# Supplementary material for: Construction and Characterization of a Synergistic lncRNA–miRNA Network Reveals a Crucial and Prognostic Role of lncRNAs in Colon Cancer
Source: Front Genet. 2020 Sep 15;11:572983. doi: 10.3389/fgene.2020.572983 (PMC7522580; doi:10.3389/fgene.2020.572983)
Supplement: Supplementary file 3 [file Table_2.XLSX]

## Sheet: lncRNA-mRNA
lncRNA-mRNA interactions downloaded from StarBase
geneID	geneName	pairGeneID	pairGeneName	interactionNum	totalExpNum	totalSeqTypeNum	totalReadsNum	expNum	seqTypeNum	readsNum
ENSG00000258924	AC002094.1	ENSG00000244045	TMEM199	18	5	1	12	1	1	1
ENSG00000258924	AC002094.1	ENSG00000244045	TMEM199	18	5	1	12	1	1	1
ENSG00000258924	AC002094.1	ENSG00000244045	TMEM199	18	5	1	12	1	1	1
ENSG00000258924	AC002094.1	ENSG00000244045	TMEM199	18	5	1	12	1	1	1
ENSG00000258924	AC002094.1	ENSG00000244045	TMEM199	18	5	1	12	1	1	1
ENSG00000258924	AC002094.1	ENSG00000244045	TMEM199	18	5	1	12	1	1	1
ENSG00000258924	AC002094.1	ENSG00000244045	TMEM199	18	5	1	12	1	1	2
ENSG00000258924	AC002094.1	ENSG00000244045	TMEM199	18	5	1	12	1	1	1
ENSG00000258924	AC002094.1	ENSG00000244045	TMEM199	18	5	1	12	1	1	1
ENSG00000258924	AC002094.1	ENSG00000244045	TMEM199	18	5	1	12	1	1	1
ENSG00000258924	AC002094.1	ENSG00000244045	TMEM199	18	5	1	12	1	1	1
ENSG00000258924	AC002094.1	Entrez100008588	RNA18N5	4	3	1	10	1	1	4
ENSG00000258924	AC002094.1	Entrez100008588	RNA18N5	4	3	1	10	1	1	1
ENSG00000258924	AC002094.1	Entrez100008588	RNA18N5	4	3	1	10	1	1	1
ENSG00000258924	AC002094.1	Entrez100008588	RNA18N5	4	3	1	10	1	1	4
ENSG00000248101	AC002116.1	ENSG00000239382	ALKBH6	51	6	2	59	1	1	1
ENSG00000248101	AC002116.1	ENSG00000239382	ALKBH6	51	6	2	59	1	1	8
ENSG00000248101	AC002116.1	ENSG00000239382	ALKBH6	51	6	2	59	1	1	14
ENSG00000248101	AC002116.1	ENSG00000239382	ALKBH6	51	6	2	59	1	1	1
ENSG00000248101	AC002116.1	ENSG00000239382	ALKBH6	51	6	2	59	1	1	7
ENSG00000248101	AC002116.1	ENSG00000239382	ALKBH6	51	6	2	59	1	1	3
ENSG00000248101	AC002116.1	ENSG00000239382	ALKBH6	51	6	2	59	1	1	2
ENSG00000248101	AC002116.1	ENSG00000239382	ALKBH6	51	6	2	59	1	1	1
ENSG00000248101	AC002116.1	ENSG00000239382	ALKBH6	51	6	2	59	1	1	1
ENSG00000248101	AC002116.1	ENSG00000239382	ALKBH6	51	6	2	59	1	1	4
ENSG00000248101	AC002116.1	ENSG00000239382	ALKBH6	51	6	2	59	1	1	1
ENSG00000248101	AC002116.1	ENSG00000239382	ALKBH6	51	6	2	59	1	1	1
ENSG00000248101	AC002116.1	ENSG00000239382	ALKBH6	51	6	2	59	1	1	1
ENSG00000248101	AC002116.1	ENSG00000239382	ALKBH6	51	6	2	59	1	1	1
ENSG00000248101	AC002116.1	ENSG00000239382	ALKBH6	51	6	2	59	1	1	1
ENSG00000248101	AC002116.1	ENSG00000239382	ALKBH6	51	6	2	59	1	1	1
ENSG00000248101	AC002116.1	ENSG00000239382	ALKBH6	51	6	2	59	1	1	1
ENSG00000248101	AC002116.1	ENSG00000239382	ALKBH6	51	6	2	59	1	1	1
ENSG00000248101	AC002116.1	ENSG00000239382	ALKBH6	51	6	2	59	1	1	1
ENSG00000248101	AC002116.1	ENSG00000239382	ALKBH6	51	6	2	59	1	1	1
ENSG00000248101	AC002116.1	ENSG00000239382	ALKBH6	51	6	2	59	1	1	1
ENSG00000248101	AC002116.1	ENSG00000239382	ALKBH6	51	6	2	59	1	1	2
ENSG00000248101	AC002116.1	ENSG00000239382	ALKBH6	51	6	2	59	1	1	1
ENSG00000248101	AC002116.1	ENSG00000239382	ALKBH6	51	6	2	59	1	1	1
ENSG00000248101	AC002116.1	ENSG00000239382	ALKBH6	51	6	2	59	1	1	1
ENSG00000248101	AC002116.1	ENSG00000239382	ALKBH6	51	6	2	59	1	1	1
ENSG00000235560	AC002310.1	Entrez100008588	RNA18N5	4	4	2	4	1	1	1
ENSG00000235560	AC002310.1	Entrez100008588	RNA18N5	4	4	2	4	1	1	1
ENSG00000235560	AC002310.1	Entrez100008588	RNA18N5	4	4	2	4	1	1	1
ENSG00000235560	AC002310.1	Entrez100008588	RNA18N5	4	4	2	4	1	1	1
ENSG00000285314	AC002470.2	ENSG00000099949	LZTR1	74	9	3	180	1	1	1
ENSG00000285314	AC002470.2	ENSG00000099949	LZTR1	74	9	3	180	1	1	11
ENSG00000285314	AC002470.2	ENSG00000099949	LZTR1	74	9	3	180	1	1	11
ENSG00000285314	AC002470.2	ENSG00000099949	LZTR1	74	9	3	180	1	1	1
ENSG00000285314	AC002470.2	ENSG00000099949	LZTR1	74	9	3	180	1	1	1
ENSG00000285314	AC002470.2	ENSG00000099949	LZTR1	74	9	3	180	1	1	5
ENSG00000285314	AC002470.2	ENSG00000099949	LZTR1	74	9	3	180	1	1	3
ENSG00000285314	AC002470.2	ENSG00000099949	LZTR1	74	9	3	180	1	1	6
ENSG00000285314	AC002470.2	ENSG00000099949	LZTR1	74	9	3	180	1	1	2
ENSG00000285314	AC002470.2	ENSG00000099949	LZTR1	74	9	3	180	1	1	1
ENSG00000285314	AC002470.2	ENSG00000099949	LZTR1	74	9	3	180	1	1	2
ENSG00000285314	AC002470.2	ENSG00000099949	LZTR1	74	9	3	180	1	1	5
ENSG00000285314	AC002470.2	ENSG00000099949	LZTR1	74	9	3	180	1	1	19
ENSG00000285314	AC002470.2	ENSG00000099949	LZTR1	74	9	3	180	1	1	11
ENSG00000285314	AC002470.2	ENSG00000099949	LZTR1	74	9	3	180	1	1	2
ENSG00000285314	AC002470.2	ENSG00000099949	LZTR1	74	9	3	180	1	1	14
ENSG00000285314	AC002470.2	ENSG00000099949	LZTR1	74	9	3	180	1	1	7
ENSG00000285314	AC002470.2	ENSG00000099949	LZTR1	74	9	3	180	1	1	6
ENSG00000285314	AC002470.2	ENSG00000099949	LZTR1	74	9	3	180	1	1	1
ENSG00000285314	AC002470.2	ENSG00000099949	LZTR1	74	9	3	180	1	1	4
ENSG00000285314	AC002470.2	ENSG00000099949	LZTR1	74	9	3	180	1	1	9
ENSG00000285314	AC002470.2	ENSG00000099949	LZTR1	74	9	3	180	1	1	11
ENSG00000285314	AC002470.2	ENSG00000099949	LZTR1	74	9	3	180	1	1	2
ENSG00000285314	AC002470.2	ENSG00000099949	LZTR1	74	9	3	180	1	1	8
ENSG00000285314	AC002470.2	ENSG00000099949	LZTR1	74	9	3	180	1	1	9
ENSG00000285314	AC002470.2	ENSG00000099949	LZTR1	74	9	3	180	1	1	4
ENSG00000285314	AC002470.2	ENSG00000099949	LZTR1	74	9	3	180	1	1	2
ENSG00000285314	AC002470.2	ENSG00000099949	LZTR1	74	9	3	180	1	1	7
ENSG00000285314	AC002470.2	ENSG00000099949	LZTR1	74	9	3	180	1	1	1
ENSG00000285314	AC002470.2	ENSG00000099949	LZTR1	74	9	3	180	1	1	1
ENSG00000285314	AC002470.2	ENSG00000099949	LZTR1	74	9	3	180	1	1	1
ENSG00000285314	AC002470.2	ENSG00000099949	LZTR1	74	9	3	180	1	1	1
ENSG00000285314	AC002470.2	ENSG00000099949	LZTR1	74	9	3	180	1	1	1
ENSG00000285314	AC002470.2	ENSG00000099949	LZTR1	74	9	3	180	1	1	2
ENSG00000285314	AC002470.2	ENSG00000099949	LZTR1	74	9	3	180	1	1	2
ENSG00000285314	AC002470.2	ENSG00000099949	LZTR1	74	9	3	180	1	1	1
ENSG00000285314	AC002470.2	ENSG00000099949	LZTR1	74	9	3	180	1	1	1
ENSG00000285314	AC002470.2	ENSG00000099949	LZTR1	74	9	3	180	1	1	1
ENSG00000285314	AC002470.2	ENSG00000099949	LZTR1	74	9	3	180	1	1	1
ENSG00000285314	AC002470.2	ENSG00000099949	LZTR1	74	9	3	180	1	1	1
ENSG00000285314	AC002470.2	ENSG00000099949	LZTR1	74	9	3	180	1	1	1
ENSG00000285314	AC002470.2	ENSG00000266658.2	RNA28S5	21	3	1	96	1	1	5
ENSG00000285314	AC002470.2	ENSG00000266658.2	RNA28S5	21	3	1	96	1	1	1
ENSG00000285314	AC002470.2	ENSG00000266658.2	RNA28S5	21	3	1	96	1	1	8
ENSG00000285314	AC002470.2	ENSG00000266658.2	RNA28S5	21	3	1	96	1	1	1
ENSG00000285314	AC002470.2	ENSG00000266658.2	RNA28S5	21	3	1	96	1	1	5
ENSG00000285314	AC002470.2	ENSG00000266658.2	RNA28S5	21	3	1	96	1	1	2
ENSG00000285314	AC002470.2	ENSG00000266658.2	RNA28S5	21	3	1	96	1	1	4
ENSG00000285314	AC002470.2	ENSG00000266658.2	RNA28S5	21	3	1	96	1	1	1
ENSG00000285314	AC002470.2	ENSG00000266658.2	RNA28S5	21	3	1	96	1	1	3
ENSG00000285314	AC002470.2	ENSG00000266658.2	RNA28S5	21	3	1	96	1	1	5
ENSG00000285314	AC002470.2	ENSG00000266658.2	RNA28S5	21	3	1	96	1	1	6
ENSG00000285314	AC002470.2	ENSG00000266658.2	RNA28S5	21	3	1	96	1	1	3
ENSG00000285314	AC002470.2	ENSG00000266658.2	RNA28S5	21	3	1	96	1	1	9
ENSG00000285314	AC002470.2	ENSG00000266658.2	RNA28S5	21	3	1	96	1	1	5
ENSG00000285314	AC002470.2	ENSG00000266658.2	RNA28S5	21	3	1	96	1	1	9
ENSG00000285314	AC002470.2	ENSG00000266658.2	RNA28S5	21	3	1	96	1	1	8
ENSG00000285314	AC002470.2	ENSG00000266658.2	RNA28S5	21	3	1	96	1	1	6
ENSG00000285314	AC002470.2	ENSG00000266658.2	RNA28S5	21	3	1	96	1	1	6
ENSG00000285314	AC002470.2	ENSG00000266658.2	RNA28S5	21	3	1	96	1	1	1
ENSG00000285314	AC002470.2	ENSG00000266658.2	RNA28S5	21	3	1	96	1	1	7
ENSG00000285314	AC002470.2	ENSG00000266658.2	RNA28S5	21	3	1	96	1	1	1
ENSG00000285314	AC002470.2	Entrez100008588	RNA18N5	5	3	1	17	1	1	1
ENSG00000285314	AC002470.2	Entrez100008588	RNA18N5	5	3	1	17	1	1	2
ENSG00000285314	AC002470.2	Entrez100008588	RNA18N5	5	3	1	17	1	1	1
ENSG00000285314	AC002470.2	Entrez100008588	RNA18N5	5	3	1	17	1	1	1
ENSG00000285314	AC002470.2	Entrez100008588	RNA18N5	5	3	1	17	1	1	12
ENSG00000272675	AC004019.18	ENSG00000099954	CECR2	9	4	2	10	1	1	4
ENSG00000272675	AC004019.18	ENSG00000099954	CECR2	9	4	2	10	1	1	2
ENSG00000272675	AC004019.18	ENSG00000099954	CECR2	9	4	2	10	1	1	1
ENSG00000272675	AC004019.18	ENSG00000099954	CECR2	9	4	2	10	1	1	1
ENSG00000272675	AC004019.18	ENSG00000099954	CECR2	9	4	2	10	1	1	2
ENSG00000273433	AC004080.6	ENSG00000106004	HOXA5	5	4	3	17	1	1	9
ENSG00000273433	AC004080.6	ENSG00000106004	HOXA5	5	4	3	17	1	1	1
ENSG00000273433	AC004080.6	ENSG00000106004	HOXA5	5	4	3	17	1	1	2
ENSG00000273433	AC004080.6	ENSG00000106004	HOXA5	5	4	3	17	1	1	2
ENSG00000273433	AC004080.6	ENSG00000106004	HOXA5	5	4	3	17	1	1	3
ENSG00000263272	AC004148.2	ENSG00000108561	C1QBP	11	6	2	12	1	1	3
ENSG00000263272	AC004148.2	ENSG00000108561	C1QBP	11	6	2	12	1	1	1
ENSG00000263272	AC004148.2	ENSG00000108561	C1QBP	11	6	2	12	1	1	1
ENSG00000263272	AC004148.2	ENSG00000108561	C1QBP	11	6	2	12	1	1	2
ENSG00000263272	AC004148.2	ENSG00000108561	C1QBP	11	6	2	12	1	1	1
ENSG00000263272	AC004148.2	ENSG00000108561	C1QBP	11	6	2	12	1	1	2
ENSG00000263272	AC004148.2	ENSG00000108561	C1QBP	11	6	2	12	1	1	1
ENSG00000263272	AC004148.2	ENSG00000108561	C1QBP	11	6	2	12	1	1	1
ENSG00000265206	AC004687.1	ENSG00000266658.2	RNA28S5	7	4	1	7	1	1	1
ENSG00000265206	AC004687.1	ENSG00000266658.2	RNA28S5	7	4	1	7	1	1	1
ENSG00000265206	AC004687.1	ENSG00000266658.2	RNA28S5	7	4	1	7	1	1	1
ENSG00000265206	AC004687.1	ENSG00000266658.2	RNA28S5	7	4	1	7	1	1	1
ENSG00000265206	AC004687.1	ENSG00000266658.2	RNA28S5	7	4	1	7	1	1	1
ENSG00000265206	AC004687.1	ENSG00000266658.2	RNA28S5	7	4	1	7	1	1	1
ENSG00000265206	AC004687.1	ENSG00000266658.2	RNA28S5	7	4	1	7	1	1	1
ENSG00000265206	AC004687.1	Entrez100008588	RNA18N5	14	7	1	15	1	1	2
ENSG00000265206	AC004687.1	Entrez100008588	RNA18N5	14	7	1	15	1	1	1
ENSG00000265206	AC004687.1	Entrez100008588	RNA18N5	14	7	1	15	1	1	1
ENSG00000265206	AC004687.1	Entrez100008588	RNA18N5	14	7	1	15	1	1	1
ENSG00000265206	AC004687.1	Entrez100008588	RNA18N5	14	7	1	15	1	1	1
ENSG00000265206	AC004687.1	Entrez100008588	RNA18N5	14	7	1	15	1	1	1
ENSG00000265206	AC004687.1	Entrez100008588	RNA18N5	14	7	1	15	1	1	1
ENSG00000265206	AC004687.1	Entrez100008588	RNA18N5	14	7	1	15	1	1	1
ENSG00000265206	AC004687.1	Entrez100008588	RNA18N5	14	7	1	15	1	1	1
ENSG00000265206	AC004687.1	Entrez100008588	RNA18N5	14	7	1	15	1	1	1
ENSG00000265206	AC004687.1	Entrez100008588	RNA18N5	14	7	1	15	1	1	1
ENSG00000265206	AC004687.1	Entrez100008588	RNA18N5	14	7	1	15	1	1	1
ENSG00000265206	AC004687.1	Entrez100008588	RNA18N5	14	7	1	15	1	1	1
ENSG00000265206	AC004687.1	Entrez100008588	RNA18N5	14	7	1	15	1	1	1
ENSG00000265206	AC004687.1	MIMAT0000434	hsa-miR-142-3p	13	3	1	19	1	1	1
ENSG00000265206	AC004687.1	MIMAT0000434	hsa-miR-142-3p	13	3	1	19	1	1	1
ENSG00000265206	AC004687.1	MIMAT0000434	hsa-miR-142-3p	13	3	1	19	1	1	1
ENSG00000265206	AC004687.1	MIMAT0000434	hsa-miR-142-3p	13	3	1	19	1	1	1
ENSG00000265206	AC004687.1	MIMAT0000434	hsa-miR-142-3p	13	3	1	19	1	1	1
ENSG00000265206	AC004687.1	MIMAT0000434	hsa-miR-142-3p	13	3	1	19	1	1	1
ENSG00000265206	AC004687.1	MIMAT0000434	hsa-miR-142-3p	13	3	1	19	1	1	1
ENSG00000265206	AC004687.1	MIMAT0000434	hsa-miR-142-3p	13	3	1	19	1	1	2
ENSG00000265206	AC004687.1	MIMAT0000434	hsa-miR-142-3p	13	3	1	19	1	1	2
ENSG00000265206	AC004687.1	MIMAT0000434	hsa-miR-142-3p	13	3	1	19	1	1	1
ENSG00000265206	AC004687.1	MIMAT0000434	hsa-miR-142-3p	13	3	1	19	1	1	3
ENSG00000265206	AC004687.1	MIMAT0000434	hsa-miR-142-3p	13	3	1	19	1	1	3
ENSG00000265206	AC004687.1	MIMAT0000434	hsa-miR-142-3p	13	3	1	19	1	1	1
ENSG00000244701	AC004918.1	ENSG00000257093	KIAA1147	7	3	1	8	1	1	2
ENSG00000244701	AC004918.1	ENSG00000257093	KIAA1147	7	3	1	8	1	1	1
ENSG00000244701	AC004918.1	ENSG00000257093	KIAA1147	7	3	1	8	1	1	1
ENSG00000244701	AC004918.1	ENSG00000257093	KIAA1147	7	3	1	8	1	1	1
ENSG00000244701	AC004918.1	ENSG00000257093	KIAA1147	7	3	1	8	1	1	1
ENSG00000244701	AC004918.1	ENSG00000257093	KIAA1147	7	3	1	8	1	1	2
ENSG00000273432	AC004951.4	ENSG00000214783	POLR2J4	8	3	2	14	1	1	2
ENSG00000273432	AC004951.4	ENSG00000214783	POLR2J4	8	3	2	14	1	1	1
ENSG00000273432	AC004951.4	ENSG00000214783	POLR2J4	8	3	2	14	1	1	5
ENSG00000273432	AC004951.4	ENSG00000214783	POLR2J4	8	3	2	14	1	1	5
ENSG00000273432	AC004951.4	ENSG00000214783	POLR2J4	8	3	2	14	1	1	1
ENSG00000273432	AC004951.4	ENSG00000005075	POLR2J	8	7	3	15	1	1	1
ENSG00000273432	AC004951.4	ENSG00000005075	POLR2J	8	7	3	15	1	1	1
ENSG00000273432	AC004951.4	ENSG00000005075	POLR2J	8	7	3	15	1	1	1
ENSG00000273432	AC004951.4	ENSG00000005075	POLR2J	8	7	3	15	1	1	7
ENSG00000273432	AC004951.4	ENSG00000005075	POLR2J	8	7	3	15	1	1	1
ENSG00000273432	AC004951.4	ENSG00000005075	POLR2J	8	7	3	15	1	1	2
ENSG00000273432	AC004951.4	ENSG00000005075	POLR2J	8	7	3	15	1	1	1
ENSG00000273432	AC004951.4	ENSG00000005075	POLR2J	8	7	3	15	1	1	1
ENSG00000273432	AC004951.4	ENSG00000168255	POLR2J3	5	5	3	11	1	1	3
ENSG00000273432	AC004951.4	ENSG00000168255	POLR2J3	5	5	3	11	1	1	1
ENSG00000273432	AC004951.4	ENSG00000168255	POLR2J3	5	5	3	11	1	1	4
ENSG00000273432	AC004951.4	ENSG00000168255	POLR2J3	5	5	3	11	1	1	2
ENSG00000273432	AC004951.4	ENSG00000168255	POLR2J3	5	5	3	11	1	1	1
ENSG00000273432	AC004951.4	ENSG00000170667	RASA4B	5	4	2	5	1	1	1
ENSG00000273432	AC004951.4	ENSG00000170667	RASA4B	5	4	2	5	1	1	1
ENSG00000273432	AC004951.4	ENSG00000170667	RASA4B	5	4	2	5	1	1	1
ENSG00000273432	AC004951.4	ENSG00000170667	RASA4B	5	4	2	5	1	1	1
ENSG00000273432	AC004951.4	ENSG00000170667	RASA4B	5	4	2	5	1	1	1
ENSG00000273432	AC004951.4	ENSG00000228049	POLR2J2	17	7	3	40	1	1	1
ENSG00000273432	AC004951.4	ENSG00000228049	POLR2J2	17	7	3	40	1	1	2
ENSG00000273432	AC004951.4	ENSG00000228049	POLR2J2	17	7	3	40	1	1	5
ENSG00000273432	AC004951.4	ENSG00000228049	POLR2J2	17	7	3	40	1	1	2
ENSG00000273432	AC004951.4	ENSG00000228049	POLR2J2	17	7	3	40	1	1	1
ENSG00000273432	AC004951.4	ENSG00000228049	POLR2J2	17	7	3	40	1	1	1
ENSG00000273432	AC004951.4	ENSG00000228049	POLR2J2	17	7	3	40	1	1	9
ENSG00000273432	AC004951.4	ENSG00000228049	POLR2J2	17	7	3	40	1	1	1
ENSG00000273432	AC004951.4	ENSG00000228049	POLR2J2	17	7	3	40	1	1	1
ENSG00000273432	AC004951.4	ENSG00000228049	POLR2J2	17	7	3	40	1	1	7
ENSG00000273432	AC004951.4	ENSG00000228049	POLR2J2	17	7	3	40	1	1	1
ENSG00000273432	AC004951.4	ENSG00000228049	POLR2J2	17	7	3	40	1	1	4
ENSG00000273432	AC004951.4	ENSG00000228049	POLR2J2	17	7	3	40	1	1	1
ENSG00000273432	AC004951.4	ENSG00000228049	POLR2J2	17	7	3	40	1	1	1
ENSG00000273432	AC004951.4	ENSG00000228049	POLR2J2	17	7	3	40	1	1	1
ENSG00000273432	AC004951.4	ENSG00000228049	POLR2J2	17	7	3	40	1	1	1
ENSG00000273432	AC004951.4	ENSG00000228049	POLR2J2	17	7	3	40	1	1	1
ENSG00000273432	AC004951.4	ENSG00000267645	AC105052.3	17	7	3	40	1	1	1
ENSG00000273432	AC004951.4	ENSG00000267645	AC105052.3	17	7	3	40	1	1	2
ENSG00000273432	AC004951.4	ENSG00000267645	AC105052.3	17	7	3	40	1	1	5
ENSG00000273432	AC004951.4	ENSG00000267645	AC105052.3	17	7	3	40	1	1	2
ENSG00000273432	AC004951.4	ENSG00000267645	AC105052.3	17	7	3	40	1	1	1
ENSG00000273432	AC004951.4	ENSG00000267645	AC105052.3	17	7	3	40	1	1	1
ENSG00000273432	AC004951.4	ENSG00000267645	AC105052.3	17	7	3	40	1	1	9
ENSG00000273432	AC004951.4	ENSG00000267645	AC105052.3	17	7	3	40	1	1	1
ENSG00000273432	AC004951.4	ENSG00000267645	AC105052.3	17	7	3	40	1	1	1
ENSG00000273432	AC004951.4	ENSG00000267645	AC105052.3	17	7	3	40	1	1	7
ENSG00000273432	AC004951.4	ENSG00000267645	AC105052.3	17	7	3	40	1	1	1
ENSG00000273432	AC004951.4	ENSG00000267645	AC105052.3	17	7	3	40	1	1	4
ENSG00000273432	AC004951.4	ENSG00000267645	AC105052.3	17	7	3	40	1	1	1
ENSG00000273432	AC004951.4	ENSG00000267645	AC105052.3	17	7	3	40	1	1	1
ENSG00000273432	AC004951.4	ENSG00000267645	AC105052.3	17	7	3	40	1	1	1
ENSG00000273432	AC004951.4	ENSG00000267645	AC105052.3	17	7	3	40	1	1	1
ENSG00000273432	AC004951.4	ENSG00000267645	AC105052.3	17	7	3	40	1	1	1
ENSG00000273432	AC004951.4	ENSG00000272949	AC093668.2	5	4	2	5	1	1	1
ENSG00000273432	AC004951.4	ENSG00000272949	AC093668.2	5	4	2	5	1	1	1
ENSG00000273432	AC004951.4	ENSG00000272949	AC093668.2	5	4	2	5	1	1	1
ENSG00000273432	AC004951.4	ENSG00000272949	AC093668.2	5	4	2	5	1	1	1
ENSG00000273432	AC004951.4	ENSG00000272949	AC093668.2	5	4	2	5	1	1	1
ENSG00000273432	AC004951.4	ENSG00000285437	POLR2J3	5	5	3	11	1	1	3
ENSG00000273432	AC004951.4	ENSG00000285437	POLR2J3	5	5	3	11	1	1	1
ENSG00000273432	AC004951.4	ENSG00000285437	POLR2J3	5	5	3	11	1	1	4
ENSG00000273432	AC004951.4	ENSG00000285437	POLR2J3	5	5	3	11	1	1	2
ENSG00000273432	AC004951.4	ENSG00000285437	POLR2J3	5	5	3	11	1	1	1
ENSG00000273432	AC004951.4	Entrez100008588	RNA18N5	3	3	2	4	1	1	2
ENSG00000273432	AC004951.4	Entrez100008588	RNA18N5	3	3	2	4	1	1	1
ENSG00000273432	AC004951.4	Entrez100008588	RNA18N5	3	3	2	4	1	1	1
ENSG00000196295	AC005154.1	Entrez100008588	RNA18N5	4	4	2	22	1	1	16
ENSG00000196295	AC005154.1	Entrez100008588	RNA18N5	4	4	2	22	1	1	1
ENSG00000196295	AC005154.1	Entrez100008588	RNA18N5	4	4	2	22	1	1	4
ENSG00000196295	AC005154.1	Entrez100008588	RNA18N5	4	4	2	22	1	1	1
ENSG00000285006	AC005280.3	ENSG00000133961	NUMB	9	4	2	18	1	1	11
ENSG00000285006	AC005280.3	ENSG00000133961	NUMB	9	4	2	18	1	1	1
ENSG00000285006	AC005280.3	ENSG00000133961	NUMB	9	4	2	18	1	1	1
ENSG00000285006	AC005280.3	ENSG00000133961	NUMB	9	4	2	18	1	1	1
ENSG00000285006	AC005280.3	ENSG00000133961	NUMB	9	4	2	18	1	1	1
ENSG00000285006	AC005280.3	ENSG00000133961	NUMB	9	4	2	18	1	1	1
ENSG00000285006	AC005280.3	ENSG00000133961	NUMB	9	4	2	18	1	1	1
ENSG00000285006	AC005280.3	ENSG00000133961	NUMB	9	4	2	18	1	1	1
ENSG00000274712	AC005332.5	ENSG00000171634	BPTF	8	3	2	17	1	1	1
ENSG00000274712	AC005332.5	ENSG00000171634	BPTF	8	3	2	17	1	1	3
ENSG00000274712	AC005332.5	ENSG00000171634	BPTF	8	3	2	17	1	1	1
ENSG00000274712	AC005332.5	ENSG00000171634	BPTF	8	3	2	17	1	1	8
ENSG00000274712	AC005332.5	ENSG00000171634	BPTF	8	3	2	17	1	1	1
ENSG00000274712	AC005332.5	ENSG00000171634	BPTF	8	3	2	17	1	1	1
ENSG00000274712	AC005332.5	ENSG00000171634	BPTF	8	3	2	17	1	1	1
ENSG00000274712	AC005332.5	ENSG00000171634	BPTF	8	3	2	17	1	1	1
ENSG00000274712	AC005332.5	ENSG00000185158	LRRC37B	7	4	2	23	1	1	1
ENSG00000274712	AC005332.5	ENSG00000185158	LRRC37B	7	4	2	23	1	1	1
ENSG00000274712	AC005332.5	ENSG00000185158	LRRC37B	7	4	2	23	1	1	3
ENSG00000274712	AC005332.5	ENSG00000185158	LRRC37B	7	4	2	23	1	1	2
ENSG00000274712	AC005332.5	ENSG00000185158	LRRC37B	7	4	2	23	1	1	14
ENSG00000274712	AC005332.5	ENSG00000185158	LRRC37B	7	4	2	23	1	1	1
ENSG00000274712	AC005332.5	ENSG00000185158	LRRC37B	7	4	2	23	1	1	1
ENSG00000274712	AC005332.5	Entrez100008588	RNA18N5	3	3	2	6	1	1	4
ENSG00000274712	AC005332.5	Entrez100008588	RNA18N5	3	3	2	6	1	1	1
ENSG00000274712	AC005332.5	Entrez100008588	RNA18N5	3	3	2	6	1	1	1
ENSG00000267243	AC005381.1	ENSG00000267537	AC079466.2	6	3	1	7	1	1	1
ENSG00000267243	AC005381.1	ENSG00000267537	AC079466.2	6	3	1	7	1	1	1
ENSG00000267243	AC005381.1	ENSG00000267537	AC079466.2	6	3	1	7	1	1	1
ENSG00000267243	AC005381.1	ENSG00000267537	AC079466.2	6	3	1	7	1	1	2
ENSG00000267243	AC005381.1	ENSG00000267537	AC079466.2	6	3	1	7	1	1	1
ENSG00000267243	AC005381.1	ENSG00000267537	AC079466.2	6	3	1	7	1	1	1
ENSG00000283403	AC005394.2	ENSG00000267537	AC079466.2	6	3	1	7	1	1	1
ENSG00000283403	AC005394.2	ENSG00000267537	AC079466.2	6	3	1	7	1	1	1
ENSG00000283403	AC005394.2	ENSG00000267537	AC079466.2	6	3	1	7	1	1	1
ENSG00000283403	AC005394.2	ENSG00000267537	AC079466.2	6	3	1	7	1	1	2
ENSG00000283403	AC005394.2	ENSG00000267537	AC079466.2	6	3	1	7	1	1	1
ENSG00000283403	AC005394.2	ENSG00000267537	AC079466.2	6	3	1	7	1	1	1
ENSG00000283403	AC005394.2	ENSG00000283269	AC005524.1	15	5	2	23	1	1	2
ENSG00000283403	AC005394.2	ENSG00000283269	AC005524.1	15	5	2	23	1	1	12
ENSG00000283403	AC005394.2	ENSG00000283269	AC005524.1	15	5	2	23	1	1	2
ENSG00000283403	AC005394.2	ENSG00000283269	AC005524.1	15	5	2	23	1	1	1
ENSG00000283403	AC005394.2	ENSG00000283269	AC005524.1	15	5	2	23	1	1	2
ENSG00000283403	AC005394.2	ENSG00000283269	AC005524.1	15	5	2	23	1	1	2
ENSG00000283403	AC005394.2	ENSG00000283269	AC005524.1	15	5	2	23	1	1	1
ENSG00000283403	AC005394.2	ENSG00000283269	AC005524.1	15	5	2	23	1	1	1
ENSG00000269460	AC005515.2	ENSG00000226025	AC005515.1	23	3	1	26	1	1	1
ENSG00000269460	AC005515.2	ENSG00000226025	AC005515.1	23	3	1	26	1	1	1
ENSG00000269460	AC005515.2	ENSG00000226025	AC005515.1	23	3	1	26	1	1	1
ENSG00000269460	AC005515.2	ENSG00000226025	AC005515.1	23	3	1	26	1	1	1
ENSG00000269460	AC005515.2	ENSG00000226025	AC005515.1	23	3	1	26	1	1	1
ENSG00000269460	AC005515.2	ENSG00000226025	AC005515.1	23	3	1	26	1	1	1
ENSG00000269460	AC005515.2	ENSG00000226025	AC005515.1	23	3	1	26	1	1	1
ENSG00000269460	AC005515.2	ENSG00000226025	AC005515.1	23	3	1	26	1	1	1
ENSG00000269460	AC005515.2	ENSG00000226025	AC005515.1	23	3	1	26	1	1	1
ENSG00000269460	AC005515.2	ENSG00000226025	AC005515.1	23	3	1	26	1	1	1
ENSG00000269460	AC005515.2	ENSG00000226025	AC005515.1	23	3	1	26	1	1	1
ENSG00000269460	AC005515.2	ENSG00000226025	AC005515.1	23	3	1	26	1	1	1
ENSG00000269460	AC005515.2	ENSG00000226025	AC005515.1	23	3	1	26	1	1	1
ENSG00000269460	AC005515.2	ENSG00000226025	AC005515.1	23	3	1	26	1	1	1
ENSG00000269460	AC005515.2	ENSG00000226025	AC005515.1	23	3	1	26	1	1	1
ENSG00000269460	AC005515.2	ENSG00000226025	AC005515.1	23	3	1	26	1	1	1
ENSG00000269460	AC005515.2	ENSG00000226025	AC005515.1	23	3	1	26	1	1	1
ENSG00000269460	AC005515.2	ENSG00000226025	AC005515.1	23	3	1	26	1	1	1
ENSG00000269460	AC005515.2	ENSG00000226025	AC005515.1	23	3	1	26	1	1	1
ENSG00000269460	AC005515.2	ENSG00000226025	AC005515.1	23	3	1	26	1	1	1
ENSG00000269460	AC005515.2	ENSG00000226025	AC005515.1	23	3	1	26	1	1	1
ENSG00000269460	AC005515.2	ENSG00000226025	AC005515.1	23	3	1	26	1	1	2
ENSG00000269460	AC005515.2	ENSG00000226025	AC005515.1	23	3	1	26	1	1	3
ENSG00000258559	AC005519.1	ENSG00000119688	ABCD4	3	3	2	8	1	1	6
ENSG00000258559	AC005519.1	ENSG00000119688	ABCD4	3	3	2	8	1	1	1
ENSG00000258559	AC005519.1	ENSG00000119688	ABCD4	3	3	2	8	1	1	1
ENSG00000279809	AC005538.2	ENSG00000005302	MSL3	64	5	1	70	1	1	2
ENSG00000279809	AC005538.2	ENSG00000005302	MSL3	64	5	1	70	1	1	1
ENSG00000279809	AC005538.2	ENSG00000005302	MSL3	64	5	1	70	1	1	1
ENSG00000279809	AC005538.2	ENSG00000005302	MSL3	64	5	1	70	1	1	1
ENSG00000279809	AC005538.2	ENSG00000005302	MSL3	64	5	1	70	1	1	1
ENSG00000279809	AC005538.2	ENSG00000005302	MSL3	64	5	1	70	1	1	1
ENSG00000279809	AC005538.2	ENSG00000005302	MSL3	64	5	1	70	1	1	1
ENSG00000279809	AC005538.2	ENSG00000005302	MSL3	64	5	1	70	1	1	1
ENSG00000279809	AC005538.2	ENSG00000005302	MSL3	64	5	1	70	1	1	1
ENSG00000279809	AC005538.2	ENSG00000005302	MSL3	64	5	1	70	1	1	1
ENSG00000279809	AC005538.2	ENSG00000005302	MSL3	64	5	1	70	2	1	3
ENSG00000279809	AC005538.2	ENSG00000005302	MSL3	64	5	1	70	1	1	1
ENSG00000279809	AC005538.2	ENSG00000005302	MSL3	64	5	1	70	1	1	1
ENSG00000279809	AC005538.2	ENSG00000005302	MSL3	64	5	1	70	1	1	1
ENSG00000279809	AC005538.2	ENSG00000005302	MSL3	64	5	1	70	1	1	1
ENSG00000279809	AC005538.2	ENSG00000005302	MSL3	64	5	1	70	1	1	1
ENSG00000279809	AC005538.2	ENSG00000005302	MSL3	64	5	1	70	1	1	1
ENSG00000279809	AC005538.2	ENSG00000005302	MSL3	64	5	1	70	1	1	1
ENSG00000279809	AC005538.2	ENSG00000005302	MSL3	64	5	1	70	1	1	1
ENSG00000279809	AC005538.2	ENSG00000005302	MSL3	64	5	1	70	1	1	1
ENSG00000279809	AC005538.2	ENSG00000005302	MSL3	64	5	1	70	1	1	1
ENSG00000279809	AC005538.2	ENSG00000005302	MSL3	64	5	1	70	1	1	1
ENSG00000279809	AC005538.2	ENSG00000005302	MSL3	64	5	1	70	1	1	1
ENSG00000279809	AC005538.2	ENSG00000005302	MSL3	64	5	1	70	1	1	1
ENSG00000279809	AC005538.2	ENSG00000005302	MSL3	64	5	1	70	1	1	1
ENSG00000279809	AC005538.2	ENSG00000005302	MSL3	64	5	1	70	1	1	1
ENSG00000279809	AC005538.2	ENSG00000005302	MSL3	64	5	1	70	1	1	1
ENSG00000279809	AC005538.2	ENSG00000005302	MSL3	64	5	1	70	1	1	1
ENSG00000279809	AC005538.2	ENSG00000005302	MSL3	64	5	1	70	1	1	1
ENSG00000279809	AC005538.2	ENSG00000005302	MSL3	64	5	1	70	1	1	1
ENSG00000279809	AC005538.2	ENSG00000005302	MSL3	64	5	1	70	1	1	1
ENSG00000279809	AC005538.2	ENSG00000005302	MSL3	64	5	1	70	1	1	1
ENSG00000279809	AC005538.2	ENSG00000005302	MSL3	64	5	1	70	1	1	1
ENSG00000279809	AC005538.2	ENSG00000005302	MSL3	64	5	1	70	1	1	1
ENSG00000279809	AC005538.2	ENSG00000005302	MSL3	64	5	1	70	1	1	1
ENSG00000279809	AC005538.2	ENSG00000005302	MSL3	64	5	1	70	1	1	2
ENSG00000279809	AC005538.2	ENSG00000005302	MSL3	64	5	1	70	1	1	1
ENSG00000279809	AC005538.2	ENSG00000005302	MSL3	64	5	1	70	1	1	1
ENSG00000279809	AC005538.2	ENSG00000005302	MSL3	64	5	1	70	1	1	1
ENSG00000279809	AC005538.2	ENSG00000005302	MSL3	64	5	1	70	1	1	1
ENSG00000279809	AC005538.2	ENSG00000005302	MSL3	64	5	1	70	1	1	1
ENSG00000279809	AC005538.2	ENSG00000005302	MSL3	64	5	1	70	1	1	1
ENSG00000279809	AC005538.2	ENSG00000005302	MSL3	64	5	1	70	1	1	1
ENSG00000279809	AC005538.2	ENSG00000005302	MSL3	64	5	1	70	1	1	2
ENSG00000279809	AC005538.2	ENSG00000005302	MSL3	64	5	1	70	1	1	1
ENSG00000279809	AC005538.2	ENSG00000005302	MSL3	64	5	1	70	1	1	1
ENSG00000279809	AC005538.2	ENSG00000005302	MSL3	64	5	1	70	1	1	1
ENSG00000279809	AC005538.2	ENSG00000005302	MSL3	64	5	1	70	1	1	1
ENSG00000279809	AC005538.2	ENSG00000005302	MSL3	64	5	1	70	1	1	1
ENSG00000279809	AC005538.2	ENSG00000005302	MSL3	64	5	1	70	1	1	2
ENSG00000279809	AC005538.2	ENSG00000005302	MSL3	64	5	1	70	1	1	1
ENSG00000279809	AC005538.2	ENSG00000005302	MSL3	64	5	1	70	1	1	1
ENSG00000279809	AC005538.2	ENSG00000005302	MSL3	64	5	1	70	1	1	1
ENSG00000279809	AC005538.2	ENSG00000005302	MSL3	64	5	1	70	1	1	1
ENSG00000279809	AC005538.2	ENSG00000005302	MSL3	64	5	1	70	1	1	1
ENSG00000279809	AC005538.2	ENSG00000005302	MSL3	64	5	1	70	1	1	1
ENSG00000279809	AC005538.2	ENSG00000005302	MSL3	64	5	1	70	1	1	1
ENSG00000279809	AC005538.2	ENSG00000005302	MSL3	64	5	1	70	1	1	1
ENSG00000279809	AC005538.2	ENSG00000005302	MSL3	64	5	1	70	1	1	1
ENSG00000279809	AC005538.2	ENSG00000005302	MSL3	64	5	1	70	1	1	1
ENSG00000279809	AC005538.2	ENSG00000005302	MSL3	64	5	1	70	1	1	1
ENSG00000279809	AC005538.2	ENSG00000005302	MSL3	64	5	1	70	1	1	1
ENSG00000279809	AC005538.2	ENSG00000005302	MSL3	64	5	1	70	1	1	1
ENSG00000279809	AC005538.2	ENSG00000005302	MSL3	64	5	1	70	1	1	1
ENSG00000279809	AC005538.2	ENSG00000224287	MSL3P1	23	4	1	16	1	1	2
ENSG00000279809	AC005538.2	ENSG00000224287	MSL3P1	23	4	1	16	1	1	2
ENSG00000279809	AC005538.2	ENSG00000224287	MSL3P1	23	4	1	16	1	1	1
ENSG00000279809	AC005538.2	ENSG00000224287	MSL3P1	23	4	1	16	1	1	1
ENSG00000279809	AC005538.2	ENSG00000224287	MSL3P1	23	4	1	16	1	1	1
ENSG00000279809	AC005538.2	ENSG00000224287	MSL3P1	23	4	1	16	1	1	1
ENSG00000279809	AC005538.2	ENSG00000224287	MSL3P1	23	4	1	16	1	1	1
ENSG00000279809	AC005538.2	ENSG00000224287	MSL3P1	23	4	1	16	1	1	1
ENSG00000279809	AC005538.2	ENSG00000224287	MSL3P1	23	4	1	16	1	1	1
ENSG00000279809	AC005538.2	ENSG00000224287	MSL3P1	23	4	1	16	1	1	1
ENSG00000279809	AC005538.2	ENSG00000224287	MSL3P1	23	4	1	16	1	1	2
ENSG00000279809	AC005538.2	ENSG00000224287	MSL3P1	23	4	1	16	1	1	2
ENSG00000214719	AC005562.1	ENSG00000185158	LRRC37B	40	6	2	61	1	1	2
ENSG00000214719	AC005562.1	ENSG00000185158	LRRC37B	40	6	2	61	1	1	1
ENSG00000214719	AC005562.1	ENSG00000185158	LRRC37B	40	6	2	61	2	1	3
ENSG00000214719	AC005562.1	ENSG00000185158	LRRC37B	40	6	2	61	1	1	1
ENSG00000214719	AC005562.1	ENSG00000185158	LRRC37B	40	6	2	61	1	1	1
ENSG00000214719	AC005562.1	ENSG00000185158	LRRC37B	40	6	2	61	1	1	1
ENSG00000214719	AC005562.1	ENSG00000185158	LRRC37B	40	6	2	61	2	1	2
ENSG00000214719	AC005562.1	ENSG00000185158	LRRC37B	40	6	2	61	1	1	1
ENSG00000214719	AC005562.1	ENSG00000185158	LRRC37B	40	6	2	61	1	1	1
ENSG00000214719	AC005562.1	ENSG00000185158	LRRC37B	40	6	2	61	1	1	1
ENSG00000214719	AC005562.1	ENSG00000185158	LRRC37B	40	6	2	61	1	1	2
ENSG00000214719	AC005562.1	ENSG00000185158	LRRC37B	40	6	2	61	1	1	1
ENSG00000214719	AC005562.1	ENSG00000185158	LRRC37B	40	6	2	61	1	1	1
ENSG00000214719	AC005562.1	ENSG00000185158	LRRC37B	40	6	2	61	1	1	1
ENSG00000214719	AC005562.1	ENSG00000185158	LRRC37B	40	6	2	61	1	1	2
ENSG00000214719	AC005562.1	ENSG00000185158	LRRC37B	40	6	2	61	1	1	6
ENSG00000214719	AC005562.1	ENSG00000185158	LRRC37B	40	6	2	61	1	1	2
ENSG00000214719	AC005562.1	ENSG00000185158	LRRC37B	40	6	2	61	1	1	4
ENSG00000214719	AC005562.1	ENSG00000185158	LRRC37B	40	6	2	61	1	1	3
ENSG00000214719	AC005562.1	ENSG00000185158	LRRC37B	40	6	2	61	1	1	2
ENSG00000214719	AC005562.1	ENSG00000185158	LRRC37B	40	6	2	61	1	1	1
ENSG00000214719	AC005562.1	ENSG00000185158	LRRC37B	40	6	2	61	1	1	1
ENSG00000214719	AC005562.1	ENSG00000185158	LRRC37B	40	6	2	61	1	1	1
ENSG00000214719	AC005562.1	ENSG00000185158	LRRC37B	40	6	2	61	1	1	1
ENSG00000214719	AC005562.1	ENSG00000185158	LRRC37B	40	6	2	61	1	1	2
ENSG00000214719	AC005562.1	ENSG00000185158	LRRC37B	40	6	2	61	1	1	1
ENSG00000214719	AC005562.1	ENSG00000185158	LRRC37B	40	6	2	61	1	1	2
ENSG00000214719	AC005562.1	ENSG00000185158	LRRC37B	40	6	2	61	1	1	1
ENSG00000214719	AC005562.1	ENSG00000185158	LRRC37B	40	6	2	61	1	1	1
ENSG00000214719	AC005562.1	ENSG00000185158	LRRC37B	40	6	2	61	1	1	1
ENSG00000214719	AC005562.1	ENSG00000185158	LRRC37B	40	6	2	61	1	1	1
ENSG00000214719	AC005562.1	ENSG00000185158	LRRC37B	40	6	2	61	1	1	1
ENSG00000214719	AC005562.1	ENSG00000185158	LRRC37B	40	6	2	61	1	1	1
ENSG00000214719	AC005562.1	ENSG00000185158	LRRC37B	40	6	2	61	1	1	1
ENSG00000214719	AC005562.1	ENSG00000185158	LRRC37B	40	6	2	61	1	1	1
ENSG00000214719	AC005562.1	ENSG00000185158	LRRC37B	40	6	2	61	1	1	1
ENSG00000214719	AC005562.1	ENSG00000185158	LRRC37B	40	6	2	61	1	1	1
ENSG00000214719	AC005562.1	ENSG00000185158	LRRC37B	40	6	2	61	1	1	1
ENSG00000214719	AC005562.1	ENSG00000185158	LRRC37B	40	6	2	61	1	1	1
ENSG00000214719	AC005562.1	ENSG00000185158	LRRC37B	40	6	2	61	1	1	2
ENSG00000214719	AC005562.1	ENSG00000176809	LRRC37A3	4	3	2	13	1	1	9
ENSG00000214719	AC005562.1	ENSG00000176809	LRRC37A3	4	3	2	13	1	1	1
ENSG00000214719	AC005562.1	ENSG00000176809	LRRC37A3	4	3	2	13	1	1	1
ENSG00000214719	AC005562.1	ENSG00000176809	LRRC37A3	4	3	2	13	1	1	2
ENSG00000214719	AC005562.1	ENSG00000250462	LRRC37BP1	6	3	2	16	1	1	13
ENSG00000214719	AC005562.1	ENSG00000250462	LRRC37BP1	6	3	2	16	1	1	1
ENSG00000214719	AC005562.1	ENSG00000250462	LRRC37BP1	6	3	2	16	1	1	1
ENSG00000214719	AC005562.1	ENSG00000250462	LRRC37BP1	6	3	2	16	1	1	1
ENSG00000255729	AC005618.1	ENSG00000178913	TAF7	49	9	2	89	1	1	2
ENSG00000255729	AC005618.1	ENSG00000178913	TAF7	49	9	2	89	1	1	3
ENSG00000255729	AC005618.1	ENSG00000178913	TAF7	49	9	2	89	1	1	1
ENSG00000255729	AC005618.1	ENSG00000178913	TAF7	49	9	2	89	1	1	2
ENSG00000255729	AC005618.1	ENSG00000178913	TAF7	49	9	2	89	1	1	3
ENSG00000255729	AC005618.1	ENSG00000178913	TAF7	49	9	2	89	1	1	4
ENSG00000255729	AC005618.1	ENSG00000178913	TAF7	49	9	2	89	1	1	13
ENSG00000255729	AC005618.1	ENSG00000178913	TAF7	49	9	2	89	1	1	4
ENSG00000255729	AC005618.1	ENSG00000178913	TAF7	49	9	2	89	1	1	22
ENSG00000255729	AC005618.1	ENSG00000178913	TAF7	49	9	2	89	1	1	3
ENSG00000255729	AC005618.1	ENSG00000178913	TAF7	49	9	2	89	1	1	5
ENSG00000255729	AC005618.1	ENSG00000178913	TAF7	49	9	2	89	1	1	1
ENSG00000255729	AC005618.1	ENSG00000178913	TAF7	49	9	2	89	1	1	2
ENSG00000255729	AC005618.1	ENSG00000178913	TAF7	49	9	2	89	1	1	1
ENSG00000255729	AC005618.1	ENSG00000178913	TAF7	49	9	2	89	1	1	1
ENSG00000255729	AC005618.1	ENSG00000178913	TAF7	49	9	2	89	1	1	1
ENSG00000255729	AC005618.1	ENSG00000178913	TAF7	49	9	2	89	1	1	1
ENSG00000255729	AC005618.1	ENSG00000178913	TAF7	49	9	2	89	1	1	1
ENSG00000255729	AC005618.1	ENSG00000178913	TAF7	49	9	2	89	1	1	1
ENSG00000255729	AC005618.1	ENSG00000178913	TAF7	49	9	2	89	1	1	1
ENSG00000255729	AC005618.1	ENSG00000178913	TAF7	49	9	2	89	1	1	2
ENSG00000255729	AC005618.1	ENSG00000178913	TAF7	49	9	2	89	1	1	1
ENSG00000255729	AC005618.1	ENSG00000178913	TAF7	49	9	2	89	1	1	1
ENSG00000255729	AC005618.1	ENSG00000178913	TAF7	49	9	2	89	1	1	2
ENSG00000255729	AC005618.1	ENSG00000178913	TAF7	49	9	2	89	1	1	1
ENSG00000255729	AC005618.1	ENSG00000178913	TAF7	49	9	2	89	1	1	1
ENSG00000255729	AC005618.1	ENSG00000178913	TAF7	49	9	2	89	1	1	1
ENSG00000255729	AC005618.1	ENSG00000178913	TAF7	49	9	2	89	1	1	1
ENSG00000255729	AC005618.1	ENSG00000178913	TAF7	49	9	2	89	1	1	2
ENSG00000255729	AC005618.1	ENSG00000178913	TAF7	49	9	2	89	1	1	3
ENSG00000255729	AC005618.1	ENSG00000178913	TAF7	49	9	2	89	1	1	2
ENSG00000255729	AC005618.1	ENSG00000266658.2	RNA28S5	6	5	2	13	1	1	5
ENSG00000255729	AC005618.1	ENSG00000266658.2	RNA28S5	6	5	2	13	1	1	2
ENSG00000255729	AC005618.1	ENSG00000266658.2	RNA28S5	6	5	2	13	1	1	1
ENSG00000255729	AC005618.1	ENSG00000266658.2	RNA28S5	6	5	2	13	1	1	2
ENSG00000255729	AC005618.1	ENSG00000266658.2	RNA28S5	6	5	2	13	1	1	2
ENSG00000255729	AC005618.1	ENSG00000266658.2	RNA28S5	6	5	2	13	1	1	1
ENSG00000255729	AC005618.1	Entrez100008588	RNA18N5	6	5	2	12	1	1	1
ENSG00000255729	AC005618.1	Entrez100008588	RNA18N5	6	5	2	12	1	1	5
ENSG00000255729	AC005618.1	Entrez100008588	RNA18N5	6	5	2	12	1	1	3
ENSG00000255729	AC005618.1	Entrez100008588	RNA18N5	6	5	2	12	1	1	1
ENSG00000255729	AC005618.1	Entrez100008588	RNA18N5	6	5	2	12	1	1	1
ENSG00000255729	AC005618.1	Entrez100008588	RNA18N5	6	5	2	12	1	1	1
ENSG00000265794	AC005899.4	ENSG00000233459	AC125238.2	19	8	3	22	1	1	1
ENSG00000265794	AC005899.4	ENSG00000233459	AC125238.2	19	8	3	22	1	1	2
ENSG00000265794	AC005899.4	ENSG00000233459	AC125238.2	19	8	3	22	1	1	1
ENSG00000265794	AC005899.4	ENSG00000233459	AC125238.2	19	8	3	22	1	1	1
ENSG00000265794	AC005899.4	ENSG00000233459	AC125238.2	19	8	3	22	1	1	1
ENSG00000265794	AC005899.4	ENSG00000233459	AC125238.2	19	8	3	22	1	1	2
ENSG00000265794	AC005899.4	ENSG00000233459	AC125238.2	19	8	3	22	1	1	1
ENSG00000265794	AC005899.4	ENSG00000233459	AC125238.2	19	8	3	22	1	1	1
ENSG00000265794	AC005899.4	ENSG00000233459	AC125238.2	19	8	3	22	1	1	1
ENSG00000265794	AC005899.4	ENSG00000233459	AC125238.2	19	8	3	22	1	1	1
ENSG00000265794	AC005899.4	ENSG00000233459	AC125238.2	19	8	3	22	1	1	1
ENSG00000265794	AC005899.4	ENSG00000233459	AC125238.2	19	8	3	22	1	1	1
ENSG00000265794	AC005899.4	ENSG00000233459	AC125238.2	19	8	3	22	1	1	1
ENSG00000265794	AC005899.4	ENSG00000233459	AC125238.2	19	8	3	22	1	1	1
ENSG00000265794	AC005899.4	ENSG00000233459	AC125238.2	19	8	3	22	1	1	1
ENSG00000265794	AC005899.4	ENSG00000233459	AC125238.2	19	8	3	22	1	1	1
ENSG00000265794	AC005899.4	ENSG00000233459	AC125238.2	19	8	3	22	1	1	1
ENSG00000265794	AC005899.4	ENSG00000233459	AC125238.2	19	8	3	22	1	1	1
ENSG00000265794	AC005899.4	ENSG00000233459	AC125238.2	19	8	3	22	1	1	2
ENSG00000265794	AC005899.4	ENSG00000237973	MTCO1P12	3	3	1	3	1	1	1
ENSG00000265794	AC005899.4	ENSG00000237973	MTCO1P12	3	3	1	3	1	1	1
ENSG00000265794	AC005899.4	ENSG00000237973	MTCO1P12	3	3	1	3	1	1	1
ENSG00000265794	AC005899.4	ENSG00000010244	ZNF207	30	8	2	53	1	1	18
ENSG00000265794	AC005899.4	ENSG00000010244	ZNF207	30	8	2	53	1	1	1
ENSG00000265794	AC005899.4	ENSG00000010244	ZNF207	30	8	2	53	1	1	4
ENSG00000265794	AC005899.4	ENSG00000010244	ZNF207	30	8	2	53	1	1	9
ENSG00000265794	AC005899.4	ENSG00000010244	ZNF207	30	8	2	53	1	1	3
ENSG00000265794	AC005899.4	ENSG00000010244	ZNF207	30	8	2	53	1	1	2
ENSG00000265794	AC005899.4	ENSG00000010244	ZNF207	30	8	2	53	1	1	1
ENSG00000265794	AC005899.4	ENSG00000010244	ZNF207	30	8	2	53	1	1	2
ENSG00000265794	AC005899.4	ENSG00000010244	ZNF207	30	8	2	53	1	1	1
ENSG00000265794	AC005899.4	ENSG00000010244	ZNF207	30	8	2	53	1	1	1
ENSG00000265794	AC005899.4	ENSG00000010244	ZNF207	30	8	2	53	1	1	1
ENSG00000265794	AC005899.4	ENSG00000010244	ZNF207	30	8	2	53	1	1	1
ENSG00000265794	AC005899.4	ENSG00000010244	ZNF207	30	8	2	53	1	1	1
ENSG00000265794	AC005899.4	ENSG00000010244	ZNF207	30	8	2	53	1	1	1
ENSG00000265794	AC005899.4	ENSG00000010244	ZNF207	30	8	2	53	1	1	1
ENSG00000265794	AC005899.4	ENSG00000010244	ZNF207	30	8	2	53	1	1	1
ENSG00000265794	AC005899.4	ENSG00000010244	ZNF207	30	8	2	53	1	1	1
ENSG00000265794	AC005899.4	ENSG00000010244	ZNF207	30	8	2	53	1	1	1
ENSG00000265794	AC005899.4	ENSG00000010244	ZNF207	30	8	2	53	1	1	1
ENSG00000265794	AC005899.4	ENSG00000010244	ZNF207	30	8	2	53	1	1	1
ENSG00000265794	AC005899.4	ENSG00000010244	ZNF207	30	8	2	53	1	1	1
ENSG00000265794	AC005899.4	Entrez100008588	RNA18N5	5	4	1	6	1	1	1
ENSG00000265794	AC005899.4	Entrez100008588	RNA18N5	5	4	1	6	1	1	2
ENSG00000265794	AC005899.4	Entrez100008588	RNA18N5	5	4	1	6	1	1	1
ENSG00000265794	AC005899.4	Entrez100008588	RNA18N5	5	4	1	6	1	1	1
ENSG00000265794	AC005899.4	Entrez100008588	RNA18N5	5	4	1	6	1	1	1
ENSG00000276232	AC006064.5	ENSG00000133316	WDR74	3	3	2	11	1	1	1
ENSG00000276232	AC006064.5	ENSG00000133316	WDR74	3	3	2	11	1	1	4
ENSG00000276232	AC006064.5	ENSG00000133316	WDR74	3	3	2	11	1	1	6
ENSG00000276232	AC006064.5	ENSG00000199415	RNA5SP370	10	3	2	58	1	1	7
ENSG00000276232	AC006064.5	ENSG00000199415	RNA5SP370	10	3	2	58	1	1	1
ENSG00000276232	AC006064.5	ENSG00000199415	RNA5SP370	10	3	2	58	1	1	15
ENSG00000276232	AC006064.5	ENSG00000199415	RNA5SP370	10	3	2	58	1	1	2
ENSG00000276232	AC006064.5	ENSG00000199415	RNA5SP370	10	3	2	58	1	1	1
ENSG00000276232	AC006064.5	ENSG00000199415	RNA5SP370	10	3	2	58	1	1	14
ENSG00000276232	AC006064.5	ENSG00000199415	RNA5SP370	10	3	2	58	1	1	12
ENSG00000276232	AC006064.5	ENSG00000199415	RNA5SP370	10	3	2	58	1	1	1
ENSG00000276232	AC006064.5	ENSG00000199415	RNA5SP370	10	3	2	58	1	1	4
ENSG00000276232	AC006064.5	ENSG00000199415	RNA5SP370	10	3	2	58	1	1	1
ENSG00000276232	AC006064.5	ENSG00000201801	RNU5E-4P	3	3	2	10	1	1	1
ENSG00000276232	AC006064.5	ENSG00000201801	RNU5E-4P	3	3	2	10	1	1	1
ENSG00000276232	AC006064.5	ENSG00000201801	RNU5E-4P	3	3	2	10	1	1	8
ENSG00000276232	AC006064.5	ENSG00000202521	RNA5S7	5	3	2	7	1	1	1
ENSG00000276232	AC006064.5	ENSG00000202521	RNA5S7	5	3	2	7	1	1	3
ENSG00000276232	AC006064.5	ENSG00000202521	RNA5S7	5	3	2	7	1	1	1
ENSG00000276232	AC006064.5	ENSG00000202521	RNA5S7	5	3	2	7	1	1	1
ENSG00000276232	AC006064.5	ENSG00000202521	RNA5S7	5	3	2	7	1	1	1
ENSG00000276232	AC006064.5	ENSG00000222328	RNU2-2P	3	3	2	11	1	1	1
ENSG00000276232	AC006064.5	ENSG00000222328	RNU2-2P	3	3	2	11	1	1	4
ENSG00000276232	AC006064.5	ENSG00000222328	RNU2-2P	3	3	2	11	1	1	6
ENSG00000276232	AC006064.5	ENSG00000266658.2	RNA28S5	11	6	2	19	1	1	1
ENSG00000276232	AC006064.5	ENSG00000266658.2	RNA28S5	11	6	2	19	1	1	6
ENSG00000276232	AC006064.5	ENSG00000266658.2	RNA28S5	11	6	2	19	1	1	1
ENSG00000276232	AC006064.5	ENSG00000266658.2	RNA28S5	11	6	2	19	1	1	3
ENSG00000276232	AC006064.5	ENSG00000266658.2	RNA28S5	11	6	2	19	1	1	2
ENSG00000276232	AC006064.5	ENSG00000266658.2	RNA28S5	11	6	2	19	1	1	1
ENSG00000276232	AC006064.5	ENSG00000266658.2	RNA28S5	11	6	2	19	1	1	1
ENSG00000276232	AC006064.5	ENSG00000266658.2	RNA28S5	11	6	2	19	1	1	1
ENSG00000276232	AC006064.5	ENSG00000266658.2	RNA28S5	11	6	2	19	1	1	1
ENSG00000276232	AC006064.5	ENSG00000266658.2	RNA28S5	11	6	2	19	1	1	1
ENSG00000276232	AC006064.5	ENSG00000266658.2	RNA28S5	11	6	2	19	1	1	1
ENSG00000276232	AC006064.5	ENSG00000272060.1	RNA18S5	4	4	2	16	1	1	6
ENSG00000276232	AC006064.5	ENSG00000272060.1	RNA18S5	4	4	2	16	1	1	7
ENSG00000276232	AC006064.5	ENSG00000272060.1	RNA18S5	4	4	2	16	1	1	1
ENSG00000276232	AC006064.5	ENSG00000272060.1	RNA18S5	4	4	2	16	1	1	2
ENSG00000276232	AC006064.5	Entrez100008588	RNA18N5	21	9	2	57	1	1	6
ENSG00000276232	AC006064.5	Entrez100008588	RNA18N5	21	9	2	57	1	1	12
ENSG00000276232	AC006064.5	Entrez100008588	RNA18N5	21	9	2	57	1	1	3
ENSG00000276232	AC006064.5	Entrez100008588	RNA18N5	21	9	2	57	1	1	9
ENSG00000276232	AC006064.5	Entrez100008588	RNA18N5	21	9	2	57	1	1	9
ENSG00000276232	AC006064.5	Entrez100008588	RNA18N5	21	9	2	57	1	1	1
ENSG00000276232	AC006064.5	Entrez100008588	RNA18N5	21	9	2	57	1	1	1
ENSG00000276232	AC006064.5	Entrez100008588	RNA18N5	21	9	2	57	1	1	1
ENSG00000276232	AC006064.5	Entrez100008588	RNA18N5	21	9	2	57	1	1	1
ENSG00000276232	AC006064.5	Entrez100008588	RNA18N5	21	9	2	57	1	1	1
ENSG00000276232	AC006064.5	Entrez100008588	RNA18N5	21	9	2	57	1	1	2
ENSG00000276232	AC006064.5	Entrez100008588	RNA18N5	21	9	2	57	1	1	1
ENSG00000276232	AC006064.5	Entrez100008588	RNA18N5	21	9	2	57	1	1	1
ENSG00000276232	AC006064.5	Entrez100008588	RNA18N5	21	9	2	57	1	1	1
ENSG00000276232	AC006064.5	Entrez100008588	RNA18N5	21	9	2	57	1	1	1
ENSG00000276232	AC006064.5	Entrez100008588	RNA18N5	21	9	2	57	1	1	1
ENSG00000276232	AC006064.5	Entrez100008588	RNA18N5	21	9	2	57	1	1	1
ENSG00000276232	AC006064.5	Entrez100008588	RNA18N5	21	9	2	57	1	1	1
ENSG00000276232	AC006064.5	Entrez100008588	RNA18N5	21	9	2	57	1	1	1
ENSG00000276232	AC006064.5	Entrez100008588	RNA18N5	21	9	2	57	1	1	2
ENSG00000276232	AC006064.5	Entrez100008588	RNA18N5	21	9	2	57	1	1	1
ENSG00000279799	AC006077.2	ENSG00000132570	PCBD2	6	3	1	7	1	1	1
ENSG00000279799	AC006077.2	ENSG00000132570	PCBD2	6	3	1	7	1	1	1
ENSG00000279799	AC006077.2	ENSG00000132570	PCBD2	6	3	1	7	1	1	2
ENSG00000279799	AC006077.2	ENSG00000132570	PCBD2	6	3	1	7	1	1	1
ENSG00000279799	AC006077.2	ENSG00000132570	PCBD2	6	3	1	7	1	1	1
ENSG00000279799	AC006077.2	ENSG00000132570	PCBD2	6	3	1	7	1	1	1
ENSG00000232445	AC006329.1	ENSG00000232301	LNCPRESS1	75	3	1	114	1	1	1
ENSG00000232445	AC006329.1	ENSG00000232301	LNCPRESS1	75	3	1	114	1	1	2
ENSG00000232445	AC006329.1	ENSG00000232301	LNCPRESS1	75	3	1	114	1	1	1
ENSG00000232445	AC006329.1	ENSG00000232301	LNCPRESS1	75	3	1	114	1	1	2
ENSG00000232445	AC006329.1	ENSG00000232301	LNCPRESS1	75	3	1	114	2	1	3
ENSG00000232445	AC006329.1	ENSG00000232301	LNCPRESS1	75	3	1	114	2	1	3
ENSG00000232445	AC006329.1	ENSG00000232301	LNCPRESS1	75	3	1	114	2	1	7
ENSG00000232445	AC006329.1	ENSG00000232301	LNCPRESS1	75	3	1	114	1	1	3
ENSG00000232445	AC006329.1	ENSG00000232301	LNCPRESS1	75	3	1	114	1	1	2
ENSG00000232445	AC006329.1	ENSG00000232301	LNCPRESS1	75	3	1	114	1	1	1
ENSG00000232445	AC006329.1	ENSG00000232301	LNCPRESS1	75	3	1	114	1	1	1
ENSG00000232445	AC006329.1	ENSG00000232301	LNCPRESS1	75	3	1	114	1	1	1
ENSG00000232445	AC006329.1	ENSG00000232301	LNCPRESS1	75	3	1	114	1	1	1
ENSG00000232445	AC006329.1	ENSG00000232301	LNCPRESS1	75	3	1	114	1	1	1
ENSG00000232445	AC006329.1	ENSG00000232301	LNCPRESS1	75	3	1	114	1	1	2
ENSG00000232445	AC006329.1	ENSG00000232301	LNCPRESS1	75	3	1	114	1	1	1
ENSG00000232445	AC006329.1	ENSG00000232301	LNCPRESS1	75	3	1	114	1	1	1
ENSG00000232445	AC006329.1	ENSG00000232301	LNCPRESS1	75	3	1	114	1	1	1
ENSG00000232445	AC006329.1	ENSG00000232301	LNCPRESS1	75	3	1	114	1	1	1
ENSG00000232445	AC006329.1	ENSG00000232301	LNCPRESS1	75	3	1	114	1	1	2
ENSG00000232445	AC006329.1	ENSG00000232301	LNCPRESS1	75	3	1	114	1	1	1
ENSG00000232445	AC006329.1	ENSG00000232301	LNCPRESS1	75	3	1	114	1	1	1
ENSG00000232445	AC006329.1	ENSG00000232301	LNCPRESS1	75	3	1	114	1	1	1
ENSG00000232445	AC006329.1	ENSG00000232301	LNCPRESS1	75	3	1	114	1	1	2
ENSG00000232445	AC006329.1	ENSG00000232301	LNCPRESS1	75	3	1	114	1	1	2
ENSG00000232445	AC006329.1	ENSG00000232301	LNCPRESS1	75	3	1	114	1	1	2
ENSG00000232445	AC006329.1	ENSG00000232301	LNCPRESS1	75	3	1	114	1	1	3
ENSG00000232445	AC006329.1	ENSG00000232301	LNCPRESS1	75	3	1	114	1	1	1
ENSG00000232445	AC006329.1	ENSG00000232301	LNCPRESS1	75	3	1	114	1	1	1
ENSG00000232445	AC006329.1	ENSG00000232301	LNCPRESS1	75	3	1	114	1	1	1
ENSG00000232445	AC006329.1	ENSG00000232301	LNCPRESS1	75	3	1	114	1	1	1
ENSG00000232445	AC006329.1	ENSG00000232301	LNCPRESS1	75	3	1	114	1	1	2
ENSG00000232445	AC006329.1	ENSG00000232301	LNCPRESS1	75	3	1	114	1	1	2
ENSG00000232445	AC006329.1	ENSG00000232301	LNCPRESS1	75	3	1	114	1	1	2
ENSG00000232445	AC006329.1	ENSG00000232301	LNCPRESS1	75	3	1	114	1	1	1
ENSG00000232445	AC006329.1	ENSG00000232301	LNCPRESS1	75	3	1	114	1	1	1
ENSG00000232445	AC006329.1	ENSG00000232301	LNCPRESS1	75	3	1	114	1	1	1
ENSG00000232445	AC006329.1	ENSG00000232301	LNCPRESS1	75	3	1	114	1	1	2
ENSG00000232445	AC006329.1	ENSG00000232301	LNCPRESS1	75	3	1	114	1	1	1
ENSG00000232445	AC006329.1	ENSG00000232301	LNCPRESS1	75	3	1	114	1	1	1
ENSG00000232445	AC006329.1	ENSG00000232301	LNCPRESS1	75	3	1	114	1	1	4
ENSG00000232445	AC006329.1	ENSG00000232301	LNCPRESS1	75	3	1	114	1	1	2
ENSG00000232445	AC006329.1	ENSG00000232301	LNCPRESS1	75	3	1	114	1	1	1
ENSG00000232445	AC006329.1	ENSG00000232301	LNCPRESS1	75	3	1	114	1	1	3
ENSG00000232445	AC006329.1	ENSG00000232301	LNCPRESS1	75	3	1	114	1	1	1
ENSG00000232445	AC006329.1	ENSG00000232301	LNCPRESS1	75	3	1	114	1	1	2
ENSG00000232445	AC006329.1	ENSG00000232301	LNCPRESS1	75	3	1	114	1	1	1
ENSG00000232445	AC006329.1	ENSG00000232301	LNCPRESS1	75	3	1	114	1	1	1
ENSG00000232445	AC006329.1	ENSG00000232301	LNCPRESS1	75	3	1	114	1	1	2
ENSG00000232445	AC006329.1	ENSG00000232301	LNCPRESS1	75	3	1	114	1	1	1
ENSG00000232445	AC006329.1	ENSG00000232301	LNCPRESS1	75	3	1	114	1	1	1
ENSG00000232445	AC006329.1	ENSG00000232301	LNCPRESS1	75	3	1	114	1	1	1
ENSG00000232445	AC006329.1	ENSG00000232301	LNCPRESS1	75	3	1	114	1	1	1
ENSG00000232445	AC006329.1	ENSG00000232301	LNCPRESS1	75	3	1	114	1	1	1
ENSG00000232445	AC006329.1	ENSG00000232301	LNCPRESS1	75	3	1	114	1	1	1
ENSG00000232445	AC006329.1	ENSG00000232301	LNCPRESS1	75	3	1	114	1	1	1
ENSG00000232445	AC006329.1	ENSG00000232301	LNCPRESS1	75	3	1	114	1	1	1
ENSG00000232445	AC006329.1	ENSG00000232301	LNCPRESS1	75	3	1	114	1	1	1
ENSG00000232445	AC006329.1	ENSG00000232301	LNCPRESS1	75	3	1	114	1	1	1
ENSG00000232445	AC006329.1	ENSG00000232301	LNCPRESS1	75	3	1	114	1	1	1
ENSG00000232445	AC006329.1	ENSG00000232301	LNCPRESS1	75	3	1	114	1	1	1
ENSG00000232445	AC006329.1	ENSG00000232301	LNCPRESS1	75	3	1	114	1	1	2
ENSG00000232445	AC006329.1	ENSG00000232301	LNCPRESS1	75	3	1	114	1	1	2
ENSG00000232445	AC006329.1	ENSG00000232301	LNCPRESS1	75	3	1	114	1	1	2
ENSG00000232445	AC006329.1	ENSG00000232301	LNCPRESS1	75	3	1	114	1	1	2
ENSG00000232445	AC006329.1	ENSG00000232301	LNCPRESS1	75	3	1	114	1	1	1
ENSG00000232445	AC006329.1	ENSG00000232301	LNCPRESS1	75	3	1	114	1	1	1
ENSG00000232445	AC006329.1	ENSG00000232301	LNCPRESS1	75	3	1	114	1	1	1
ENSG00000232445	AC006329.1	ENSG00000232301	LNCPRESS1	75	3	1	114	1	1	1
ENSG00000232445	AC006329.1	ENSG00000232301	LNCPRESS1	75	3	1	114	1	1	1
ENSG00000232445	AC006329.1	ENSG00000232301	LNCPRESS1	75	3	1	114	1	1	1
ENSG00000232445	AC006329.1	ENSG00000232301	LNCPRESS1	75	3	1	114	1	1	1
ENSG00000232445	AC006329.1	ENSG00000232301	LNCPRESS1	75	3	1	114	1	1	1
ENSG00000232445	AC006329.1	ENSG00000232301	LNCPRESS1	75	3	1	114	1	1	1
ENSG00000232445	AC006329.1	ENSG00000232301	LNCPRESS1	75	3	1	114	1	1	2
ENSG00000267575	AC006504.5	Entrez100008588	RNA18N5	4	3	1	17	1	1	4
ENSG00000267575	AC006504.5	Entrez100008588	RNA18N5	4	3	1	17	1	1	2
ENSG00000267575	AC006504.5	Entrez100008588	RNA18N5	4	3	1	17	1	1	1
ENSG00000267575	AC006504.5	Entrez100008588	RNA18N5	4	3	1	17	1	1	10
ENSG00000279865	AC006511.3	ENSG00000087460	GNAS	3	3	1	4	1	1	2
ENSG00000279865	AC006511.3	ENSG00000087460	GNAS	3	3	1	4	1	1	1
ENSG00000279865	AC006511.3	ENSG00000087460	GNAS	3	3	1	4	1	1	1
ENSG00000279865	AC006511.3	ENSG00000156508	EEF1A1	14	5	1	17	1	1	2
ENSG00000279865	AC006511.3	ENSG00000156508	EEF1A1	14	5	1	17	1	1	1
ENSG00000279865	AC006511.3	ENSG00000156508	EEF1A1	14	5	1	17	1	1	1
ENSG00000279865	AC006511.3	ENSG00000156508	EEF1A1	14	5	1	17	1	1	1
ENSG00000279865	AC006511.3	ENSG00000156508	EEF1A1	14	5	1	17	1	1	2
ENSG00000279865	AC006511.3	ENSG00000156508	EEF1A1	14	5	1	17	1	1	2
ENSG00000279865	AC006511.3	ENSG00000156508	EEF1A1	14	5	1	17	1	1	1
ENSG00000279865	AC006511.3	ENSG00000156508	EEF1A1	14	5	1	17	1	1	1
ENSG00000279865	AC006511.3	ENSG00000156508	EEF1A1	14	5	1	17	1	1	1
ENSG00000279865	AC006511.3	ENSG00000156508	EEF1A1	14	5	1	17	1	1	1
ENSG00000279865	AC006511.3	ENSG00000156508	EEF1A1	14	5	1	17	1	1	1
ENSG00000279865	AC006511.3	ENSG00000156508	EEF1A1	14	5	1	17	1	1	1
ENSG00000279865	AC006511.3	ENSG00000156508	EEF1A1	14	5	1	17	1	1	1
ENSG00000279865	AC006511.3	ENSG00000156508	EEF1A1	14	5	1	17	1	1	1
ENSG00000279865	AC006511.3	ENSG00000213235	EEF1A1P16	42	7	2	56	1	1	4
ENSG00000279865	AC006511.3	ENSG00000213235	EEF1A1P16	42	7	2	56	1	1	3
ENSG00000279865	AC006511.3	ENSG00000213235	EEF1A1P16	42	7	2	56	1	1	1
ENSG00000279865	AC006511.3	ENSG00000213235	EEF1A1P16	42	7	2	56	1	1	2
ENSG00000279865	AC006511.3	ENSG00000213235	EEF1A1P16	42	7	2	56	1	1	1
ENSG00000279865	AC006511.3	ENSG00000213235	EEF1A1P16	42	7	2	56	1	1	1
ENSG00000279865	AC006511.3	ENSG00000213235	EEF1A1P16	42	7	2	56	1	1	2
ENSG00000279865	AC006511.3	ENSG00000213235	EEF1A1P16	42	7	2	56	1	1	3
ENSG00000279865	AC006511.3	ENSG00000213235	EEF1A1P16	42	7	2	56	1	1	1
ENSG00000279865	AC006511.3	ENSG00000213235	EEF1A1P16	42	7	2	56	1	1	1
ENSG00000279865	AC006511.3	ENSG00000213235	EEF1A1P16	42	7	2	56	1	1	1
ENSG00000279865	AC006511.3	ENSG00000213235	EEF1A1P16	42	7	2	56	1	1	1
ENSG00000279865	AC006511.3	ENSG00000213235	EEF1A1P16	42	7	2	56	1	1	1
ENSG00000279865	AC006511.3	ENSG00000213235	EEF1A1P16	42	7	2	56	1	1	1
ENSG00000279865	AC006511.3	ENSG00000213235	EEF1A1P16	42	7	2	56	1	1	1
ENSG00000279865	AC006511.3	ENSG00000213235	EEF1A1P16	42	7	2	56	1	1	2
ENSG00000279865	AC006511.3	ENSG00000213235	EEF1A1P16	42	7	2	56	1	1	1
ENSG00000279865	AC006511.3	ENSG00000213235	EEF1A1P16	42	7	2	56	1	1	1
ENSG00000279865	AC006511.3	ENSG00000213235	EEF1A1P16	42	7	2	56	1	1	1
ENSG00000279865	AC006511.3	ENSG00000213235	EEF1A1P16	42	7	2	56	1	1	1
ENSG00000279865	AC006511.3	ENSG00000213235	EEF1A1P16	42	7	2	56	1	1	1
ENSG00000279865	AC006511.3	ENSG00000213235	EEF1A1P16	42	7	2	56	1	1	1
ENSG00000279865	AC006511.3	ENSG00000213235	EEF1A1P16	42	7	2	56	1	1	1
ENSG00000279865	AC006511.3	ENSG00000213235	EEF1A1P16	42	7	2	56	1	1	1
ENSG00000279865	AC006511.3	ENSG00000213235	EEF1A1P16	42	7	2	56	1	1	1
ENSG00000279865	AC006511.3	ENSG00000213235	EEF1A1P16	42	7	2	56	1	1	2
ENSG00000279865	AC006511.3	ENSG00000213235	EEF1A1P16	42	7	2	56	1	1	1
ENSG00000279865	AC006511.3	ENSG00000213235	EEF1A1P16	42	7	2	56	1	1	1
ENSG00000279865	AC006511.3	ENSG00000213235	EEF1A1P16	42	7	2	56	1	1	1
ENSG00000279865	AC006511.3	ENSG00000213235	EEF1A1P16	42	7	2	56	1	1	1
ENSG00000279865	AC006511.3	ENSG00000213235	EEF1A1P16	42	7	2	56	1	1	1
ENSG00000279865	AC006511.3	ENSG00000213235	EEF1A1P16	42	7	2	56	1	1	1
ENSG00000279865	AC006511.3	ENSG00000213235	EEF1A1P16	42	7	2	56	1	1	1
ENSG00000279865	AC006511.3	ENSG00000213235	EEF1A1P16	42	7	2	56	1	1	2
ENSG00000279865	AC006511.3	ENSG00000213235	EEF1A1P16	42	7	2	56	1	1	1
ENSG00000279865	AC006511.3	ENSG00000213235	EEF1A1P16	42	7	2	56	1	1	1
ENSG00000279865	AC006511.3	ENSG00000213235	EEF1A1P16	42	7	2	56	1	1	1
ENSG00000279865	AC006511.3	ENSG00000213235	EEF1A1P16	42	7	2	56	1	1	1
ENSG00000279865	AC006511.3	ENSG00000213235	EEF1A1P16	42	7	2	56	1	1	2
ENSG00000279865	AC006511.3	ENSG00000213235	EEF1A1P16	42	7	2	56	1	1	2
ENSG00000279865	AC006511.3	ENSG00000213235	EEF1A1P16	42	7	2	56	1	1	1
ENSG00000279865	AC006511.3	ENSG00000213235	EEF1A1P16	42	7	2	56	1	1	1
ENSG00000279865	AC006511.3	ENSG00000213363	RPS3P6	4	3	1	4	1	1	1
ENSG00000279865	AC006511.3	ENSG00000213363	RPS3P6	4	3	1	4	1	1	1
ENSG00000279865	AC006511.3	ENSG00000213363	RPS3P6	4	3	1	4	1	1	1
ENSG00000279865	AC006511.3	ENSG00000213363	RPS3P6	4	3	1	4	1	1	1
ENSG00000279865	AC006511.3	ENSG00000227081	AC005912.1	3	3	1	7	1	1	5
ENSG00000279865	AC006511.3	ENSG00000227081	AC005912.1	3	3	1	7	1	1	1
ENSG00000279865	AC006511.3	ENSG00000227081	AC005912.1	3	3	1	7	1	1	1
ENSG00000279865	AC006511.3	ENSG00000241352	AC007688.1	3	3	1	3	1	1	1
ENSG00000279865	AC006511.3	ENSG00000241352	AC007688.1	3	3	1	3	1	1	1
ENSG00000279865	AC006511.3	ENSG00000241352	AC007688.1	3	3	1	3	1	1	1
ENSG00000279865	AC006511.3	ENSG00000266658.2	RNA28S5	6	3	2	7	1	1	2
ENSG00000279865	AC006511.3	ENSG00000266658.2	RNA28S5	6	3	2	7	1	1	1
ENSG00000279865	AC006511.3	ENSG00000266658.2	RNA28S5	6	3	2	7	1	1	1
ENSG00000279865	AC006511.3	ENSG00000266658.2	RNA28S5	6	3	2	7	1	1	1
ENSG00000279865	AC006511.3	ENSG00000266658.2	RNA28S5	6	3	2	7	1	1	1
ENSG00000279865	AC006511.3	ENSG00000266658.2	RNA28S5	6	3	2	7	1	1	1
ENSG00000279865	AC006511.3	ENSG00000111640	GAPDH	5	4	1	7	1	1	3
ENSG00000279865	AC006511.3	ENSG00000111640	GAPDH	5	4	1	7	1	1	1
ENSG00000279865	AC006511.3	ENSG00000111640	GAPDH	5	4	1	7	1	1	1
ENSG00000279865	AC006511.3	ENSG00000111640	GAPDH	5	4	1	7	1	1	1
ENSG00000279865	AC006511.3	ENSG00000111640	GAPDH	5	4	1	7	1	1	1
ENSG00000279865	AC006511.3	ENSG00000123416	TUBA1B	4	3	1	6	1	1	1
ENSG00000279865	AC006511.3	ENSG00000123416	TUBA1B	4	3	1	6	1	1	2
ENSG00000279865	AC006511.3	ENSG00000123416	TUBA1B	4	3	1	6	1	1	1
ENSG00000279865	AC006511.3	ENSG00000123416	TUBA1B	4	3	1	6	1	1	2
ENSG00000279865	AC006511.3	ENSG00000196205	EEF1A1P5	4	4	1	5	1	1	1
ENSG00000279865	AC006511.3	ENSG00000196205	EEF1A1P5	4	4	1	5	1	1	2
ENSG00000279865	AC006511.3	ENSG00000196205	EEF1A1P5	4	4	1	5	1	1	1
ENSG00000279865	AC006511.3	ENSG00000196205	EEF1A1P5	4	4	1	5	1	1	1
ENSG00000279865	AC006511.3	ENSG00000233476	EEF1A1P6	4	3	1	8	1	1	4
ENSG00000279865	AC006511.3	ENSG00000233476	EEF1A1P6	4	3	1	8	1	1	1
ENSG00000279865	AC006511.3	ENSG00000233476	EEF1A1P6	4	3	1	8	1	1	1
ENSG00000279865	AC006511.3	ENSG00000233476	EEF1A1P6	4	3	1	8	1	1	2
ENSG00000279865	AC006511.3	ENSG00000245205	EEF1A1P4	62	10	2	66	1	1	1
ENSG00000279865	AC006511.3	ENSG00000245205	EEF1A1P4	62	10	2	66	1	1	1
ENSG00000279865	AC006511.3	ENSG00000245205	EEF1A1P4	62	10	2	66	1	1	1
ENSG00000279865	AC006511.3	ENSG00000245205	EEF1A1P4	62	10	2	66	1	1	1
ENSG00000279865	AC006511.3	ENSG00000245205	EEF1A1P4	62	10	2	66	1	1	1
ENSG00000279865	AC006511.3	ENSG00000245205	EEF1A1P4	62	10	2	66	1	1	1
ENSG00000279865	AC006511.3	ENSG00000245205	EEF1A1P4	62	10	2	66	1	1	1
ENSG00000279865	AC006511.3	ENSG00000245205	EEF1A1P4	62	10	2	66	1	1	1
ENSG00000279865	AC006511.3	ENSG00000245205	EEF1A1P4	62	10	2	66	1	1	1
ENSG00000279865	AC006511.3	ENSG00000245205	EEF1A1P4	62	10	2	66	1	1	1
ENSG00000279865	AC006511.3	ENSG00000245205	EEF1A1P4	62	10	2	66	1	1	1
ENSG00000279865	AC006511.3	ENSG00000245205	EEF1A1P4	62	10	2	66	1	1	1
ENSG00000279865	AC006511.3	ENSG00000245205	EEF1A1P4	62	10	2	66	1	1	1
ENSG00000279865	AC006511.3	ENSG00000245205	EEF1A1P4	62	10	2	66	1	1	1
ENSG00000279865	AC006511.3	ENSG00000245205	EEF1A1P4	62	10	2	66	1	1	2
ENSG00000279865	AC006511.3	ENSG00000245205	EEF1A1P4	62	10	2	66	1	1	1
ENSG00000279865	AC006511.3	ENSG00000245205	EEF1A1P4	62	10	2	66	1	1	1
ENSG00000279865	AC006511.3	ENSG00000245205	EEF1A1P4	62	10	2	66	1	1	1
ENSG00000279865	AC006511.3	ENSG00000245205	EEF1A1P4	62	10	2	66	1	1	3
ENSG00000279865	AC006511.3	ENSG00000245205	EEF1A1P4	62	10	2	66	1	1	1
ENSG00000279865	AC006511.3	ENSG00000245205	EEF1A1P4	62	10	2	66	1	1	1
ENSG00000279865	AC006511.3	ENSG00000245205	EEF1A1P4	62	10	2	66	1	1	1
ENSG00000279865	AC006511.3	ENSG00000245205	EEF1A1P4	62	10	2	66	1	1	1
ENSG00000279865	AC006511.3	ENSG00000245205	EEF1A1P4	62	10	2	66	1	1	1
ENSG00000279865	AC006511.3	ENSG00000245205	EEF1A1P4	62	10	2	66	1	1	1
ENSG00000279865	AC006511.3	ENSG00000245205	EEF1A1P4	62	10	2	66	1	1	1
ENSG00000279865	AC006511.3	ENSG00000245205	EEF1A1P4	62	10	2	66	1	1	1
ENSG00000279865	AC006511.3	ENSG00000245205	EEF1A1P4	62	10	2	66	1	1	1
ENSG00000279865	AC006511.3	ENSG00000245205	EEF1A1P4	62	10	2	66	1	1	1
ENSG00000279865	AC006511.3	ENSG00000245205	EEF1A1P4	62	10	2	66	1	1	1
ENSG00000279865	AC006511.3	ENSG00000245205	EEF1A1P4	62	10	2	66	1	1	1
ENSG00000279865	AC006511.3	ENSG00000245205	EEF1A1P4	62	10	2	66	1	1	1
ENSG00000279865	AC006511.3	ENSG00000245205	EEF1A1P4	62	10	2	66	1	1	1
ENSG00000279865	AC006511.3	ENSG00000245205	EEF1A1P4	62	10	2	66	1	1	1
ENSG00000279865	AC006511.3	ENSG00000245205	EEF1A1P4	62	10	2	66	1	1	1
ENSG00000279865	AC006511.3	ENSG00000245205	EEF1A1P4	62	10	2	66	1	1	1
ENSG00000279865	AC006511.3	ENSG00000245205	EEF1A1P4	62	10	2	66	1	1	1
ENSG00000279865	AC006511.3	ENSG00000245205	EEF1A1P4	62	10	2	66	1	1	1
ENSG00000279865	AC006511.3	ENSG00000245205	EEF1A1P4	62	10	2	66	1	1	1
ENSG00000279865	AC006511.3	ENSG00000245205	EEF1A1P4	62	10	2	66	1	1	1
ENSG00000279865	AC006511.3	ENSG00000245205	EEF1A1P4	62	10	2	66	1	1	1
ENSG00000279865	AC006511.3	ENSG00000245205	EEF1A1P4	62	10	2	66	1	1	1
ENSG00000279865	AC006511.3	ENSG00000245205	EEF1A1P4	62	10	2	66	1	1	2
ENSG00000279865	AC006511.3	ENSG00000245205	EEF1A1P4	62	10	2	66	1	1	1
ENSG00000279865	AC006511.3	ENSG00000245205	EEF1A1P4	62	10	2	66	1	1	1
ENSG00000279865	AC006511.3	ENSG00000245205	EEF1A1P4	62	10	2	66	1	1	1
ENSG00000279865	AC006511.3	ENSG00000245205	EEF1A1P4	62	10	2	66	1	1	1
ENSG00000279865	AC006511.3	ENSG00000245205	EEF1A1P4	62	10	2	66	1	1	1
ENSG00000279865	AC006511.3	ENSG00000245205	EEF1A1P4	62	10	2	66	1	1	1
ENSG00000279865	AC006511.3	ENSG00000245205	EEF1A1P4	62	10	2	66	1	1	1
ENSG00000279865	AC006511.3	ENSG00000245205	EEF1A1P4	62	10	2	66	1	1	1
ENSG00000279865	AC006511.3	ENSG00000245205	EEF1A1P4	62	10	2	66	1	1	1
ENSG00000279865	AC006511.3	ENSG00000245205	EEF1A1P4	62	10	2	66	1	1	1
ENSG00000279865	AC006511.3	ENSG00000245205	EEF1A1P4	62	10	2	66	1	1	1
ENSG00000279865	AC006511.3	ENSG00000245205	EEF1A1P4	62	10	2	66	1	1	1
ENSG00000279865	AC006511.3	ENSG00000245205	EEF1A1P4	62	10	2	66	1	1	1
ENSG00000279865	AC006511.3	ENSG00000245205	EEF1A1P4	62	10	2	66	1	1	1
ENSG00000279865	AC006511.3	ENSG00000245205	EEF1A1P4	62	10	2	66	1	1	1
ENSG00000279865	AC006511.3	ENSG00000245205	EEF1A1P4	62	10	2	66	1	1	1
ENSG00000279865	AC006511.3	ENSG00000245205	EEF1A1P4	62	10	2	66	1	1	1
ENSG00000279865	AC006511.3	ENSG00000245205	EEF1A1P4	62	10	2	66	1	1	1
ENSG00000279865	AC006511.3	ENSG00000245205	EEF1A1P4	62	10	2	66	1	1	1
ENSG00000279865	AC006511.3	ENSG00000249264	EEF1A1P9	6	4	2	7	1	1	1
ENSG00000279865	AC006511.3	ENSG00000249264	EEF1A1P9	6	4	2	7	1	1	2
ENSG00000279865	AC006511.3	ENSG00000249264	EEF1A1P9	6	4	2	7	1	1	1
ENSG00000279865	AC006511.3	ENSG00000249264	EEF1A1P9	6	4	2	7	1	1	1
ENSG00000279865	AC006511.3	ENSG00000249264	EEF1A1P9	6	4	2	7	1	1	1
ENSG00000279865	AC006511.3	ENSG00000249264	EEF1A1P9	6	4	2	7	1	1	1
ENSG00000279865	AC006511.3	ENSG00000249855	EEF1A1P19	3	3	1	4	1	1	2
ENSG00000279865	AC006511.3	ENSG00000249855	EEF1A1P19	3	3	1	4	1	1	1
ENSG00000279865	AC006511.3	ENSG00000249855	EEF1A1P19	3	3	1	4	1	1	1
ENSG00000279865	AC006511.3	ENSG00000250144	AC104619.3	3	3	1	3	1	1	1
ENSG00000279865	AC006511.3	ENSG00000250144	AC104619.3	3	3	1	3	1	1	1
ENSG00000279865	AC006511.3	ENSG00000250144	AC104619.3	3	3	1	3	1	1	1
ENSG00000279865	AC006511.3	ENSG00000257907	EEF1A1P17	39	10	2	43	1	1	1
ENSG00000279865	AC006511.3	ENSG00000257907	EEF1A1P17	39	10	2	43	1	1	1
ENSG00000279865	AC006511.3	ENSG00000257907	EEF1A1P17	39	10	2	43	1	1	1
ENSG00000279865	AC006511.3	ENSG00000257907	EEF1A1P17	39	10	2	43	1	1	1
ENSG00000279865	AC006511.3	ENSG00000257907	EEF1A1P17	39	10	2	43	1	1	1
ENSG00000279865	AC006511.3	ENSG00000257907	EEF1A1P17	39	10	2	43	1	1	1
ENSG00000279865	AC006511.3	ENSG00000257907	EEF1A1P17	39	10	2	43	1	1	1
ENSG00000279865	AC006511.3	ENSG00000257907	EEF1A1P17	39	10	2	43	1	1	1
ENSG00000279865	AC006511.3	ENSG00000257907	EEF1A1P17	39	10	2	43	1	1	1
ENSG00000279865	AC006511.3	ENSG00000257907	EEF1A1P17	39	10	2	43	1	1	2
ENSG00000279865	AC006511.3	ENSG00000257907	EEF1A1P17	39	10	2	43	1	1	2
ENSG00000279865	AC006511.3	ENSG00000257907	EEF1A1P17	39	10	2	43	1	1	1
ENSG00000279865	AC006511.3	ENSG00000257907	EEF1A1P17	39	10	2	43	1	1	1
ENSG00000279865	AC006511.3	ENSG00000257907	EEF1A1P17	39	10	2	43	1	1	1
ENSG00000279865	AC006511.3	ENSG00000257907	EEF1A1P17	39	10	2	43	1	1	1
ENSG00000279865	AC006511.3	ENSG00000257907	EEF1A1P17	39	10	2	43	1	1	1
ENSG00000279865	AC006511.3	ENSG00000257907	EEF1A1P17	39	10	2	43	1	1	1
ENSG00000279865	AC006511.3	ENSG00000257907	EEF1A1P17	39	10	2	43	1	1	1
ENSG00000279865	AC006511.3	ENSG00000257907	EEF1A1P17	39	10	2	43	1	1	1
ENSG00000279865	AC006511.3	ENSG00000257907	EEF1A1P17	39	10	2	43	1	1	1
ENSG00000279865	AC006511.3	ENSG00000257907	EEF1A1P17	39	10	2	43	1	1	1
ENSG00000279865	AC006511.3	ENSG00000257907	EEF1A1P17	39	10	2	43	1	1	1
ENSG00000279865	AC006511.3	ENSG00000257907	EEF1A1P17	39	10	2	43	1	1	1
ENSG00000279865	AC006511.3	ENSG00000257907	EEF1A1P17	39	10	2	43	1	1	2
ENSG00000279865	AC006511.3	ENSG00000257907	EEF1A1P17	39	10	2	43	1	1	1
ENSG00000279865	AC006511.3	ENSG00000257907	EEF1A1P17	39	10	2	43	1	1	2
ENSG00000279865	AC006511.3	ENSG00000257907	EEF1A1P17	39	10	2	43	1	1	1
ENSG00000279865	AC006511.3	ENSG00000257907	EEF1A1P17	39	10	2	43	1	1	1
ENSG00000279865	AC006511.3	ENSG00000257907	EEF1A1P17	39	10	2	43	1	1	1
ENSG00000279865	AC006511.3	ENSG00000257907	EEF1A1P17	39	10	2	43	1	1	1
ENSG00000279865	AC006511.3	ENSG00000257907	EEF1A1P17	39	10	2	43	1	1	1
ENSG00000279865	AC006511.3	ENSG00000257907	EEF1A1P17	39	10	2	43	1	1	1
ENSG00000279865	AC006511.3	ENSG00000257907	EEF1A1P17	39	10	2	43	1	1	1
ENSG00000279865	AC006511.3	ENSG00000257907	EEF1A1P17	39	10	2	43	1	1	1
ENSG00000279865	AC006511.3	ENSG00000257907	EEF1A1P17	39	10	2	43	1	1	1
ENSG00000279865	AC006511.3	ENSG00000257907	EEF1A1P17	39	10	2	43	1	1	1
ENSG00000279865	AC006511.3	ENSG00000257907	EEF1A1P17	39	10	2	43	1	1	1
ENSG00000279865	AC006511.3	ENSG00000257907	EEF1A1P17	39	10	2	43	1	1	1
ENSG00000279865	AC006511.3	ENSG00000257907	EEF1A1P17	39	10	2	43	1	1	1
ENSG00000279865	AC006511.3	ENSG00000258841	EEF1A1P2	3	3	1	3	1	1	1
ENSG00000279865	AC006511.3	ENSG00000258841	EEF1A1P2	3	3	1	3	1	1	1
ENSG00000279865	AC006511.3	ENSG00000258841	EEF1A1P2	3	3	1	3	1	1	1
ENSG00000279865	AC006511.3	ENSG00000258846	EEF1A1P33	11	6	1	11	1	1	1
ENSG00000279865	AC006511.3	ENSG00000258846	EEF1A1P33	11	6	1	11	1	1	1
ENSG00000279865	AC006511.3	ENSG00000258846	EEF1A1P33	11	6	1	11	1	1	1
ENSG00000279865	AC006511.3	ENSG00000258846	EEF1A1P33	11	6	1	11	1	1	1
ENSG00000279865	AC006511.3	ENSG00000258846	EEF1A1P33	11	6	1	11	1	1	1
ENSG00000279865	AC006511.3	ENSG00000258846	EEF1A1P33	11	6	1	11	1	1	1
ENSG00000279865	AC006511.3	ENSG00000258846	EEF1A1P33	11	6	1	11	1	1	1
ENSG00000279865	AC006511.3	ENSG00000258846	EEF1A1P33	11	6	1	11	1	1	1
ENSG00000279865	AC006511.3	ENSG00000258846	EEF1A1P33	11	6	1	11	1	1	1
ENSG00000279865	AC006511.3	ENSG00000258846	EEF1A1P33	11	6	1	11	1	1	1
ENSG00000279865	AC006511.3	ENSG00000258846	EEF1A1P33	11	6	1	11	1	1	1
ENSG00000279865	AC006511.3	ENSG00000272060.1	RNA18S5	8	5	1	9	1	1	1
ENSG00000279865	AC006511.3	ENSG00000272060.1	RNA18S5	8	5	1	9	1	1	1
ENSG00000279865	AC006511.3	ENSG00000272060.1	RNA18S5	8	5	1	9	1	1	1
ENSG00000279865	AC006511.3	ENSG00000272060.1	RNA18S5	8	5	1	9	1	1	2
ENSG00000279865	AC006511.3	ENSG00000272060.1	RNA18S5	8	5	1	9	1	1	1
ENSG00000279865	AC006511.3	ENSG00000272060.1	RNA18S5	8	5	1	9	1	1	1
ENSG00000279865	AC006511.3	ENSG00000272060.1	RNA18S5	8	5	1	9	1	1	1
ENSG00000279865	AC006511.3	ENSG00000272060.1	RNA18S5	8	5	1	9	1	1	1
ENSG00000279865	AC006511.3	Entrez100008588	RNA18N5	15	8	2	24	1	1	8
ENSG00000279865	AC006511.3	Entrez100008588	RNA18N5	15	8	2	24	1	1	1
ENSG00000279865	AC006511.3	Entrez100008588	RNA18N5	15	8	2	24	1	1	2
ENSG00000279865	AC006511.3	Entrez100008588	RNA18N5	15	8	2	24	1	1	1
ENSG00000279865	AC006511.3	Entrez100008588	RNA18N5	15	8	2	24	1	1	1
ENSG00000279865	AC006511.3	Entrez100008588	RNA18N5	15	8	2	24	1	1	1
ENSG00000279865	AC006511.3	Entrez100008588	RNA18N5	15	8	2	24	1	1	1
ENSG00000279865	AC006511.3	Entrez100008588	RNA18N5	15	8	2	24	1	1	1
ENSG00000279865	AC006511.3	Entrez100008588	RNA18N5	15	8	2	24	1	1	1
ENSG00000279865	AC006511.3	Entrez100008588	RNA18N5	15	8	2	24	1	1	1
ENSG00000279865	AC006511.3	Entrez100008588	RNA18N5	15	8	2	24	1	1	1
ENSG00000279865	AC006511.3	Entrez100008588	RNA18N5	15	8	2	24	1	1	1
ENSG00000279865	AC006511.3	Entrez100008588	RNA18N5	15	8	2	24	1	1	1
ENSG00000279865	AC006511.3	Entrez100008588	RNA18N5	15	8	2	24	1	1	1
ENSG00000279865	AC006511.3	Entrez100008588	RNA18N5	15	8	2	24	1	1	2
ENSG00000284697	AC006511.5	ENSG00000089818	NECAP1	6	5	1	7	1	1	2
ENSG00000284697	AC006511.5	ENSG00000089818	NECAP1	6	5	1	7	1	1	1
ENSG00000284697	AC006511.5	ENSG00000089818	NECAP1	6	5	1	7	1	1	1
ENSG00000284697	AC006511.5	ENSG00000089818	NECAP1	6	5	1	7	1	1	1
ENSG00000284697	AC006511.5	ENSG00000089818	NECAP1	6	5	1	7	1	1	1
ENSG00000284697	AC006511.5	ENSG00000089818	NECAP1	6	5	1	7	1	1	1
ENSG00000283549	AC007161.3	ENSG00000106415	GLCCI1	3	3	1	5	1	1	1
ENSG00000283549	AC007161.3	ENSG00000106415	GLCCI1	3	3	1	5	1	1	1
ENSG00000283549	AC007161.3	ENSG00000106415	GLCCI1	3	3	1	5	1	1	3
ENSG00000279407	AC007191.1	ENSG00000177051	FBXO46	20	5	1	24	1	1	2
ENSG00000279407	AC007191.1	ENSG00000177051	FBXO46	20	5	1	24	1	1	2
ENSG00000279407	AC007191.1	ENSG00000177051	FBXO46	20	5	1	24	1	1	1
ENSG00000279407	AC007191.1	ENSG00000177051	FBXO46	20	5	1	24	1	1	1
ENSG00000279407	AC007191.1	ENSG00000177051	FBXO46	20	5	1	24	1	1	1
ENSG00000279407	AC007191.1	ENSG00000177051	FBXO46	20	5	1	24	1	1	1
ENSG00000279407	AC007191.1	ENSG00000177051	FBXO46	20	5	1	24	1	1	1
ENSG00000279407	AC007191.1	ENSG00000177051	FBXO46	20	5	1	24	1	1	1
ENSG00000279407	AC007191.1	ENSG00000177051	FBXO46	20	5	1	24	1	1	1
ENSG00000279407	AC007191.1	ENSG00000177051	FBXO46	20	5	1	24	1	1	1
ENSG00000279407	AC007191.1	ENSG00000177051	FBXO46	20	5	1	24	1	1	1
ENSG00000279407	AC007191.1	ENSG00000177051	FBXO46	20	5	1	24	1	1	1
ENSG00000279407	AC007191.1	ENSG00000177051	FBXO46	20	5	1	24	1	1	1
ENSG00000279407	AC007191.1	ENSG00000177051	FBXO46	20	5	1	24	1	1	1
ENSG00000279407	AC007191.1	ENSG00000177051	FBXO46	20	5	1	24	1	1	2
ENSG00000279407	AC007191.1	ENSG00000177051	FBXO46	20	5	1	24	1	1	1
ENSG00000279407	AC007191.1	ENSG00000177051	FBXO46	20	5	1	24	1	1	1
ENSG00000279407	AC007191.1	ENSG00000177051	FBXO46	20	5	1	24	1	1	2
ENSG00000279407	AC007191.1	ENSG00000177051	FBXO46	20	5	1	24	1	1	1
ENSG00000279407	AC007191.1	ENSG00000177051	FBXO46	20	5	1	24	1	1	1
ENSG00000268568	AC007228.2	ENSG00000183864	TOB2	5	4	2	9	1	1	3
ENSG00000268568	AC007228.2	ENSG00000183864	TOB2	5	4	2	9	1	1	3
ENSG00000268568	AC007228.2	ENSG00000183864	TOB2	5	4	2	9	1	1	1
ENSG00000268568	AC007228.2	ENSG00000183864	TOB2	5	4	2	9	1	1	1
ENSG00000268568	AC007228.2	ENSG00000183864	TOB2	5	4	2	9	1	1	1
ENSG00000268568	AC007228.2	ENSG00000266658.2	RNA28S5	5	4	2	8	1	1	3
ENSG00000268568	AC007228.2	ENSG00000266658.2	RNA28S5	5	4	2	8	1	1	1
ENSG00000268568	AC007228.2	ENSG00000266658.2	RNA28S5	5	4	2	8	1	1	1
ENSG00000268568	AC007228.2	ENSG00000266658.2	RNA28S5	5	4	2	8	1	1	2
ENSG00000268568	AC007228.2	ENSG00000266658.2	RNA28S5	5	4	2	8	1	1	1
ENSG00000283406	AC007326.3	ENSG00000283366	AC000095.2	14	3	1	53	1	1	7
ENSG00000283406	AC007326.3	ENSG00000283366	AC000095.2	14	3	1	53	1	1	4
ENSG00000283406	AC007326.3	ENSG00000283366	AC000095.2	14	3	1	53	1	1	1
ENSG00000283406	AC007326.3	ENSG00000283366	AC000095.2	14	3	1	53	1	1	2
ENSG00000283406	AC007326.3	ENSG00000283366	AC000095.2	14	3	1	53	1	1	13
ENSG00000283406	AC007326.3	ENSG00000283366	AC000095.2	14	3	1	53	1	1	6
ENSG00000283406	AC007326.3	ENSG00000283366	AC000095.2	14	3	1	53	1	1	20
ENSG00000283406	AC007326.3	ENSG00000100014	SPECC1L	27	8	3	127	1	1	9
ENSG00000283406	AC007326.3	ENSG00000100014	SPECC1L	27	8	3	127	1	1	7
ENSG00000283406	AC007326.3	ENSG00000100014	SPECC1L	27	8	3	127	1	1	7
ENSG00000283406	AC007326.3	ENSG00000100014	SPECC1L	27	8	3	127	1	1	3
ENSG00000283406	AC007326.3	ENSG00000100014	SPECC1L	27	8	3	127	1	1	12
ENSG00000283406	AC007326.3	ENSG00000100014	SPECC1L	27	8	3	127	1	1	14
ENSG00000283406	AC007326.3	ENSG00000100014	SPECC1L	27	8	3	127	1	1	2
ENSG00000283406	AC007326.3	ENSG00000100014	SPECC1L	27	8	3	127	1	1	5
ENSG00000283406	AC007326.3	ENSG00000100014	SPECC1L	27	8	3	127	1	1	6
ENSG00000283406	AC007326.3	ENSG00000100014	SPECC1L	27	8	3	127	1	1	3
ENSG00000283406	AC007326.3	ENSG00000100014	SPECC1L	27	8	3	127	1	1	4
ENSG00000283406	AC007326.3	ENSG00000100014	SPECC1L	27	8	3	127	1	1	1
ENSG00000283406	AC007326.3	ENSG00000100014	SPECC1L	27	8	3	127	1	1	2
ENSG00000283406	AC007326.3	ENSG00000100014	SPECC1L	27	8	3	127	1	1	4
ENSG00000283406	AC007326.3	ENSG00000100014	SPECC1L	27	8	3	127	1	1	3
ENSG00000283406	AC007326.3	ENSG00000100014	SPECC1L	27	8	3	127	1	1	1
ENSG00000283406	AC007326.3	ENSG00000100014	SPECC1L	27	8	3	127	1	1	4
ENSG00000283406	AC007326.3	ENSG00000100014	SPECC1L	27	8	3	127	1	1	9
ENSG00000283406	AC007326.3	ENSG00000100014	SPECC1L	27	8	3	127	1	1	8
ENSG00000283406	AC007326.3	ENSG00000100014	SPECC1L	27	8	3	127	1	1	11
ENSG00000283406	AC007326.3	ENSG00000100014	SPECC1L	27	8	3	127	1	1	5
ENSG00000283406	AC007326.3	ENSG00000100014	SPECC1L	27	8	3	127	1	1	1
ENSG00000283406	AC007326.3	ENSG00000100014	SPECC1L	27	8	3	127	1	1	2
ENSG00000283406	AC007326.3	ENSG00000100014	SPECC1L	27	8	3	127	1	1	1
ENSG00000283406	AC007326.3	ENSG00000100014	SPECC1L	27	8	3	127	1	1	1
ENSG00000283406	AC007326.3	ENSG00000100014	SPECC1L	27	8	3	127	1	1	1
ENSG00000283406	AC007326.3	ENSG00000100014	SPECC1L	27	8	3	127	1	1	1
ENSG00000283406	AC007326.3	ENSG00000258555	SPECC1L-ADORA2A	27	8	3	127	1	1	9
ENSG00000283406	AC007326.3	ENSG00000258555	SPECC1L-ADORA2A	27	8	3	127	1	1	7
ENSG00000283406	AC007326.3	ENSG00000258555	SPECC1L-ADORA2A	27	8	3	127	1	1	7
ENSG00000283406	AC007326.3	ENSG00000258555	SPECC1L-ADORA2A	27	8	3	127	1	1	3
ENSG00000283406	AC007326.3	ENSG00000258555	SPECC1L-ADORA2A	27	8	3	127	1	1	12
ENSG00000283406	AC007326.3	ENSG00000258555	SPECC1L-ADORA2A	27	8	3	127	1	1	14
ENSG00000283406	AC007326.3	ENSG00000258555	SPECC1L-ADORA2A	27	8	3	127	1	1	2
ENSG00000283406	AC007326.3	ENSG00000258555	SPECC1L-ADORA2A	27	8	3	127	1	1	5
ENSG00000283406	AC007326.3	ENSG00000258555	SPECC1L-ADORA2A	27	8	3	127	1	1	6
ENSG00000283406	AC007326.3	ENSG00000258555	SPECC1L-ADORA2A	27	8	3	127	1	1	3
ENSG00000283406	AC007326.3	ENSG00000258555	SPECC1L-ADORA2A	27	8	3	127	1	1	4
ENSG00000283406	AC007326.3	ENSG00000258555	SPECC1L-ADORA2A	27	8	3	127	1	1	1
ENSG00000283406	AC007326.3	ENSG00000258555	SPECC1L-ADORA2A	27	8	3	127	1	1	2
ENSG00000283406	AC007326.3	ENSG00000258555	SPECC1L-ADORA2A	27	8	3	127	1	1	4
ENSG00000283406	AC007326.3	ENSG00000258555	SPECC1L-ADORA2A	27	8	3	127	1	1	3
ENSG00000283406	AC007326.3	ENSG00000258555	SPECC1L-ADORA2A	27	8	3	127	1	1	1
ENSG00000283406	AC007326.3	ENSG00000258555	SPECC1L-ADORA2A	27	8	3	127	1	1	4
ENSG00000283406	AC007326.3	ENSG00000258555	SPECC1L-ADORA2A	27	8	3	127	1	1	9
ENSG00000283406	AC007326.3	ENSG00000258555	SPECC1L-ADORA2A	27	8	3	127	1	1	8
ENSG00000283406	AC007326.3	ENSG00000258555	SPECC1L-ADORA2A	27	8	3	127	1	1	11
ENSG00000283406	AC007326.3	ENSG00000258555	SPECC1L-ADORA2A	27	8	3	127	1	1	5
ENSG00000283406	AC007326.3	ENSG00000258555	SPECC1L-ADORA2A	27	8	3	127	1	1	1
ENSG00000283406	AC007326.3	ENSG00000258555	SPECC1L-ADORA2A	27	8	3	127	1	1	2
ENSG00000283406	AC007326.3	ENSG00000258555	SPECC1L-ADORA2A	27	8	3	127	1	1	1
ENSG00000283406	AC007326.3	ENSG00000258555	SPECC1L-ADORA2A	27	8	3	127	1	1	1
ENSG00000283406	AC007326.3	ENSG00000258555	SPECC1L-ADORA2A	27	8	3	127	1	1	1
ENSG00000283406	AC007326.3	ENSG00000258555	SPECC1L-ADORA2A	27	8	3	127	1	1	1
ENSG00000227946	AC007383.2	Entrez100008588	RNA18N5	4	3	2	8	1	1	5
ENSG00000227946	AC007383.2	Entrez100008588	RNA18N5	4	3	2	8	1	1	1
ENSG00000227946	AC007383.2	Entrez100008588	RNA18N5	4	3	2	8	1	1	1
ENSG00000227946	AC007383.2	Entrez100008588	RNA18N5	4	3	2	8	1	1	1
ENSG00000271894	AC007744.1	ENSG00000055813	CCDC85A	50	3	1	41	1	1	1
ENSG00000271894	AC007744.1	ENSG00000055813	CCDC85A	50	3	1	41	1	1	1
ENSG00000271894	AC007744.1	ENSG00000055813	CCDC85A	50	3	1	41	1	1	1
ENSG00000271894	AC007744.1	ENSG00000055813	CCDC85A	50	3	1	41	1	1	1
ENSG00000271894	AC007744.1	ENSG00000055813	CCDC85A	50	3	1	41	1	1	1
ENSG00000271894	AC007744.1	ENSG00000055813	CCDC85A	50	3	1	41	1	1	2
ENSG00000271894	AC007744.1	ENSG00000055813	CCDC85A	50	3	1	41	1	1	2
ENSG00000271894	AC007744.1	ENSG00000055813	CCDC85A	50	3	1	41	1	1	1
ENSG00000271894	AC007744.1	ENSG00000055813	CCDC85A	50	3	1	41	1	1	1
ENSG00000271894	AC007744.1	ENSG00000055813	CCDC85A	50	3	1	41	1	1	1
ENSG00000271894	AC007744.1	ENSG00000055813	CCDC85A	50	3	1	41	1	1	1
ENSG00000271894	AC007744.1	ENSG00000055813	CCDC85A	50	3	1	41	1	1	1
ENSG00000271894	AC007744.1	ENSG00000055813	CCDC85A	50	3	1	41	1	1	1
ENSG00000271894	AC007744.1	ENSG00000055813	CCDC85A	50	3	1	41	1	1	1
ENSG00000271894	AC007744.1	ENSG00000055813	CCDC85A	50	3	1	41	1	1	1
ENSG00000271894	AC007744.1	ENSG00000055813	CCDC85A	50	3	1	41	1	1	1
ENSG00000271894	AC007744.1	ENSG00000055813	CCDC85A	50	3	1	41	1	1	1
ENSG00000271894	AC007744.1	ENSG00000055813	CCDC85A	50	3	1	41	1	1	1
ENSG00000271894	AC007744.1	ENSG00000055813	CCDC85A	50	3	1	41	1	1	1
ENSG00000271894	AC007744.1	ENSG00000055813	CCDC85A	50	3	1	41	1	1	1
ENSG00000271894	AC007744.1	ENSG00000055813	CCDC85A	50	3	1	41	1	1	1
ENSG00000271894	AC007744.1	ENSG00000055813	CCDC85A	50	3	1	41	1	1	1
ENSG00000271894	AC007744.1	ENSG00000055813	CCDC85A	50	3	1	41	1	1	2
ENSG00000271894	AC007744.1	ENSG00000055813	CCDC85A	50	3	1	41	1	1	1
ENSG00000271894	AC007744.1	ENSG00000055813	CCDC85A	50	3	1	41	1	1	1
ENSG00000271894	AC007744.1	ENSG00000055813	CCDC85A	50	3	1	41	1	1	1
ENSG00000271894	AC007744.1	ENSG00000055813	CCDC85A	50	3	1	41	1	1	1
ENSG00000271894	AC007744.1	ENSG00000055813	CCDC85A	50	3	1	41	1	1	1
ENSG00000271894	AC007744.1	ENSG00000055813	CCDC85A	50	3	1	41	1	1	2
ENSG00000271894	AC007744.1	ENSG00000055813	CCDC85A	50	3	1	41	1	1	1
ENSG00000271894	AC007744.1	ENSG00000055813	CCDC85A	50	3	1	41	1	1	1
ENSG00000271894	AC007744.1	ENSG00000055813	CCDC85A	50	3	1	41	1	1	1
ENSG00000271894	AC007744.1	ENSG00000055813	CCDC85A	50	3	1	41	1	1	2
ENSG00000271894	AC007744.1	ENSG00000055813	CCDC85A	50	3	1	41	1	1	1
ENSG00000271894	AC007744.1	ENSG00000055813	CCDC85A	50	3	1	41	1	1	1
ENSG00000271894	AC007744.1	ENSG00000055813	CCDC85A	50	3	1	41	1	1	1
ENSG00000271894	AC007744.1	ENSG00000272180	AC011306.1	32	4	1	42	1	1	3
ENSG00000271894	AC007744.1	ENSG00000272180	AC011306.1	32	4	1	42	1	1	1
ENSG00000271894	AC007744.1	ENSG00000272180	AC011306.1	32	4	1	42	1	1	1
ENSG00000271894	AC007744.1	ENSG00000272180	AC011306.1	32	4	1	42	1	1	1
ENSG00000271894	AC007744.1	ENSG00000272180	AC011306.1	32	4	1	42	1	1	1
ENSG00000271894	AC007744.1	ENSG00000272180	AC011306.1	32	4	1	42	1	1	1
ENSG00000271894	AC007744.1	ENSG00000272180	AC011306.1	32	4	1	42	1	1	1
ENSG00000271894	AC007744.1	ENSG00000272180	AC011306.1	32	4	1	42	1	1	1
ENSG00000271894	AC007744.1	ENSG00000272180	AC011306.1	32	4	1	42	1	1	2
ENSG00000271894	AC007744.1	ENSG00000272180	AC011306.1	32	4	1	42	1	1	1
ENSG00000271894	AC007744.1	ENSG00000272180	AC011306.1	32	4	1	42	1	1	1
ENSG00000271894	AC007744.1	ENSG00000272180	AC011306.1	32	4	1	42	1	1	1
ENSG00000271894	AC007744.1	ENSG00000272180	AC011306.1	32	4	1	42	1	1	4
ENSG00000271894	AC007744.1	ENSG00000272180	AC011306.1	32	4	1	42	1	1	1
ENSG00000271894	AC007744.1	ENSG00000272180	AC011306.1	32	4	1	42	1	1	1
ENSG00000271894	AC007744.1	ENSG00000272180	AC011306.1	32	4	1	42	1	1	2
ENSG00000271894	AC007744.1	ENSG00000272180	AC011306.1	32	4	1	42	1	1	1
ENSG00000271894	AC007744.1	ENSG00000272180	AC011306.1	32	4	1	42	1	1	1
ENSG00000271894	AC007744.1	ENSG00000272180	AC011306.1	32	4	1	42	1	1	2
ENSG00000271894	AC007744.1	ENSG00000272180	AC011306.1	32	4	1	42	1	1	1
ENSG00000271894	AC007744.1	ENSG00000272180	AC011306.1	32	4	1	42	1	1	1
ENSG00000271894	AC007744.1	ENSG00000272180	AC011306.1	32	4	1	42	1	1	1
ENSG00000271894	AC007744.1	ENSG00000272180	AC011306.1	32	4	1	42	1	1	1
ENSG00000271894	AC007744.1	ENSG00000272180	AC011306.1	32	4	1	42	1	1	2
ENSG00000271894	AC007744.1	ENSG00000272180	AC011306.1	32	4	1	42	1	1	1
ENSG00000271894	AC007744.1	ENSG00000272180	AC011306.1	32	4	1	42	1	1	1
ENSG00000271894	AC007744.1	ENSG00000272180	AC011306.1	32	4	1	42	1	1	1
ENSG00000271894	AC007744.1	ENSG00000272180	AC011306.1	32	4	1	42	1	1	1
ENSG00000271894	AC007744.1	ENSG00000272180	AC011306.1	32	4	1	42	1	1	1
ENSG00000271894	AC007744.1	ENSG00000272180	AC011306.1	32	4	1	42	1	1	1
ENSG00000271894	AC007744.1	ENSG00000272180	AC011306.1	32	4	1	42	1	1	2
ENSG00000271894	AC007744.1	ENSG00000272180	AC011306.1	32	4	1	42	1	1	1
ENSG00000267009	AC007780.1	ENSG00000108946	PRKAR1A	25	9	3	47	1	1	4
ENSG00000267009	AC007780.1	ENSG00000108946	PRKAR1A	25	9	3	47	1	1	7
ENSG00000267009	AC007780.1	ENSG00000108946	PRKAR1A	25	9	3	47	1	1	1
ENSG00000267009	AC007780.1	ENSG00000108946	PRKAR1A	25	9	3	47	1	1	6
ENSG00000267009	AC007780.1	ENSG00000108946	PRKAR1A	25	9	3	47	1	1	4
ENSG00000267009	AC007780.1	ENSG00000108946	PRKAR1A	25	9	3	47	1	1	4
ENSG00000267009	AC007780.1	ENSG00000108946	PRKAR1A	25	9	3	47	1	1	4
ENSG00000267009	AC007780.1	ENSG00000108946	PRKAR1A	25	9	3	47	1	1	1
ENSG00000267009	AC007780.1	ENSG00000108946	PRKAR1A	25	9	3	47	1	1	8
ENSG00000267009	AC007780.1	ENSG00000108946	PRKAR1A	25	9	3	47	1	1	1
ENSG00000267009	AC007780.1	ENSG00000108946	PRKAR1A	25	9	3	47	1	1	2
ENSG00000267009	AC007780.1	ENSG00000108946	PRKAR1A	25	9	3	47	1	1	1
ENSG00000267009	AC007780.1	ENSG00000108946	PRKAR1A	25	9	3	47	1	1	1
ENSG00000267009	AC007780.1	ENSG00000108946	PRKAR1A	25	9	3	47	1	1	1
ENSG00000267009	AC007780.1	ENSG00000108946	PRKAR1A	25	9	3	47	1	1	1
ENSG00000267009	AC007780.1	ENSG00000108946	PRKAR1A	25	9	3	47	1	1	1
ENSG00000267009	AC007780.1	ENSG00000266658.2	RNA28S5	3	3	2	15	1	1	1
ENSG00000267009	AC007780.1	ENSG00000266658.2	RNA28S5	3	3	2	15	1	1	13
ENSG00000267009	AC007780.1	ENSG00000266658.2	RNA28S5	3	3	2	15	1	1	1
ENSG00000262202	AC007952.4	ENSG00000074800	ENO1	3	3	1	3	1	1	1
ENSG00000262202	AC007952.4	ENSG00000074800	ENO1	3	3	1	3	1	1	1
ENSG00000262202	AC007952.4	ENSG00000074800	ENO1	3	3	1	3	1	1	1
ENSG00000262202	AC007952.4	ENSG00000198727	MT-CYB	3	3	2	3	1	1	1
ENSG00000262202	AC007952.4	ENSG00000198727	MT-CYB	3	3	2	3	1	1	1
ENSG00000262202	AC007952.4	ENSG00000198727	MT-CYB	3	3	2	3	1	1	1
ENSG00000262202	AC007952.4	ENSG00000198744	MTCO3P12	3	3	2	45	1	1	43
ENSG00000262202	AC007952.4	ENSG00000198744	MTCO3P12	3	3	2	45	1	1	1
ENSG00000262202	AC007952.4	ENSG00000198744	MTCO3P12	3	3	2	45	1	1	1
ENSG00000262202	AC007952.4	ENSG00000199347	RNU5E-1	3	3	2	22	1	1	20
ENSG00000262202	AC007952.4	ENSG00000199347	RNU5E-1	3	3	2	22	1	1	1
ENSG00000262202	AC007952.4	ENSG00000199347	RNU5E-1	3	3	2	22	1	1	1
ENSG00000262202	AC007952.4	ENSG00000199370	RF00012	27	3	2	93	1	1	1
ENSG00000262202	AC007952.4	ENSG00000199370	RF00012	27	3	2	93	1	1	1
ENSG00000262202	AC007952.4	ENSG00000199370	RF00012	27	3	2	93	1	1	13
ENSG00000262202	AC007952.4	ENSG00000199370	RF00012	27	3	2	93	1	1	6
ENSG00000262202	AC007952.4	ENSG00000199370	RF00012	27	3	2	93	1	1	1
ENSG00000262202	AC007952.4	ENSG00000199370	RF00012	27	3	2	93	1	1	11
ENSG00000262202	AC007952.4	ENSG00000199370	RF00012	27	3	2	93	1	1	19
ENSG00000262202	AC007952.4	ENSG00000199370	RF00012	27	3	2	93	1	1	1
ENSG00000262202	AC007952.4	ENSG00000199370	RF00012	27	3	2	93	1	1	1
ENSG00000262202	AC007952.4	ENSG00000199370	RF00012	27	3	2	93	1	1	1
ENSG00000262202	AC007952.4	ENSG00000199370	RF00012	27	3	2	93	1	1	4
ENSG00000262202	AC007952.4	ENSG00000199370	RF00012	27	3	2	93	1	1	3
ENSG00000262202	AC007952.4	ENSG00000199370	RF00012	27	3	2	93	1	1	6
ENSG00000262202	AC007952.4	ENSG00000199370	RF00012	27	3	2	93	1	1	2
ENSG00000262202	AC007952.4	ENSG00000199370	RF00012	27	3	2	93	1	1	1
ENSG00000262202	AC007952.4	ENSG00000199370	RF00012	27	3	2	93	1	1	1
ENSG00000262202	AC007952.4	ENSG00000199370	RF00012	27	3	2	93	1	1	1
ENSG00000262202	AC007952.4	ENSG00000199370	RF00012	27	3	2	93	1	1	3
ENSG00000262202	AC007952.4	ENSG00000199370	RF00012	27	3	2	93	1	1	4
ENSG00000262202	AC007952.4	ENSG00000199370	RF00012	27	3	2	93	1	1	1
ENSG00000262202	AC007952.4	ENSG00000199370	RF00012	27	3	2	93	1	1	1
ENSG00000262202	AC007952.4	ENSG00000199370	RF00012	27	3	2	93	1	1	1
ENSG00000262202	AC007952.4	ENSG00000199370	RF00012	27	3	2	93	1	1	1
ENSG00000262202	AC007952.4	ENSG00000199370	RF00012	27	3	2	93	1	1	3
ENSG00000262202	AC007952.4	ENSG00000199370	RF00012	27	3	2	93	1	1	4
ENSG00000262202	AC007952.4	ENSG00000199370	RF00012	27	3	2	93	1	1	1
ENSG00000262202	AC007952.4	ENSG00000199370	RF00012	27	3	2	93	1	1	1
ENSG00000262202	AC007952.4	ENSG00000200914	RNA5SP435	3	3	2	5	1	1	3
ENSG00000262202	AC007952.4	ENSG00000200914	RNA5SP435	3	3	2	5	1	1	1
ENSG00000262202	AC007952.4	ENSG00000200914	RNA5SP435	3	3	2	5	1	1	1
ENSG00000262202	AC007952.4	ENSG00000201098	RNY1	9	5	1	10	1	1	1
ENSG00000262202	AC007952.4	ENSG00000201098	RNY1	9	5	1	10	1	1	1
ENSG00000262202	AC007952.4	ENSG00000201098	RNY1	9	5	1	10	1	1	1
ENSG00000262202	AC007952.4	ENSG00000201098	RNY1	9	5	1	10	1	1	1
ENSG00000262202	AC007952.4	ENSG00000201098	RNY1	9	5	1	10	1	1	1
ENSG00000262202	AC007952.4	ENSG00000201098	RNY1	9	5	1	10	1	1	1
ENSG00000262202	AC007952.4	ENSG00000201098	RNY1	9	5	1	10	1	1	1
ENSG00000262202	AC007952.4	ENSG00000201098	RNY1	9	5	1	10	1	1	2
ENSG00000262202	AC007952.4	ENSG00000201098	RNY1	9	5	1	10	1	1	1
ENSG00000262202	AC007952.4	ENSG00000201920	RNA5SP442	4	3	2	9	1	1	2
ENSG00000262202	AC007952.4	ENSG00000201920	RNA5SP442	4	3	2	9	1	1	1
ENSG00000262202	AC007952.4	ENSG00000201920	RNA5SP442	4	3	2	9	1	1	1
ENSG00000262202	AC007952.4	ENSG00000201920	RNA5SP442	4	3	2	9	1	1	5
ENSG00000262202	AC007952.4	ENSG00000206651	RF00019	3	3	1	4	1	1	1
ENSG00000262202	AC007952.4	ENSG00000206651	RF00019	3	3	1	4	1	1	2
ENSG00000262202	AC007952.4	ENSG00000206651	RF00019	3	3	1	4	1	1	1
ENSG00000262202	AC007952.4	ENSG00000206737	RNVU1-18	5	3	2	13	1	1	9
ENSG00000262202	AC007952.4	ENSG00000206737	RNVU1-18	5	3	2	13	1	1	1
ENSG00000262202	AC007952.4	ENSG00000206737	RNVU1-18	5	3	2	13	1	1	1
ENSG00000262202	AC007952.4	ENSG00000206737	RNVU1-18	5	3	2	13	1	1	1
ENSG00000262202	AC007952.4	ENSG00000206737	RNVU1-18	5	3	2	13	1	1	1
ENSG00000262202	AC007952.4	ENSG00000207215	SNORD3H	143	6	3	551	1	1	3
ENSG00000262202	AC007952.4	ENSG00000207215	SNORD3H	143	6	3	551	1	1	3
ENSG00000262202	AC007952.4	ENSG00000207215	SNORD3H	143	6	3	551	1	1	4
ENSG00000262202	AC007952.4	ENSG00000207215	SNORD3H	143	6	3	551	1	1	2
ENSG00000262202	AC007952.4	ENSG00000207215	SNORD3H	143	6	3	551	1	1	1
ENSG00000262202	AC007952.4	ENSG00000207215	SNORD3H	143	6	3	551	1	1	1
ENSG00000262202	AC007952.4	ENSG00000207215	SNORD3H	143	6	3	551	1	1	1
ENSG00000262202	AC007952.4	ENSG00000207215	SNORD3H	143	6	3	551	1	1	1
ENSG00000262202	AC007952.4	ENSG00000207215	SNORD3H	143	6	3	551	1	1	1
ENSG00000262202	AC007952.4	ENSG00000207215	SNORD3H	143	6	3	551	1	1	7
ENSG00000262202	AC007952.4	ENSG00000207215	SNORD3H	143	6	3	551	1	1	3
ENSG00000262202	AC007952.4	ENSG00000207215	SNORD3H	143	6	3	551	1	1	18
ENSG00000262202	AC007952.4	ENSG00000207215	SNORD3H	143	6	3	551	1	1	1
ENSG00000262202	AC007952.4	ENSG00000207215	SNORD3H	143	6	3	551	1	1	12
ENSG00000262202	AC007952.4	ENSG00000207215	SNORD3H	143	6	3	551	1	1	2
ENSG00000262202	AC007952.4	ENSG00000207215	SNORD3H	143	6	3	551	1	1	6
ENSG00000262202	AC007952.4	ENSG00000207215	SNORD3H	143	6	3	551	1	1	2
ENSG00000262202	AC007952.4	ENSG00000207215	SNORD3H	143	6	3	551	1	1	1
ENSG00000262202	AC007952.4	ENSG00000207215	SNORD3H	143	6	3	551	1	1	3
ENSG00000262202	AC007952.4	ENSG00000207215	SNORD3H	143	6	3	551	1	1	4
ENSG00000262202	AC007952.4	ENSG00000207215	SNORD3H	143	6	3	551	1	1	1
ENSG00000262202	AC007952.4	ENSG00000207215	SNORD3H	143	6	3	551	1	1	3
ENSG00000262202	AC007952.4	ENSG00000207215	SNORD3H	143	6	3	551	1	1	2
ENSG00000262202	AC007952.4	ENSG00000207215	SNORD3H	143	6	3	551	1	1	1
ENSG00000262202	AC007952.4	ENSG00000207215	SNORD3H	143	6	3	551	1	1	1
ENSG00000262202	AC007952.4	ENSG00000207215	SNORD3H	143	6	3	551	1	1	23
ENSG00000262202	AC007952.4	ENSG00000207215	SNORD3H	143	6	3	551	1	1	3
ENSG00000262202	AC007952.4	ENSG00000207215	SNORD3H	143	6	3	551	1	1	2
ENSG00000262202	AC007952.4	ENSG00000207215	SNORD3H	143	6	3	551	1	1	11
ENSG00000262202	AC007952.4	ENSG00000207215	SNORD3H	143	6	3	551	1	1	16
ENSG00000262202	AC007952.4	ENSG00000207215	SNORD3H	143	6	3	551	1	1	14
ENSG00000262202	AC007952.4	ENSG00000207215	SNORD3H	143	6	3	551	1	1	2
ENSG00000262202	AC007952.4	ENSG00000207215	SNORD3H	143	6	3	551	1	1	2
ENSG00000262202	AC007952.4	ENSG00000207215	SNORD3H	143	6	3	551	1	1	1
ENSG00000262202	AC007952.4	ENSG00000207215	SNORD3H	143	6	3	551	1	1	3
ENSG00000262202	AC007952.4	ENSG00000207215	SNORD3H	143	6	3	551	1	1	1
ENSG00000262202	AC007952.4	ENSG00000207215	SNORD3H	143	6	3	551	1	1	20
ENSG00000262202	AC007952.4	ENSG00000207215	SNORD3H	143	6	3	551	1	1	1
ENSG00000262202	AC007952.4	ENSG00000207215	SNORD3H	143	6	3	551	1	1	23
ENSG00000262202	AC007952.4	ENSG00000207215	SNORD3H	143	6	3	551	1	1	1
ENSG00000262202	AC007952.4	ENSG00000207215	SNORD3H	143	6	3	551	1	1	21
ENSG00000262202	AC007952.4	ENSG00000207215	SNORD3H	143	6	3	551	1	1	1
ENSG00000262202	AC007952.4	ENSG00000207215	SNORD3H	143	6	3	551	1	1	1
ENSG00000262202	AC007952.4	ENSG00000207215	SNORD3H	143	6	3	551	1	1	15
ENSG00000262202	AC007952.4	ENSG00000207215	SNORD3H	143	6	3	551	1	1	1
ENSG00000262202	AC007952.4	ENSG00000207215	SNORD3H	143	6	3	551	1	1	1
ENSG00000262202	AC007952.4	ENSG00000207215	SNORD3H	143	6	3	551	1	1	1
ENSG00000262202	AC007952.4	ENSG00000207215	SNORD3H	143	6	3	551	2	1	6
ENSG00000262202	AC007952.4	ENSG00000207215	SNORD3H	143	6	3	551	1	1	2
ENSG00000262202	AC007952.4	ENSG00000207215	SNORD3H	143	6	3	551	1	1	12
ENSG00000262202	AC007952.4	ENSG00000207215	SNORD3H	143	6	3	551	1	1	5
ENSG00000262202	AC007952.4	ENSG00000207215	SNORD3H	143	6	3	551	1	1	2
ENSG00000262202	AC007952.4	ENSG00000207215	SNORD3H	143	6	3	551	1	1	1
ENSG00000262202	AC007952.4	ENSG00000207215	SNORD3H	143	6	3	551	1	1	14
ENSG00000262202	AC007952.4	ENSG00000207215	SNORD3H	143	6	3	551	1	1	11
ENSG00000262202	AC007952.4	ENSG00000207215	SNORD3H	143	6	3	551	1	1	1
ENSG00000262202	AC007952.4	ENSG00000207215	SNORD3H	143	6	3	551	1	1	22
ENSG00000262202	AC007952.4	ENSG00000207215	SNORD3H	143	6	3	551	1	1	4
ENSG00000262202	AC007952.4	ENSG00000207215	SNORD3H	143	6	3	551	1	1	4
ENSG00000262202	AC007952.4	ENSG00000207215	SNORD3H	143	6	3	551	1	1	1
ENSG00000262202	AC007952.4	ENSG00000207215	SNORD3H	143	6	3	551	1	1	1
ENSG00000262202	AC007952.4	ENSG00000207215	SNORD3H	143	6	3	551	1	1	1
ENSG00000262202	AC007952.4	ENSG00000207215	SNORD3H	143	6	3	551	1	1	8
ENSG00000262202	AC007952.4	ENSG00000207215	SNORD3H	143	6	3	551	1	1	1
ENSG00000262202	AC007952.4	ENSG00000207215	SNORD3H	143	6	3	551	1	1	4
ENSG00000262202	AC007952.4	ENSG00000207215	SNORD3H	143	6	3	551	1	1	3
ENSG00000262202	AC007952.4	ENSG00000207215	SNORD3H	143	6	3	551	1	1	1
ENSG00000262202	AC007952.4	ENSG00000207215	SNORD3H	143	6	3	551	1	1	3
ENSG00000262202	AC007952.4	ENSG00000207215	SNORD3H	143	6	3	551	1	1	1
ENSG00000262202	AC007952.4	ENSG00000207215	SNORD3H	143	6	3	551	1	1	1
ENSG00000262202	AC007952.4	ENSG00000207215	SNORD3H	143	6	3	551	1	1	1
ENSG00000262202	AC007952.4	ENSG00000207215	SNORD3H	143	6	3	551	1	1	5
ENSG00000262202	AC007952.4	ENSG00000207215	SNORD3H	143	6	3	551	1	1	7
ENSG00000262202	AC007952.4	ENSG00000207215	SNORD3H	143	6	3	551	1	1	4
ENSG00000262202	AC007952.4	ENSG00000207215	SNORD3H	143	6	3	551	1	1	2
ENSG00000262202	AC007952.4	ENSG00000207215	SNORD3H	143	6	3	551	1	1	1
ENSG00000262202	AC007952.4	ENSG00000207215	SNORD3H	143	6	3	551	1	1	1
ENSG00000262202	AC007952.4	ENSG00000207215	SNORD3H	143	6	3	551	1	1	3
ENSG00000262202	AC007952.4	ENSG00000207215	SNORD3H	143	6	3	551	1	1	4
ENSG00000262202	AC007952.4	ENSG00000207215	SNORD3H	143	6	3	551	1	1	1
ENSG00000262202	AC007952.4	ENSG00000207215	SNORD3H	143	6	3	551	1	1	2
ENSG00000262202	AC007952.4	ENSG00000207215	SNORD3H	143	6	3	551	1	1	1
ENSG00000262202	AC007952.4	ENSG00000207215	SNORD3H	143	6	3	551	1	1	2
ENSG00000262202	AC007952.4	ENSG00000207215	SNORD3H	143	6	3	551	1	1	1
ENSG00000262202	AC007952.4	ENSG00000207215	SNORD3H	143	6	3	551	1	1	6
ENSG00000262202	AC007952.4	ENSG00000207215	SNORD3H	143	6	3	551	1	1	7
ENSG00000262202	AC007952.4	ENSG00000207215	SNORD3H	143	6	3	551	1	1	1
ENSG00000262202	AC007952.4	ENSG00000207215	SNORD3H	143	6	3	551	1	1	1
ENSG00000262202	AC007952.4	ENSG00000207215	SNORD3H	143	6	3	551	1	1	2
ENSG00000262202	AC007952.4	ENSG00000207215	SNORD3H	143	6	3	551	1	1	1
ENSG00000262202	AC007952.4	ENSG00000207215	SNORD3H	143	6	3	551	1	1	5
ENSG00000262202	AC007952.4	ENSG00000207215	SNORD3H	143	6	3	551	1	1	1
ENSG00000262202	AC007952.4	ENSG00000207215	SNORD3H	143	6	3	551	1	1	1
ENSG00000262202	AC007952.4	ENSG00000207215	SNORD3H	143	6	3	551	1	1	1
ENSG00000262202	AC007952.4	ENSG00000207215	SNORD3H	143	6	3	551	1	1	12
ENSG00000262202	AC007952.4	ENSG00000207215	SNORD3H	143	6	3	551	1	1	1
ENSG00000262202	AC007952.4	ENSG00000207215	SNORD3H	143	6	3	551	1	1	1
ENSG00000262202	AC007952.4	ENSG00000207215	SNORD3H	143	6	3	551	1	1	1
ENSG00000262202	AC007952.4	ENSG00000207215	SNORD3H	143	6	3	551	1	1	2
ENSG00000262202	AC007952.4	ENSG00000207215	SNORD3H	143	6	3	551	1	1	8
ENSG00000262202	AC007952.4	ENSG00000207215	SNORD3H	143	6	3	551	1	1	1
ENSG00000262202	AC007952.4	ENSG00000207215	SNORD3H	143	6	3	551	1	1	6
ENSG00000262202	AC007952.4	ENSG00000207215	SNORD3H	143	6	3	551	1	1	5
ENSG00000262202	AC007952.4	ENSG00000207215	SNORD3H	143	6	3	551	1	1	1
ENSG00000262202	AC007952.4	ENSG00000207215	SNORD3H	143	6	3	551	1	1	1
ENSG00000262202	AC007952.4	ENSG00000207215	SNORD3H	143	6	3	551	1	1	1
ENSG00000262202	AC007952.4	ENSG00000207215	SNORD3H	143	6	3	551	1	1	1
ENSG00000262202	AC007952.4	ENSG00000207215	SNORD3H	143	6	3	551	1	1	7
ENSG00000262202	AC007952.4	ENSG00000207215	SNORD3H	143	6	3	551	1	1	4
ENSG00000262202	AC007952.4	ENSG00000207215	SNORD3H	143	6	3	551	1	1	1
ENSG00000262202	AC007952.4	ENSG00000207215	SNORD3H	143	6	3	551	1	1	1
ENSG00000262202	AC007952.4	ENSG00000207215	SNORD3H	143	6	3	551	1	1	1
ENSG00000262202	AC007952.4	ENSG00000207215	SNORD3H	143	6	3	551	1	1	1
ENSG00000262202	AC007952.4	ENSG00000207215	SNORD3H	143	6	3	551	1	1	7
ENSG00000262202	AC007952.4	ENSG00000207215	SNORD3H	143	6	3	551	1	1	1
ENSG00000262202	AC007952.4	ENSG00000207215	SNORD3H	143	6	3	551	1	1	1
ENSG00000262202	AC007952.4	ENSG00000207215	SNORD3H	143	6	3	551	1	1	3
ENSG00000262202	AC007952.4	ENSG00000207215	SNORD3H	143	6	3	551	1	1	13
ENSG00000262202	AC007952.4	ENSG00000207215	SNORD3H	143	6	3	551	1	1	4
ENSG00000262202	AC007952.4	ENSG00000207215	SNORD3H	143	6	3	551	1	1	1
ENSG00000262202	AC007952.4	ENSG00000207215	SNORD3H	143	6	3	551	1	1	1
ENSG00000262202	AC007952.4	ENSG00000207215	SNORD3H	143	6	3	551	1	1	3
ENSG00000262202	AC007952.4	ENSG00000207215	SNORD3H	143	6	3	551	1	1	3
ENSG00000262202	AC007952.4	ENSG00000207215	SNORD3H	143	6	3	551	1	1	1
ENSG00000262202	AC007952.4	ENSG00000207215	SNORD3H	143	6	3	551	1	1	1
ENSG00000262202	AC007952.4	ENSG00000207215	SNORD3H	143	6	3	551	1	1	1
ENSG00000262202	AC007952.4	ENSG00000207215	SNORD3H	143	6	3	551	1	1	3
ENSG00000262202	AC007952.4	ENSG00000207215	SNORD3H	143	6	3	551	1	1	7
ENSG00000262202	AC007952.4	ENSG00000207215	SNORD3H	143	6	3	551	1	1	5
ENSG00000262202	AC007952.4	ENSG00000207215	SNORD3H	143	6	3	551	1	1	1
ENSG00000262202	AC007952.4	ENSG00000207215	SNORD3H	143	6	3	551	1	1	5
ENSG00000262202	AC007952.4	ENSG00000207215	SNORD3H	143	6	3	551	1	1	1
ENSG00000262202	AC007952.4	ENSG00000207215	SNORD3H	143	6	3	551	1	1	1
ENSG00000262202	AC007952.4	ENSG00000207215	SNORD3H	143	6	3	551	1	1	2
ENSG00000262202	AC007952.4	ENSG00000207215	SNORD3H	143	6	3	551	1	1	1
ENSG00000262202	AC007952.4	ENSG00000207215	SNORD3H	143	6	3	551	1	1	1
ENSG00000262202	AC007952.4	ENSG00000207215	SNORD3H	143	6	3	551	1	1	1
ENSG00000262202	AC007952.4	ENSG00000207215	SNORD3H	143	6	3	551	1	1	1
ENSG00000262202	AC007952.4	ENSG00000207215	SNORD3H	143	6	3	551	1	1	4
ENSG00000262202	AC007952.4	ENSG00000207215	SNORD3H	143	6	3	551	1	1	1
ENSG00000262202	AC007952.4	ENSG00000207215	SNORD3H	143	6	3	551	1	1	1
ENSG00000262202	AC007952.4	ENSG00000207215	SNORD3H	143	6	3	551	1	1	1
ENSG00000262202	AC007952.4	ENSG00000207215	SNORD3H	143	6	3	551	1	1	1
ENSG00000262202	AC007952.4	ENSG00000211459	MT-RNR1	5	4	1	6	1	1	2
ENSG00000262202	AC007952.4	ENSG00000211459	MT-RNR1	5	4	1	6	1	1	1
ENSG00000262202	AC007952.4	ENSG00000211459	MT-RNR1	5	4	1	6	1	1	1
ENSG00000262202	AC007952.4	ENSG00000211459	MT-RNR1	5	4	1	6	1	1	1
ENSG00000262202	AC007952.4	ENSG00000211459	MT-RNR1	5	4	1	6	1	1	1
ENSG00000262202	AC007952.4	ENSG00000221345	RF00012	3	3	2	13	1	1	4
ENSG00000262202	AC007952.4	ENSG00000221345	RF00012	3	3	2	13	1	1	6
ENSG00000262202	AC007952.4	ENSG00000221345	RF00012	3	3	2	13	1	1	3
ENSG00000262202	AC007952.4	ENSG00000238723	RF00019	3	3	2	4	1	1	1
ENSG00000262202	AC007952.4	ENSG00000238723	RF00019	3	3	2	4	1	1	1
ENSG00000262202	AC007952.4	ENSG00000238723	RF00019	3	3	2	4	1	1	2
ENSG00000262202	AC007952.4	ENSG00000244097	RPS4XP17	3	3	2	15	1	1	13
ENSG00000262202	AC007952.4	ENSG00000244097	RPS4XP17	3	3	2	15	1	1	1
ENSG00000262202	AC007952.4	ENSG00000244097	RPS4XP17	3	3	2	15	1	1	1
ENSG00000262202	AC007952.4	ENSG00000248527	MTATP6P1	3	3	1	3	1	1	1
ENSG00000262202	AC007952.4	ENSG00000248527	MTATP6P1	3	3	1	3	1	1	1
ENSG00000262202	AC007952.4	ENSG00000248527	MTATP6P1	3	3	1	3	1	1	1
ENSG00000262202	AC007952.4	ENSG00000251811	RF00019	6	3	1	8	1	1	3
ENSG00000262202	AC007952.4	ENSG00000251811	RF00019	6	3	1	8	1	1	1
ENSG00000262202	AC007952.4	ENSG00000251811	RF00019	6	3	1	8	1	1	1
ENSG00000262202	AC007952.4	ENSG00000251811	RF00019	6	3	1	8	1	1	1
ENSG00000262202	AC007952.4	ENSG00000251811	RF00019	6	3	1	8	1	1	1
ENSG00000262202	AC007952.4	ENSG00000251811	RF00019	6	3	1	8	1	1	1
ENSG00000262202	AC007952.4	ENSG00000252529	RNU3P3	64	3	2	189	1	1	2
ENSG00000262202	AC007952.4	ENSG00000252529	RNU3P3	64	3	2	189	1	1	1
ENSG00000262202	AC007952.4	ENSG00000252529	RNU3P3	64	3	2	189	1	1	1
ENSG00000262202	AC007952.4	ENSG00000252529	RNU3P3	64	3	2	189	1	1	1
ENSG00000262202	AC007952.4	ENSG00000252529	RNU3P3	64	3	2	189	1	1	1
ENSG00000262202	AC007952.4	ENSG00000252529	RNU3P3	64	3	2	189	2	1	2
ENSG00000262202	AC007952.4	ENSG00000252529	RNU3P3	64	3	2	189	1	1	1
ENSG00000262202	AC007952.4	ENSG00000252529	RNU3P3	64	3	2	189	1	1	1
ENSG00000262202	AC007952.4	ENSG00000252529	RNU3P3	64	3	2	189	1	1	1
ENSG00000262202	AC007952.4	ENSG00000252529	RNU3P3	64	3	2	189	1	1	1
ENSG00000262202	AC007952.4	ENSG00000252529	RNU3P3	64	3	2	189	1	1	1
ENSG00000262202	AC007952.4	ENSG00000252529	RNU3P3	64	3	2	189	1	1	1
ENSG00000262202	AC007952.4	ENSG00000252529	RNU3P3	64	3	2	189	1	1	1
ENSG00000262202	AC007952.4	ENSG00000252529	RNU3P3	64	3	2	189	1	1	1
ENSG00000262202	AC007952.4	ENSG00000252529	RNU3P3	64	3	2	189	1	1	1
ENSG00000262202	AC007952.4	ENSG00000252529	RNU3P3	64	3	2	189	1	1	1
ENSG00000262202	AC007952.4	ENSG00000252529	RNU3P3	64	3	2	189	1	1	3
ENSG00000262202	AC007952.4	ENSG00000252529	RNU3P3	64	3	2	189	1	1	1
ENSG00000262202	AC007952.4	ENSG00000252529	RNU3P3	64	3	2	189	1	1	1
ENSG00000262202	AC007952.4	ENSG00000252529	RNU3P3	64	3	2	189	1	1	2
ENSG00000262202	AC007952.4	ENSG00000252529	RNU3P3	64	3	2	189	1	1	1
ENSG00000262202	AC007952.4	ENSG00000252529	RNU3P3	64	3	2	189	1	1	37
ENSG00000262202	AC007952.4	ENSG00000252529	RNU3P3	64	3	2	189	1	1	1
ENSG00000262202	AC007952.4	ENSG00000252529	RNU3P3	64	3	2	189	1	1	1
ENSG00000262202	AC007952.4	ENSG00000252529	RNU3P3	64	3	2	189	1	1	1
ENSG00000262202	AC007952.4	ENSG00000252529	RNU3P3	64	3	2	189	1	1	2
ENSG00000262202	AC007952.4	ENSG00000252529	RNU3P3	64	3	2	189	1	1	2
ENSG00000262202	AC007952.4	ENSG00000252529	RNU3P3	64	3	2	189	1	1	2
ENSG00000262202	AC007952.4	ENSG00000252529	RNU3P3	64	3	2	189	1	1	14
ENSG00000262202	AC007952.4	ENSG00000252529	RNU3P3	64	3	2	189	1	1	1
ENSG00000262202	AC007952.4	ENSG00000252529	RNU3P3	64	3	2	189	1	1	1
ENSG00000262202	AC007952.4	ENSG00000252529	RNU3P3	64	3	2	189	1	1	1
ENSG00000262202	AC007952.4	ENSG00000252529	RNU3P3	64	3	2	189	1	1	10
ENSG00000262202	AC007952.4	ENSG00000252529	RNU3P3	64	3	2	189	1	1	1
ENSG00000262202	AC007952.4	ENSG00000252529	RNU3P3	64	3	2	189	1	1	8
ENSG00000262202	AC007952.4	ENSG00000252529	RNU3P3	64	3	2	189	1	1	1
ENSG00000262202	AC007952.4	ENSG00000252529	RNU3P3	64	3	2	189	1	1	1
ENSG00000262202	AC007952.4	ENSG00000252529	RNU3P3	64	3	2	189	1	1	1
ENSG00000262202	AC007952.4	ENSG00000252529	RNU3P3	64	3	2	189	1	1	1
ENSG00000262202	AC007952.4	ENSG00000252529	RNU3P3	64	3	2	189	1	1	1
ENSG00000262202	AC007952.4	ENSG00000252529	RNU3P3	64	3	2	189	1	1	1
ENSG00000262202	AC007952.4	ENSG00000252529	RNU3P3	64	3	2	189	1	1	1
ENSG00000262202	AC007952.4	ENSG00000252529	RNU3P3	64	3	2	189	1	1	1
ENSG00000262202	AC007952.4	ENSG00000252529	RNU3P3	64	3	2	189	1	1	5
ENSG00000262202	AC007952.4	ENSG00000252529	RNU3P3	64	3	2	189	1	1	2
ENSG00000262202	AC007952.4	ENSG00000252529	RNU3P3	64	3	2	189	1	1	1
ENSG00000262202	AC007952.4	ENSG00000252529	RNU3P3	64	3	2	189	1	1	6
ENSG00000262202	AC007952.4	ENSG00000252529	RNU3P3	64	3	2	189	1	1	1
ENSG00000262202	AC007952.4	ENSG00000252529	RNU3P3	64	3	2	189	1	1	1
ENSG00000262202	AC007952.4	ENSG00000252529	RNU3P3	64	3	2	189	1	1	6
ENSG00000262202	AC007952.4	ENSG00000252529	RNU3P3	64	3	2	189	1	1	10
ENSG00000262202	AC007952.4	ENSG00000252529	RNU3P3	64	3	2	189	1	1	1
ENSG00000262202	AC007952.4	ENSG00000252529	RNU3P3	64	3	2	189	1	1	1
ENSG00000262202	AC007952.4	ENSG00000252529	RNU3P3	64	3	2	189	1	1	2
ENSG00000262202	AC007952.4	ENSG00000252529	RNU3P3	64	3	2	189	1	1	3
ENSG00000262202	AC007952.4	ENSG00000252529	RNU3P3	64	3	2	189	1	1	1
ENSG00000262202	AC007952.4	ENSG00000252529	RNU3P3	64	3	2	189	1	1	1
ENSG00000262202	AC007952.4	ENSG00000252529	RNU3P3	64	3	2	189	1	1	1
ENSG00000262202	AC007952.4	ENSG00000252529	RNU3P3	64	3	2	189	1	1	5
ENSG00000262202	AC007952.4	ENSG00000252529	RNU3P3	64	3	2	189	1	1	14
ENSG00000262202	AC007952.4	ENSG00000252529	RNU3P3	64	3	2	189	1	1	1
ENSG00000262202	AC007952.4	ENSG00000252529	RNU3P3	64	3	2	189	1	1	7
ENSG00000262202	AC007952.4	ENSG00000252529	RNU3P3	64	3	2	189	1	1	1
ENSG00000262202	AC007952.4	ENSG00000252529	RNU3P3	64	3	2	189	1	1	3
ENSG00000262202	AC007952.4	ENSG00000256618	MTRNR2L1	5	5	2	5	1	1	1
ENSG00000262202	AC007952.4	ENSG00000256618	MTRNR2L1	5	5	2	5	1	1	1
ENSG00000262202	AC007952.4	ENSG00000256618	MTRNR2L1	5	5	2	5	1	1	1
ENSG00000262202	AC007952.4	ENSG00000256618	MTRNR2L1	5	5	2	5	1	1	1
ENSG00000262202	AC007952.4	ENSG00000256618	MTRNR2L1	5	5	2	5	1	1	1
ENSG00000262202	AC007952.4	ENSG00000262074	SNORD3B-2	10510	21	3	57163	1	1	9
ENSG00000262202	AC007952.4	ENSG00000262074	SNORD3B-2	10510	21	3	57163	1	1	1
ENSG00000262202	AC007952.4	ENSG00000262074	SNORD3B-2	10510	21	3	57163	1	1	1
ENSG00000262202	AC007952.4	ENSG00000262074	SNORD3B-2	10510	21	3	57163	1	1	1
ENSG00000262202	AC007952.4	ENSG00000262074	SNORD3B-2	10510	21	3	57163	1	1	1
ENSG00000262202	AC007952.4	ENSG00000262074	SNORD3B-2	10510	21	3	57163	1	1	8
ENSG00000262202	AC007952.4	ENSG00000262074	SNORD3B-2	10510	21	3	57163	1	1	1
ENSG00000262202	AC007952.4	ENSG00000262074	SNORD3B-2	10510	21	3	57163	1	1	2
ENSG00000262202	AC007952.4	ENSG00000262074	SNORD3B-2	10510	21	3	57163	1	1	3
ENSG00000262202	AC007952.4	ENSG00000262074	SNORD3B-2	10510	21	3	57163	1	1	1
ENSG00000262202	AC007952.4	ENSG00000262074	SNORD3B-2	10510	21	3	57163	1	1	1
ENSG00000262202	AC007952.4	ENSG00000262074	SNORD3B-2	10510	21	3	57163	1	1	3
ENSG00000262202	AC007952.4	ENSG00000262074	SNORD3B-2	10510	21	3	57163	1	1	1
ENSG00000262202	AC007952.4	ENSG00000262074	SNORD3B-2	10510	21	3	57163	1	1	1
ENSG00000262202	AC007952.4	ENSG00000262074	SNORD3B-2	10510	21	3	57163	1	1	2
ENSG00000262202	AC007952.4	ENSG00000262074	SNORD3B-2	10510	21	3	57163	1	1	2
ENSG00000262202	AC007952.4	ENSG00000262074	SNORD3B-2	10510	21	3	57163	1	1	3
ENSG00000262202	AC007952.4	ENSG00000262074	SNORD3B-2	10510	21	3	57163	1	1	1
ENSG00000262202	AC007952.4	ENSG00000262074	SNORD3B-2	10510	21	3	57163	1	1	3
ENSG00000262202	AC007952.4	ENSG00000262074	SNORD3B-2	10510	21	3	57163	1	1	1
ENSG00000262202	AC007952.4	ENSG00000262074	SNORD3B-2	10510	21	3	57163	1	1	1
ENSG00000262202	AC007952.4	ENSG00000262074	SNORD3B-2	10510	21	3	57163	1	1	4
ENSG00000262202	AC007952.4	ENSG00000262074	SNORD3B-2	10510	21	3	57163	1	1	2
ENSG00000262202	AC007952.4	ENSG00000262074	SNORD3B-2	10510	21	3	57163	1	1	2
ENSG00000262202	AC007952.4	ENSG00000262074	SNORD3B-2	10510	21	3	57163	1	1	1
ENSG00000262202	AC007952.4	ENSG00000262074	SNORD3B-2	10510	21	3	57163	1	1	1
ENSG00000262202	AC007952.4	ENSG00000262074	SNORD3B-2	10510	21	3	57163	1	1	1
ENSG00000262202	AC007952.4	ENSG00000262074	SNORD3B-2	10510	21	3	57163	1	1	6
ENSG00000262202	AC007952.4	ENSG00000262074	SNORD3B-2	10510	21	3	57163	1	1	5
ENSG00000262202	AC007952.4	ENSG00000262074	SNORD3B-2	10510	21	3	57163	1	1	1
ENSG00000262202	AC007952.4	ENSG00000262074	SNORD3B-2	10510	21	3	57163	1	1	7
ENSG00000262202	AC007952.4	ENSG00000262074	SNORD3B-2	10510	21	3	57163	1	1	1
ENSG00000262202	AC007952.4	ENSG00000262074	SNORD3B-2	10510	21	3	57163	1	1	1
ENSG00000262202	AC007952.4	ENSG00000262074	SNORD3B-2	10510	21	3	57163	1	1	1
ENSG00000262202	AC007952.4	ENSG00000262074	SNORD3B-2	10510	21	3	57163	1	1	4
ENSG00000262202	AC007952.4	ENSG00000262074	SNORD3B-2	10510	21	3	57163	1	1	3
ENSG00000262202	AC007952.4	ENSG00000262074	SNORD3B-2	10510	21	3	57163	1	1	1
ENSG00000262202	AC007952.4	ENSG00000262074	SNORD3B-2	10510	21	3	57163	1	1	2
ENSG00000262202	AC007952.4	ENSG00000262074	SNORD3B-2	10510	21	3	57163	1	1	3
ENSG00000262202	AC007952.4	ENSG00000262074	SNORD3B-2	10510	21	3	57163	1	1	1
ENSG00000262202	AC007952.4	ENSG00000262074	SNORD3B-2	10510	21	3	57163	1	1	2
ENSG00000262202	AC007952.4	ENSG00000262074	SNORD3B-2	10510	21	3	57163	1	1	1
ENSG00000262202	AC007952.4	ENSG00000262074	SNORD3B-2	10510	21	3	57163	1	1	2
ENSG00000262202	AC007952.4	ENSG00000262074	SNORD3B-2	10510	21	3	57163	2	1	16
ENSG00000262202	AC007952.4	ENSG00000262074	SNORD3B-2	10510	21	3	57163	1	1	1
ENSG00000262202	AC007952.4	ENSG00000262074	SNORD3B-2	10510	21	3	57163	1	1	3
ENSG00000262202	AC007952.4	ENSG00000262074	SNORD3B-2	10510	21	3	57163	1	1	8
ENSG00000262202	AC007952.4	ENSG00000262074	SNORD3B-2	10510	21	3	57163	1	1	3
ENSG00000262202	AC007952.4	ENSG00000262074	SNORD3B-2	10510	21	3	57163	1	1	2
ENSG00000262202	AC007952.4	ENSG00000262074	SNORD3B-2	10510	21	3	57163	1	1	2
ENSG00000262202	AC007952.4	ENSG00000262074	SNORD3B-2	10510	21	3	57163	1	1	6
ENSG00000262202	AC007952.4	ENSG00000262074	SNORD3B-2	10510	21	3	57163	1	1	5
ENSG00000262202	AC007952.4	ENSG00000262074	SNORD3B-2	10510	21	3	57163	1	1	1
ENSG00000262202	AC007952.4	ENSG00000262074	SNORD3B-2	10510	21	3	57163	1	1	9
ENSG00000262202	AC007952.4	ENSG00000262074	SNORD3B-2	10510	21	3	57163	1	1	1
ENSG00000262202	AC007952.4	ENSG00000262074	SNORD3B-2	10510	21	3	57163	1	1	3
ENSG00000262202	AC007952.4	ENSG00000262074	SNORD3B-2	10510	21	3	57163	1	1	1
ENSG00000262202	AC007952.4	ENSG00000262074	SNORD3B-2	10510	21	3	57163	1	1	4
ENSG00000262202	AC007952.4	ENSG00000262074	SNORD3B-2	10510	21	3	57163	1	1	5
ENSG00000262202	AC007952.4	ENSG00000262074	SNORD3B-2	10510	21	3	57163	1	1	2
ENSG00000262202	AC007952.4	ENSG00000262074	SNORD3B-2	10510	21	3	57163	1	1	5
ENSG00000262202	AC007952.4	ENSG00000262074	SNORD3B-2	10510	21	3	57163	1	1	1
ENSG00000262202	AC007952.4	ENSG00000262074	SNORD3B-2	10510	21	3	57163	1	1	4
ENSG00000262202	AC007952.4	ENSG00000262074	SNORD3B-2	10510	21	3	57163	1	1	1
ENSG00000262202	AC007952.4	ENSG00000262074	SNORD3B-2	10510	21	3	57163	1	1	5
ENSG00000262202	AC007952.4	ENSG00000262074	SNORD3B-2	10510	21	3	57163	1	1	5
ENSG00000262202	AC007952.4	ENSG00000262074	SNORD3B-2	10510	21	3	57163	1	1	6
ENSG00000262202	AC007952.4	ENSG00000262074	SNORD3B-2	10510	21	3	57163	1	1	8
ENSG00000262202	AC007952.4	ENSG00000262074	SNORD3B-2	10510	21	3	57163	1	1	2
ENSG00000262202	AC007952.4	ENSG00000262074	SNORD3B-2	10510	21	3	57163	1	1	1
ENSG00000262202	AC007952.4	ENSG00000262074	SNORD3B-2	10510	21	3	57163	1	1	7
ENSG00000262202	AC007952.4	ENSG00000262074	SNORD3B-2	10510	21	3	57163	1	1	9
ENSG00000262202	AC007952.4	ENSG00000262074	SNORD3B-2	10510	21	3	57163	1	1	8
ENSG00000262202	AC007952.4	ENSG00000262074	SNORD3B-2	10510	21	3	57163	1	1	8
ENSG00000262202	AC007952.4	ENSG00000262074	SNORD3B-2	10510	21	3	57163	1	1	8
ENSG00000262202	AC007952.4	ENSG00000262074	SNORD3B-2	10510	21	3	57163	1	1	1
ENSG00000262202	AC007952.4	ENSG00000262074	SNORD3B-2	10510	21	3	57163	1	1	1
ENSG00000262202	AC007952.4	ENSG00000262074	SNORD3B-2	10510	21	3	57163	1	1	1
ENSG00000262202	AC007952.4	ENSG00000262074	SNORD3B-2	10510	21	3	57163	1	1	1
ENSG00000262202	AC007952.4	ENSG00000262074	SNORD3B-2	10510	21	3	57163	1	1	1
ENSG00000262202	AC007952.4	ENSG00000262074	SNORD3B-2	10510	21	3	57163	1	1	1
ENSG00000262202	AC007952.4	ENSG00000262074	SNORD3B-2	10510	21	3	57163	1	1	2
ENSG00000262202	AC007952.4	ENSG00000262074	SNORD3B-2	10510	21	3	57163	1	1	1
ENSG00000262202	AC007952.4	ENSG00000262074	SNORD3B-2	10510	21	3	57163	1	1	1
ENSG00000262202	AC007952.4	ENSG00000262074	SNORD3B-2	10510	21	3	57163	1	1	1
ENSG00000262202	AC007952.4	ENSG00000262074	SNORD3B-2	10510	21	3	57163	1	1	2
ENSG00000262202	AC007952.4	ENSG00000262074	SNORD3B-2	10510	21	3	57163	1	1	1
ENSG00000262202	AC007952.4	ENSG00000262074	SNORD3B-2	10510	21	3	57163	1	1	14
ENSG00000262202	AC007952.4	ENSG00000262074	SNORD3B-2	10510	21	3	57163	1	1	1
ENSG00000262202	AC007952.4	ENSG00000262074	SNORD3B-2	10510	21	3	57163	1	1	1
ENSG00000262202	AC007952.4	ENSG00000262074	SNORD3B-2	10510	21	3	57163	1	1	1
ENSG00000262202	AC007952.4	ENSG00000262074	SNORD3B-2	10510	21	3	57163	1	1	2
ENSG00000262202	AC007952.4	ENSG00000262074	SNORD3B-2	10510	21	3	57163	1	1	1
ENSG00000262202	AC007952.4	ENSG00000262074	SNORD3B-2	10510	21	3	57163	1	1	1
ENSG00000262202	AC007952.4	ENSG00000262074	SNORD3B-2	10510	21	3	57163	1	1	2
ENSG00000262202	AC007952.4	ENSG00000262074	SNORD3B-2	10510	21	3	57163	1	1	1
ENSG00000262202	AC007952.4	ENSG00000262074	SNORD3B-2	10510	21	3	57163	1	1	1
ENSG00000262202	AC007952.4	ENSG00000262074	SNORD3B-2	10510	21	3	57163	2	1	4
ENSG00000262202	AC007952.4	ENSG00000262074	SNORD3B-2	10510	21	3	57163	1	1	2
ENSG00000262202	AC007952.4	ENSG00000262074	SNORD3B-2	10510	21	3	57163	1	1	1
ENSG00000262202	AC007952.4	ENSG00000262074	SNORD3B-2	10510	21	3	57163	1	1	1
ENSG00000262202	AC007952.4	ENSG00000262074	SNORD3B-2	10510	21	3	57163	1	1	1
ENSG00000262202	AC007952.4	ENSG00000262074	SNORD3B-2	10510	21	3	57163	1	1	1
ENSG00000262202	AC007952.4	ENSG00000262074	SNORD3B-2	10510	21	3	57163	2	1	2
ENSG00000262202	AC007952.4	ENSG00000262074	SNORD3B-2	10510	21	3	57163	1	1	40
ENSG00000262202	AC007952.4	ENSG00000262074	SNORD3B-2	10510	21	3	57163	1	1	30
ENSG00000262202	AC007952.4	ENSG00000262074	SNORD3B-2	10510	21	3	57163	1	1	1
ENSG00000262202	AC007952.4	ENSG00000262074	SNORD3B-2	10510	21	3	57163	1	1	2
ENSG00000262202	AC007952.4	ENSG00000262074	SNORD3B-2	10510	21	3	57163	1	1	2
ENSG00000262202	AC007952.4	ENSG00000262074	SNORD3B-2	10510	21	3	57163	1	1	1
ENSG00000262202	AC007952.4	ENSG00000262074	SNORD3B-2	10510	21	3	57163	1	1	1
ENSG00000262202	AC007952.4	ENSG00000262074	SNORD3B-2	10510	21	3	57163	1	1	1
ENSG00000262202	AC007952.4	ENSG00000262074	SNORD3B-2	10510	21	3	57163	2	1	2
ENSG00000262202	AC007952.4	ENSG00000262074	SNORD3B-2	10510	21	3	57163	1	1	12
ENSG00000262202	AC007952.4	ENSG00000262074	SNORD3B-2	10510	21	3	57163	1	1	1
ENSG00000262202	AC007952.4	ENSG00000262074	SNORD3B-2	10510	21	3	57163	1	1	4
ENSG00000262202	AC007952.4	ENSG00000262074	SNORD3B-2	10510	21	3	57163	1	1	2
ENSG00000262202	AC007952.4	ENSG00000262074	SNORD3B-2	10510	21	3	57163	1	1	1
ENSG00000262202	AC007952.4	ENSG00000262074	SNORD3B-2	10510	21	3	57163	1	1	1
ENSG00000262202	AC007952.4	ENSG00000262074	SNORD3B-2	10510	21	3	57163	2	1	7
ENSG00000262202	AC007952.4	ENSG00000262074	SNORD3B-2	10510	21	3	57163	1	1	1
ENSG00000262202	AC007952.4	ENSG00000262074	SNORD3B-2	10510	21	3	57163	1	1	2
ENSG00000262202	AC007952.4	ENSG00000262074	SNORD3B-2	10510	21	3	57163	1	1	2
ENSG00000262202	AC007952.4	ENSG00000262074	SNORD3B-2	10510	21	3	57163	1	1	4
ENSG00000262202	AC007952.4	ENSG00000262074	SNORD3B-2	10510	21	3	57163	1	1	2
ENSG00000262202	AC007952.4	ENSG00000262074	SNORD3B-2	10510	21	3	57163	1	1	1
ENSG00000262202	AC007952.4	ENSG00000262074	SNORD3B-2	10510	21	3	57163	1	1	1
ENSG00000262202	AC007952.4	ENSG00000262074	SNORD3B-2	10510	21	3	57163	1	1	1
ENSG00000262202	AC007952.4	ENSG00000262074	SNORD3B-2	10510	21	3	57163	1	1	1
ENSG00000262202	AC007952.4	ENSG00000262074	SNORD3B-2	10510	21	3	57163	1	1	1
ENSG00000262202	AC007952.4	ENSG00000262074	SNORD3B-2	10510	21	3	57163	1	1	1
ENSG00000262202	AC007952.4	ENSG00000262074	SNORD3B-2	10510	21	3	57163	1	1	1
ENSG00000262202	AC007952.4	ENSG00000262074	SNORD3B-2	10510	21	3	57163	1	1	1
ENSG00000262202	AC007952.4	ENSG00000262074	SNORD3B-2	10510	21	3	57163	1	1	1
ENSG00000262202	AC007952.4	ENSG00000262074	SNORD3B-2	10510	21	3	57163	1	1	11
ENSG00000262202	AC007952.4	ENSG00000262074	SNORD3B-2	10510	21	3	57163	1	1	1
ENSG00000262202	AC007952.4	ENSG00000262074	SNORD3B-2	10510	21	3	57163	2	1	5
ENSG00000262202	AC007952.4	ENSG00000262074	SNORD3B-2	10510	21	3	57163	1	1	1
ENSG00000262202	AC007952.4	ENSG00000262074	SNORD3B-2	10510	21	3	57163	2	1	32
ENSG00000262202	AC007952.4	ENSG00000262074	SNORD3B-2	10510	21	3	57163	2	1	11
ENSG00000262202	AC007952.4	ENSG00000262074	SNORD3B-2	10510	21	3	57163	1	1	9
ENSG00000262202	AC007952.4	ENSG00000262074	SNORD3B-2	10510	21	3	57163	1	1	1
ENSG00000262202	AC007952.4	ENSG00000262074	SNORD3B-2	10510	21	3	57163	1	1	2
ENSG00000262202	AC007952.4	ENSG00000262074	SNORD3B-2	10510	21	3	57163	1	1	1
ENSG00000262202	AC007952.4	ENSG00000262074	SNORD3B-2	10510	21	3	57163	1	1	1
ENSG00000262202	AC007952.4	ENSG00000262074	SNORD3B-2	10510	21	3	57163	1	1	2
ENSG00000262202	AC007952.4	ENSG00000262074	SNORD3B-2	10510	21	3	57163	1	1	18
ENSG00000262202	AC007952.4	ENSG00000262074	SNORD3B-2	10510	21	3	57163	1	1	7
ENSG00000262202	AC007952.4	ENSG00000262074	SNORD3B-2	10510	21	3	57163	1	1	1
ENSG00000262202	AC007952.4	ENSG00000262074	SNORD3B-2	10510	21	3	57163	1	1	3
ENSG00000262202	AC007952.4	ENSG00000262074	SNORD3B-2	10510	21	3	57163	1	1	1
ENSG00000262202	AC007952.4	ENSG00000262074	SNORD3B-2	10510	21	3	57163	2	1	7
ENSG00000262202	AC007952.4	ENSG00000262074	SNORD3B-2	10510	21	3	57163	1	1	1
ENSG00000262202	AC007952.4	ENSG00000262074	SNORD3B-2	10510	21	3	57163	1	1	99
ENSG00000262202	AC007952.4	ENSG00000262074	SNORD3B-2	10510	21	3	57163	1	1	20
ENSG00000262202	AC007952.4	ENSG00000262074	SNORD3B-2	10510	21	3	57163	1	1	2
ENSG00000262202	AC007952.4	ENSG00000262074	SNORD3B-2	10510	21	3	57163	1	1	2
ENSG00000262202	AC007952.4	ENSG00000262074	SNORD3B-2	10510	21	3	57163	1	1	1
ENSG00000262202	AC007952.4	ENSG00000262074	SNORD3B-2	10510	21	3	57163	1	1	20
ENSG00000262202	AC007952.4	ENSG00000262074	SNORD3B-2	10510	21	3	57163	2	1	23
ENSG00000262202	AC007952.4	ENSG00000262074	SNORD3B-2	10510	21	3	57163	2	1	14
ENSG00000262202	AC007952.4	ENSG00000262074	SNORD3B-2	10510	21	3	57163	1	1	11
ENSG00000262202	AC007952.4	ENSG00000262074	SNORD3B-2	10510	21	3	57163	2	1	3
ENSG00000262202	AC007952.4	ENSG00000262074	SNORD3B-2	10510	21	3	57163	1	1	2
ENSG00000262202	AC007952.4	ENSG00000262074	SNORD3B-2	10510	21	3	57163	1	1	1
ENSG00000262202	AC007952.4	ENSG00000262074	SNORD3B-2	10510	21	3	57163	1	1	1
ENSG00000262202	AC007952.4	ENSG00000262074	SNORD3B-2	10510	21	3	57163	2	1	5
ENSG00000262202	AC007952.4	ENSG00000262074	SNORD3B-2	10510	21	3	57163	1	1	3
ENSG00000262202	AC007952.4	ENSG00000262074	SNORD3B-2	10510	21	3	57163	1	1	1
ENSG00000262202	AC007952.4	ENSG00000262074	SNORD3B-2	10510	21	3	57163	1	1	2
ENSG00000262202	AC007952.4	ENSG00000262074	SNORD3B-2	10510	21	3	57163	1	1	15
ENSG00000262202	AC007952.4	ENSG00000262074	SNORD3B-2	10510	21	3	57163	1	1	7
ENSG00000262202	AC007952.4	ENSG00000262074	SNORD3B-2	10510	21	3	57163	1	1	1
ENSG00000262202	AC007952.4	ENSG00000262074	SNORD3B-2	10510	21	3	57163	1	1	2
ENSG00000262202	AC007952.4	ENSG00000262074	SNORD3B-2	10510	21	3	57163	1	1	1
ENSG00000262202	AC007952.4	ENSG00000262074	SNORD3B-2	10510	21	3	57163	1	1	1
ENSG00000262202	AC007952.4	ENSG00000262074	SNORD3B-2	10510	21	3	57163	1	1	1
ENSG00000262202	AC007952.4	ENSG00000262074	SNORD3B-2	10510	21	3	57163	1	1	1
ENSG00000262202	AC007952.4	ENSG00000262074	SNORD3B-2	10510	21	3	57163	1	1	26
ENSG00000262202	AC007952.4	ENSG00000262074	SNORD3B-2	10510	21	3	57163	1	1	1
ENSG00000262202	AC007952.4	ENSG00000262074	SNORD3B-2	10510	21	3	57163	2	1	7
ENSG00000262202	AC007952.4	ENSG00000262074	SNORD3B-2	10510	21	3	57163	1	1	1
ENSG00000262202	AC007952.4	ENSG00000262074	SNORD3B-2	10510	21	3	57163	1	1	1
ENSG00000262202	AC007952.4	ENSG00000262074	SNORD3B-2	10510	21	3	57163	1	1	1
ENSG00000262202	AC007952.4	ENSG00000262074	SNORD3B-2	10510	21	3	57163	1	1	2
ENSG00000262202	AC007952.4	ENSG00000262074	SNORD3B-2	10510	21	3	57163	2	1	41
ENSG00000262202	AC007952.4	ENSG00000262074	SNORD3B-2	10510	21	3	57163	1	1	31
ENSG00000262202	AC007952.4	ENSG00000262074	SNORD3B-2	10510	21	3	57163	1	1	14
ENSG00000262202	AC007952.4	ENSG00000262074	SNORD3B-2	10510	21	3	57163	1	1	11
ENSG00000262202	AC007952.4	ENSG00000262074	SNORD3B-2	10510	21	3	57163	2	1	18
ENSG00000262202	AC007952.4	ENSG00000262074	SNORD3B-2	10510	21	3	57163	1	1	7
ENSG00000262202	AC007952.4	ENSG00000262074	SNORD3B-2	10510	21	3	57163	1	1	3
ENSG00000262202	AC007952.4	ENSG00000262074	SNORD3B-2	10510	21	3	57163	2	1	3
ENSG00000262202	AC007952.4	ENSG00000262074	SNORD3B-2	10510	21	3	57163	2	1	2
ENSG00000262202	AC007952.4	ENSG00000262074	SNORD3B-2	10510	21	3	57163	1	1	1
ENSG00000262202	AC007952.4	ENSG00000262074	SNORD3B-2	10510	21	3	57163	2	1	100
ENSG00000262202	AC007952.4	ENSG00000262074	SNORD3B-2	10510	21	3	57163	1	1	1
ENSG00000262202	AC007952.4	ENSG00000262074	SNORD3B-2	10510	21	3	57163	1	1	1
ENSG00000262202	AC007952.4	ENSG00000262074	SNORD3B-2	10510	21	3	57163	1	1	2
ENSG00000262202	AC007952.4	ENSG00000262074	SNORD3B-2	10510	21	3	57163	1	1	1
ENSG00000262202	AC007952.4	ENSG00000262074	SNORD3B-2	10510	21	3	57163	1	1	19
ENSG00000262202	AC007952.4	ENSG00000262074	SNORD3B-2	10510	21	3	57163	1	1	2
ENSG00000262202	AC007952.4	ENSG00000262074	SNORD3B-2	10510	21	3	57163	1	1	1
ENSG00000262202	AC007952.4	ENSG00000262074	SNORD3B-2	10510	21	3	57163	1	1	1
ENSG00000262202	AC007952.4	ENSG00000262074	SNORD3B-2	10510	21	3	57163	1	1	3
ENSG00000262202	AC007952.4	ENSG00000262074	SNORD3B-2	10510	21	3	57163	2	1	6
ENSG00000262202	AC007952.4	ENSG00000262074	SNORD3B-2	10510	21	3	57163	1	1	1
ENSG00000262202	AC007952.4	ENSG00000262074	SNORD3B-2	10510	21	3	57163	2	1	2
ENSG00000262202	AC007952.4	ENSG00000262074	SNORD3B-2	10510	21	3	57163	1	1	17
ENSG00000262202	AC007952.4	ENSG00000262074	SNORD3B-2	10510	21	3	57163	1	1	1
ENSG00000262202	AC007952.4	ENSG00000262074	SNORD3B-2	10510	21	3	57163	1	1	15
ENSG00000262202	AC007952.4	ENSG00000262074	SNORD3B-2	10510	21	3	57163	1	1	2
ENSG00000262202	AC007952.4	ENSG00000262074	SNORD3B-2	10510	21	3	57163	2	1	5
ENSG00000262202	AC007952.4	ENSG00000262074	SNORD3B-2	10510	21	3	57163	1	1	2
ENSG00000262202	AC007952.4	ENSG00000262074	SNORD3B-2	10510	21	3	57163	1	1	1
ENSG00000262202	AC007952.4	ENSG00000262074	SNORD3B-2	10510	21	3	57163	1	1	19
ENSG00000262202	AC007952.4	ENSG00000262074	SNORD3B-2	10510	21	3	57163	1	1	15
ENSG00000262202	AC007952.4	ENSG00000262074	SNORD3B-2	10510	21	3	57163	1	1	1
ENSG00000262202	AC007952.4	ENSG00000262074	SNORD3B-2	10510	21	3	57163	2	1	2
ENSG00000262202	AC007952.4	ENSG00000262074	SNORD3B-2	10510	21	3	57163	1	1	16
ENSG00000262202	AC007952.4	ENSG00000262074	SNORD3B-2	10510	21	3	57163	2	1	19
ENSG00000262202	AC007952.4	ENSG00000262074	SNORD3B-2	10510	21	3	57163	1	1	2
ENSG00000262202	AC007952.4	ENSG00000262074	SNORD3B-2	10510	21	3	57163	1	1	2
ENSG00000262202	AC007952.4	ENSG00000262074	SNORD3B-2	10510	21	3	57163	1	1	1
ENSG00000262202	AC007952.4	ENSG00000262074	SNORD3B-2	10510	21	3	57163	1	1	1
ENSG00000262202	AC007952.4	ENSG00000262074	SNORD3B-2	10510	21	3	57163	1	1	2
ENSG00000262202	AC007952.4	ENSG00000262074	SNORD3B-2	10510	21	3	57163	1	1	1
ENSG00000262202	AC007952.4	ENSG00000262074	SNORD3B-2	10510	21	3	57163	1	1	1
ENSG00000262202	AC007952.4	ENSG00000262074	SNORD3B-2	10510	21	3	57163	1	1	10
ENSG00000262202	AC007952.4	ENSG00000262074	SNORD3B-2	10510	21	3	57163	1	1	1
ENSG00000262202	AC007952.4	ENSG00000262074	SNORD3B-2	10510	21	3	57163	1	1	3
ENSG00000262202	AC007952.4	ENSG00000262074	SNORD3B-2	10510	21	3	57163	1	1	1
ENSG00000262202	AC007952.4	ENSG00000262074	SNORD3B-2	10510	21	3	57163	1	1	1
ENSG00000262202	AC007952.4	ENSG00000262074	SNORD3B-2	10510	21	3	57163	1	1	1
ENSG00000262202	AC007952.4	ENSG00000262074	SNORD3B-2	10510	21	3	57163	1	1	1
ENSG00000262202	AC007952.4	ENSG00000262074	SNORD3B-2	10510	21	3	57163	1	1	57
ENSG00000262202	AC007952.4	ENSG00000262074	SNORD3B-2	10510	21	3	57163	1	1	5
ENSG00000262202	AC007952.4	ENSG00000262074	SNORD3B-2	10510	21	3	57163	1	1	1
ENSG00000262202	AC007952.4	ENSG00000262074	SNORD3B-2	10510	21	3	57163	1	1	1
ENSG00000262202	AC007952.4	ENSG00000262074	SNORD3B-2	10510	21	3	57163	1	1	1
ENSG00000262202	AC007952.4	ENSG00000262074	SNORD3B-2	10510	21	3	57163	1	1	9
ENSG00000262202	AC007952.4	ENSG00000262074	SNORD3B-2	10510	21	3	57163	1	1	9
ENSG00000262202	AC007952.4	ENSG00000262074	SNORD3B-2	10510	21	3	57163	1	1	1
ENSG00000262202	AC007952.4	ENSG00000262074	SNORD3B-2	10510	21	3	57163	1	1	9
ENSG00000262202	AC007952.4	ENSG00000262074	SNORD3B-2	10510	21	3	57163	1	1	19
ENSG00000262202	AC007952.4	ENSG00000262074	SNORD3B-2	10510	21	3	57163	1	1	1
ENSG00000262202	AC007952.4	ENSG00000262074	SNORD3B-2	10510	21	3	57163	1	1	1
ENSG00000262202	AC007952.4	ENSG00000262074	SNORD3B-2	10510	21	3	57163	1	1	3
ENSG00000262202	AC007952.4	ENSG00000262074	SNORD3B-2	10510	21	3	57163	2	1	4
ENSG00000262202	AC007952.4	ENSG00000262074	SNORD3B-2	10510	21	3	57163	1	1	2
ENSG00000262202	AC007952.4	ENSG00000262074	SNORD3B-2	10510	21	3	57163	1	1	5
ENSG00000262202	AC007952.4	ENSG00000262074	SNORD3B-2	10510	21	3	57163	1	1	2
ENSG00000262202	AC007952.4	ENSG00000262074	SNORD3B-2	10510	21	3	57163	1	1	8
ENSG00000262202	AC007952.4	ENSG00000262074	SNORD3B-2	10510	21	3	57163	1	1	1
ENSG00000262202	AC007952.4	ENSG00000262074	SNORD3B-2	10510	21	3	57163	1	1	17
ENSG00000262202	AC007952.4	ENSG00000262074	SNORD3B-2	10510	21	3	57163	2	1	7
ENSG00000262202	AC007952.4	ENSG00000262074	SNORD3B-2	10510	21	3	57163	2	1	11
ENSG00000262202	AC007952.4	ENSG00000262074	SNORD3B-2	10510	21	3	57163	1	1	1
ENSG00000262202	AC007952.4	ENSG00000262074	SNORD3B-2	10510	21	3	57163	2	1	5
ENSG00000262202	AC007952.4	ENSG00000262074	SNORD3B-2	10510	21	3	57163	1	1	2
ENSG00000262202	AC007952.4	ENSG00000262074	SNORD3B-2	10510	21	3	57163	1	1	1
ENSG00000262202	AC007952.4	ENSG00000262074	SNORD3B-2	10510	21	3	57163	1	1	1
ENSG00000262202	AC007952.4	ENSG00000262074	SNORD3B-2	10510	21	3	57163	1	1	1
ENSG00000262202	AC007952.4	ENSG00000262074	SNORD3B-2	10510	21	3	57163	1	1	15
ENSG00000262202	AC007952.4	ENSG00000262074	SNORD3B-2	10510	21	3	57163	1	1	1
ENSG00000262202	AC007952.4	ENSG00000262074	SNORD3B-2	10510	21	3	57163	1	1	1
ENSG00000262202	AC007952.4	ENSG00000262074	SNORD3B-2	10510	21	3	57163	1	1	1
ENSG00000262202	AC007952.4	ENSG00000262074	SNORD3B-2	10510	21	3	57163	1	1	10
ENSG00000262202	AC007952.4	ENSG00000262074	SNORD3B-2	10510	21	3	57163	1	1	1
ENSG00000262202	AC007952.4	ENSG00000262074	SNORD3B-2	10510	21	3	57163	1	1	1
ENSG00000262202	AC007952.4	ENSG00000262074	SNORD3B-2	10510	21	3	57163	1	1	1
ENSG00000262202	AC007952.4	ENSG00000262074	SNORD3B-2	10510	21	3	57163	1	1	26
ENSG00000262202	AC007952.4	ENSG00000262074	SNORD3B-2	10510	21	3	57163	1	1	1
ENSG00000262202	AC007952.4	ENSG00000262074	SNORD3B-2	10510	21	3	57163	2	1	33
ENSG00000262202	AC007952.4	ENSG00000262074	SNORD3B-2	10510	21	3	57163	2	1	63
ENSG00000262202	AC007952.4	ENSG00000262074	SNORD3B-2	10510	21	3	57163	1	1	15
ENSG00000262202	AC007952.4	ENSG00000262074	SNORD3B-2	10510	21	3	57163	1	1	3
ENSG00000262202	AC007952.4	ENSG00000262074	SNORD3B-2	10510	21	3	57163	1	1	2
ENSG00000262202	AC007952.4	ENSG00000262074	SNORD3B-2	10510	21	3	57163	2	1	12
ENSG00000262202	AC007952.4	ENSG00000262074	SNORD3B-2	10510	21	3	57163	1	1	3
ENSG00000262202	AC007952.4	ENSG00000262074	SNORD3B-2	10510	21	3	57163	1	1	1
ENSG00000262202	AC007952.4	ENSG00000262074	SNORD3B-2	10510	21	3	57163	1	1	1
ENSG00000262202	AC007952.4	ENSG00000262074	SNORD3B-2	10510	21	3	57163	1	1	1
ENSG00000262202	AC007952.4	ENSG00000262074	SNORD3B-2	10510	21	3	57163	1	1	1
ENSG00000262202	AC007952.4	ENSG00000262074	SNORD3B-2	10510	21	3	57163	1	1	1
ENSG00000262202	AC007952.4	ENSG00000262074	SNORD3B-2	10510	21	3	57163	1	1	1
ENSG00000262202	AC007952.4	ENSG00000262074	SNORD3B-2	10510	21	3	57163	1	1	1
ENSG00000262202	AC007952.4	ENSG00000262074	SNORD3B-2	10510	21	3	57163	1	1	1
ENSG00000262202	AC007952.4	ENSG00000262074	SNORD3B-2	10510	21	3	57163	2	1	2
ENSG00000262202	AC007952.4	ENSG00000262074	SNORD3B-2	10510	21	3	57163	2	1	4
ENSG00000262202	AC007952.4	ENSG00000262074	SNORD3B-2	10510	21	3	57163	1	1	2
ENSG00000262202	AC007952.4	ENSG00000262074	SNORD3B-2	10510	21	3	57163	1	1	1
ENSG00000262202	AC007952.4	ENSG00000262074	SNORD3B-2	10510	21	3	57163	1	1	2
ENSG00000262202	AC007952.4	ENSG00000262074	SNORD3B-2	10510	21	3	57163	1	1	1
ENSG00000262202	AC007952.4	ENSG00000262074	SNORD3B-2	10510	21	3	57163	1	1	2
ENSG00000262202	AC007952.4	ENSG00000262074	SNORD3B-2	10510	21	3	57163	1	1	4
ENSG00000262202	AC007952.4	ENSG00000262074	SNORD3B-2	10510	21	3	57163	1	1	1
ENSG00000262202	AC007952.4	ENSG00000262074	SNORD3B-2	10510	21	3	57163	1	1	1
ENSG00000262202	AC007952.4	ENSG00000262074	SNORD3B-2	10510	21	3	57163	1	1	1
ENSG00000262202	AC007952.4	ENSG00000262074	SNORD3B-2	10510	21	3	57163	1	1	3
ENSG00000262202	AC007952.4	ENSG00000262074	SNORD3B-2	10510	21	3	57163	1	1	1
ENSG00000262202	AC007952.4	ENSG00000262074	SNORD3B-2	10510	21	3	57163	1	1	1
ENSG00000262202	AC007952.4	ENSG00000262074	SNORD3B-2	10510	21	3	57163	1	1	1
ENSG00000262202	AC007952.4	ENSG00000262074	SNORD3B-2	10510	21	3	57163	1	1	1
ENSG00000262202	AC007952.4	ENSG00000262074	SNORD3B-2	10510	21	3	57163	1	1	2
ENSG00000262202	AC007952.4	ENSG00000262074	SNORD3B-2	10510	21	3	57163	1	1	9
ENSG00000262202	AC007952.4	ENSG00000262074	SNORD3B-2	10510	21	3	57163	1	1	2
ENSG00000262202	AC007952.4	ENSG00000262074	SNORD3B-2	10510	21	3	57163	1	1	1
ENSG00000262202	AC007952.4	ENSG00000262074	SNORD3B-2	10510	21	3	57163	2	1	2
ENSG00000262202	AC007952.4	ENSG00000262074	SNORD3B-2	10510	21	3	57163	1	1	24
ENSG00000262202	AC007952.4	ENSG00000262074	SNORD3B-2	10510	21	3	57163	1	1	1
ENSG00000262202	AC007952.4	ENSG00000262074	SNORD3B-2	10510	21	3	57163	2	1	7
ENSG00000262202	AC007952.4	ENSG00000262074	SNORD3B-2	10510	21	3	57163	1	1	2
ENSG00000262202	AC007952.4	ENSG00000262074	SNORD3B-2	10510	21	3	57163	1	1	2
ENSG00000262202	AC007952.4	ENSG00000262074	SNORD3B-2	10510	21	3	57163	1	1	1
ENSG00000262202	AC007952.4	ENSG00000262074	SNORD3B-2	10510	21	3	57163	1	1	1
ENSG00000262202	AC007952.4	ENSG00000262074	SNORD3B-2	10510	21	3	57163	1	1	2
ENSG00000262202	AC007952.4	ENSG00000262074	SNORD3B-2	10510	21	3	57163	1	1	2
ENSG00000262202	AC007952.4	ENSG00000262074	SNORD3B-2	10510	21	3	57163	1	1	2
ENSG00000262202	AC007952.4	ENSG00000262074	SNORD3B-2	10510	21	3	57163	2	1	13
ENSG00000262202	AC007952.4	ENSG00000262074	SNORD3B-2	10510	21	3	57163	2	1	15
ENSG00000262202	AC007952.4	ENSG00000262074	SNORD3B-2	10510	21	3	57163	1	1	2
ENSG00000262202	AC007952.4	ENSG00000262074	SNORD3B-2	10510	21	3	57163	1	1	1
ENSG00000262202	AC007952.4	ENSG00000262074	SNORD3B-2	10510	21	3	57163	1	1	1
ENSG00000262202	AC007952.4	ENSG00000262074	SNORD3B-2	10510	21	3	57163	1	1	1
ENSG00000262202	AC007952.4	ENSG00000262074	SNORD3B-2	10510	21	3	57163	1	1	4
ENSG00000262202	AC007952.4	ENSG00000262074	SNORD3B-2	10510	21	3	57163	1	1	20
ENSG00000262202	AC007952.4	ENSG00000262074	SNORD3B-2	10510	21	3	57163	1	1	1
ENSG00000262202	AC007952.4	ENSG00000262074	SNORD3B-2	10510	21	3	57163	1	1	21
ENSG00000262202	AC007952.4	ENSG00000262074	SNORD3B-2	10510	21	3	57163	1	1	3
ENSG00000262202	AC007952.4	ENSG00000262074	SNORD3B-2	10510	21	3	57163	1	1	3
ENSG00000262202	AC007952.4	ENSG00000262074	SNORD3B-2	10510	21	3	57163	2	1	15
ENSG00000262202	AC007952.4	ENSG00000262074	SNORD3B-2	10510	21	3	57163	1	1	2
ENSG00000262202	AC007952.4	ENSG00000262074	SNORD3B-2	10510	21	3	57163	2	1	3
ENSG00000262202	AC007952.4	ENSG00000262074	SNORD3B-2	10510	21	3	57163	1	1	1
ENSG00000262202	AC007952.4	ENSG00000262074	SNORD3B-2	10510	21	3	57163	1	1	1
ENSG00000262202	AC007952.4	ENSG00000262074	SNORD3B-2	10510	21	3	57163	2	1	3
ENSG00000262202	AC007952.4	ENSG00000262074	SNORD3B-2	10510	21	3	57163	2	1	2
ENSG00000262202	AC007952.4	ENSG00000262074	SNORD3B-2	10510	21	3	57163	1	1	1
ENSG00000262202	AC007952.4	ENSG00000262074	SNORD3B-2	10510	21	3	57163	1	1	2
ENSG00000262202	AC007952.4	ENSG00000262074	SNORD3B-2	10510	21	3	57163	1	1	1
ENSG00000262202	AC007952.4	ENSG00000262074	SNORD3B-2	10510	21	3	57163	1	1	2
ENSG00000262202	AC007952.4	ENSG00000262074	SNORD3B-2	10510	21	3	57163	2	1	26
ENSG00000262202	AC007952.4	ENSG00000262074	SNORD3B-2	10510	21	3	57163	2	1	6
ENSG00000262202	AC007952.4	ENSG00000262074	SNORD3B-2	10510	21	3	57163	1	1	23
ENSG00000262202	AC007952.4	ENSG00000262074	SNORD3B-2	10510	21	3	57163	2	1	8
ENSG00000262202	AC007952.4	ENSG00000262074	SNORD3B-2	10510	21	3	57163	2	1	2
ENSG00000262202	AC007952.4	ENSG00000262074	SNORD3B-2	10510	21	3	57163	2	1	10
ENSG00000262202	AC007952.4	ENSG00000262074	SNORD3B-2	10510	21	3	57163	1	1	4
ENSG00000262202	AC007952.4	ENSG00000262074	SNORD3B-2	10510	21	3	57163	1	1	2
ENSG00000262202	AC007952.4	ENSG00000262074	SNORD3B-2	10510	21	3	57163	1	1	18
ENSG00000262202	AC007952.4	ENSG00000262074	SNORD3B-2	10510	21	3	57163	1	1	1
ENSG00000262202	AC007952.4	ENSG00000262074	SNORD3B-2	10510	21	3	57163	1	1	20
ENSG00000262202	AC007952.4	ENSG00000262074	SNORD3B-2	10510	21	3	57163	1	1	1
ENSG00000262202	AC007952.4	ENSG00000262074	SNORD3B-2	10510	21	3	57163	1	1	11
ENSG00000262202	AC007952.4	ENSG00000262074	SNORD3B-2	10510	21	3	57163	1	1	3
ENSG00000262202	AC007952.4	ENSG00000262074	SNORD3B-2	10510	21	3	57163	1	1	1
ENSG00000262202	AC007952.4	ENSG00000262074	SNORD3B-2	10510	21	3	57163	1	1	1
ENSG00000262202	AC007952.4	ENSG00000262074	SNORD3B-2	10510	21	3	57163	2	1	2
ENSG00000262202	AC007952.4	ENSG00000262074	SNORD3B-2	10510	21	3	57163	1	1	1
ENSG00000262202	AC007952.4	ENSG00000262074	SNORD3B-2	10510	21	3	57163	1	1	1
ENSG00000262202	AC007952.4	ENSG00000262074	SNORD3B-2	10510	21	3	57163	1	1	1
ENSG00000262202	AC007952.4	ENSG00000262074	SNORD3B-2	10510	21	3	57163	2	1	3
ENSG00000262202	AC007952.4	ENSG00000262074	SNORD3B-2	10510	21	3	57163	1	1	1
ENSG00000262202	AC007952.4	ENSG00000262074	SNORD3B-2	10510	21	3	57163	2	1	2
ENSG00000262202	AC007952.4	ENSG00000262074	SNORD3B-2	10510	21	3	57163	1	1	1
ENSG00000262202	AC007952.4	ENSG00000262074	SNORD3B-2	10510	21	3	57163	1	1	1
ENSG00000262202	AC007952.4	ENSG00000262074	SNORD3B-2	10510	21	3	57163	1	1	1
ENSG00000262202	AC007952.4	ENSG00000262074	SNORD3B-2	10510	21	3	57163	2	1	3
ENSG00000262202	AC007952.4	ENSG00000262074	SNORD3B-2	10510	21	3	57163	2	1	46
ENSG00000262202	AC007952.4	ENSG00000262074	SNORD3B-2	10510	21	3	57163	2	1	14
ENSG00000262202	AC007952.4	ENSG00000262074	SNORD3B-2	10510	21	3	57163	2	1	3
ENSG00000262202	AC007952.4	ENSG00000262074	SNORD3B-2	10510	21	3	57163	1	1	1
ENSG00000262202	AC007952.4	ENSG00000262074	SNORD3B-2	10510	21	3	57163	2	1	3
ENSG00000262202	AC007952.4	ENSG00000262074	SNORD3B-2	10510	21	3	57163	1	1	1
ENSG00000262202	AC007952.4	ENSG00000262074	SNORD3B-2	10510	21	3	57163	1	1	1
ENSG00000262202	AC007952.4	ENSG00000262074	SNORD3B-2	10510	21	3	57163	1	1	1
ENSG00000262202	AC007952.4	ENSG00000262074	SNORD3B-2	10510	21	3	57163	1	1	1
ENSG00000262202	AC007952.4	ENSG00000262074	SNORD3B-2	10510	21	3	57163	1	1	9
ENSG00000262202	AC007952.4	ENSG00000262074	SNORD3B-2	10510	21	3	57163	1	1	6
ENSG00000262202	AC007952.4	ENSG00000262074	SNORD3B-2	10510	21	3	57163	1	1	1
ENSG00000262202	AC007952.4	ENSG00000262074	SNORD3B-2	10510	21	3	57163	1	1	1
ENSG00000262202	AC007952.4	ENSG00000262074	SNORD3B-2	10510	21	3	57163	1	1	1
ENSG00000262202	AC007952.4	ENSG00000262074	SNORD3B-2	10510	21	3	57163	2	1	2
ENSG00000262202	AC007952.4	ENSG00000262074	SNORD3B-2	10510	21	3	57163	2	1	6
ENSG00000262202	AC007952.4	ENSG00000262074	SNORD3B-2	10510	21	3	57163	1	1	3
ENSG00000262202	AC007952.4	ENSG00000262074	SNORD3B-2	10510	21	3	57163	1	1	1
ENSG00000262202	AC007952.4	ENSG00000262074	SNORD3B-2	10510	21	3	57163	1	1	1
ENSG00000262202	AC007952.4	ENSG00000262074	SNORD3B-2	10510	21	3	57163	1	1	1
ENSG00000262202	AC007952.4	ENSG00000262074	SNORD3B-2	10510	21	3	57163	1	1	1
ENSG00000262202	AC007952.4	ENSG00000262074	SNORD3B-2	10510	21	3	57163	1	1	1
ENSG00000262202	AC007952.4	ENSG00000262074	SNORD3B-2	10510	21	3	57163	2	1	2
ENSG00000262202	AC007952.4	ENSG00000262074	SNORD3B-2	10510	21	3	57163	1	1	1
ENSG00000262202	AC007952.4	ENSG00000262074	SNORD3B-2	10510	21	3	57163	1	1	1
ENSG00000262202	AC007952.4	ENSG00000262074	SNORD3B-2	10510	21	3	57163	1	1	1
ENSG00000262202	AC007952.4	ENSG00000262074	SNORD3B-2	10510	21	3	57163	1	1	1
ENSG00000262202	AC007952.4	ENSG00000262074	SNORD3B-2	10510	21	3	57163	1	1	1
ENSG00000262202	AC007952.4	ENSG00000262074	SNORD3B-2	10510	21	3	57163	2	1	2
ENSG00000262202	AC007952.4	ENSG00000262074	SNORD3B-2	10510	21	3	57163	1	1	72
ENSG00000262202	AC007952.4	ENSG00000262074	SNORD3B-2	10510	21	3	57163	1	1	44
ENSG00000262202	AC007952.4	ENSG00000262074	SNORD3B-2	10510	21	3	57163	1	1	30
ENSG00000262202	AC007952.4	ENSG00000262074	SNORD3B-2	10510	21	3	57163	1	1	24
ENSG00000262202	AC007952.4	ENSG00000262074	SNORD3B-2	10510	21	3	57163	1	1	21
ENSG00000262202	AC007952.4	ENSG00000262074	SNORD3B-2	10510	21	3	57163	2	1	23
ENSG00000262202	AC007952.4	ENSG00000262074	SNORD3B-2	10510	21	3	57163	1	1	16
ENSG00000262202	AC007952.4	ENSG00000262074	SNORD3B-2	10510	21	3	57163	1	1	7
ENSG00000262202	AC007952.4	ENSG00000262074	SNORD3B-2	10510	21	3	57163	1	1	7
ENSG00000262202	AC007952.4	ENSG00000262074	SNORD3B-2	10510	21	3	57163	2	1	12
ENSG00000262202	AC007952.4	ENSG00000262074	SNORD3B-2	10510	21	3	57163	2	1	32
ENSG00000262202	AC007952.4	ENSG00000262074	SNORD3B-2	10510	21	3	57163	1	1	3
ENSG00000262202	AC007952.4	ENSG00000262074	SNORD3B-2	10510	21	3	57163	1	1	2
ENSG00000262202	AC007952.4	ENSG00000262074	SNORD3B-2	10510	21	3	57163	1	1	2
ENSG00000262202	AC007952.4	ENSG00000262074	SNORD3B-2	10510	21	3	57163	2	1	2
ENSG00000262202	AC007952.4	ENSG00000262074	SNORD3B-2	10510	21	3	57163	1	1	1
ENSG00000262202	AC007952.4	ENSG00000262074	SNORD3B-2	10510	21	3	57163	2	1	2
ENSG00000262202	AC007952.4	ENSG00000262074	SNORD3B-2	10510	21	3	57163	1	1	1
ENSG00000262202	AC007952.4	ENSG00000262074	SNORD3B-2	10510	21	3	57163	1	1	1
ENSG00000262202	AC007952.4	ENSG00000262074	SNORD3B-2	10510	21	3	57163	1	1	1
ENSG00000262202	AC007952.4	ENSG00000262074	SNORD3B-2	10510	21	3	57163	1	1	1
ENSG00000262202	AC007952.4	ENSG00000262074	SNORD3B-2	10510	21	3	57163	1	1	1
ENSG00000262202	AC007952.4	ENSG00000262074	SNORD3B-2	10510	21	3	57163	1	1	1
ENSG00000262202	AC007952.4	ENSG00000262074	SNORD3B-2	10510	21	3	57163	1	1	1
ENSG00000262202	AC007952.4	ENSG00000262074	SNORD3B-2	10510	21	3	57163	1	1	2
ENSG00000262202	AC007952.4	ENSG00000262074	SNORD3B-2	10510	21	3	57163	1	1	1
ENSG00000262202	AC007952.4	ENSG00000262074	SNORD3B-2	10510	21	3	57163	1	1	2
ENSG00000262202	AC007952.4	ENSG00000262074	SNORD3B-2	10510	21	3	57163	1	1	1
ENSG00000262202	AC007952.4	ENSG00000262074	SNORD3B-2	10510	21	3	57163	1	1	1
ENSG00000262202	AC007952.4	ENSG00000262074	SNORD3B-2	10510	21	3	57163	1	1	1
ENSG00000262202	AC007952.4	ENSG00000262074	SNORD3B-2	10510	21	3	57163	1	1	33
ENSG00000262202	AC007952.4	ENSG00000262074	SNORD3B-2	10510	21	3	57163	1	1	1
ENSG00000262202	AC007952.4	ENSG00000262074	SNORD3B-2	10510	21	3	57163	1	1	1
ENSG00000262202	AC007952.4	ENSG00000262074	SNORD3B-2	10510	21	3	57163	1	1	1
ENSG00000262202	AC007952.4	ENSG00000262074	SNORD3B-2	10510	21	3	57163	1	1	1
ENSG00000262202	AC007952.4	ENSG00000262074	SNORD3B-2	10510	21	3	57163	1	1	71
ENSG00000262202	AC007952.4	ENSG00000262074	SNORD3B-2	10510	21	3	57163	1	1	43
ENSG00000262202	AC007952.4	ENSG00000262074	SNORD3B-2	10510	21	3	57163	1	1	32
ENSG00000262202	AC007952.4	ENSG00000262074	SNORD3B-2	10510	21	3	57163	1	1	18
ENSG00000262202	AC007952.4	ENSG00000262074	SNORD3B-2	10510	21	3	57163	1	1	17
ENSG00000262202	AC007952.4	ENSG00000262074	SNORD3B-2	10510	21	3	57163	1	1	15
ENSG00000262202	AC007952.4	ENSG00000262074	SNORD3B-2	10510	21	3	57163	1	1	12
ENSG00000262202	AC007952.4	ENSG00000262074	SNORD3B-2	10510	21	3	57163	1	1	9
ENSG00000262202	AC007952.4	ENSG00000262074	SNORD3B-2	10510	21	3	57163	1	1	8
ENSG00000262202	AC007952.4	ENSG00000262074	SNORD3B-2	10510	21	3	57163	2	1	3
ENSG00000262202	AC007952.4	ENSG00000262074	SNORD3B-2	10510	21	3	57163	1	1	1
ENSG00000262202	AC007952.4	ENSG00000262074	SNORD3B-2	10510	21	3	57163	1	1	1
ENSG00000262202	AC007952.4	ENSG00000262074	SNORD3B-2	10510	21	3	57163	2	1	7
ENSG00000262202	AC007952.4	ENSG00000262074	SNORD3B-2	10510	21	3	57163	1	1	1
ENSG00000262202	AC007952.4	ENSG00000262074	SNORD3B-2	10510	21	3	57163	1	1	1
ENSG00000262202	AC007952.4	ENSG00000262074	SNORD3B-2	10510	21	3	57163	1	1	1
ENSG00000262202	AC007952.4	ENSG00000262074	SNORD3B-2	10510	21	3	57163	1	1	1
ENSG00000262202	AC007952.4	ENSG00000262074	SNORD3B-2	10510	21	3	57163	1	1	1
ENSG00000262202	AC007952.4	ENSG00000262074	SNORD3B-2	10510	21	3	57163	1	1	1
ENSG00000262202	AC007952.4	ENSG00000262074	SNORD3B-2	10510	21	3	57163	1	1	1
ENSG00000262202	AC007952.4	ENSG00000262074	SNORD3B-2	10510	21	3	57163	1	1	26
ENSG00000262202	AC007952.4	ENSG00000262074	SNORD3B-2	10510	21	3	57163	1	1	21
ENSG00000262202	AC007952.4	ENSG00000262074	SNORD3B-2	10510	21	3	57163	1	1	1
ENSG00000262202	AC007952.4	ENSG00000262074	SNORD3B-2	10510	21	3	57163	1	1	5
ENSG00000262202	AC007952.4	ENSG00000262074	SNORD3B-2	10510	21	3	57163	1	1	1
ENSG00000262202	AC007952.4	ENSG00000262074	SNORD3B-2	10510	21	3	57163	2	1	4
ENSG00000262202	AC007952.4	ENSG00000262074	SNORD3B-2	10510	21	3	57163	1	1	1
ENSG00000262202	AC007952.4	ENSG00000262074	SNORD3B-2	10510	21	3	57163	1	1	1
ENSG00000262202	AC007952.4	ENSG00000262074	SNORD3B-2	10510	21	3	57163	1	1	1
ENSG00000262202	AC007952.4	ENSG00000262074	SNORD3B-2	10510	21	3	57163	1	1	1
ENSG00000262202	AC007952.4	ENSG00000262074	SNORD3B-2	10510	21	3	57163	1	1	1
ENSG00000262202	AC007952.4	ENSG00000262074	SNORD3B-2	10510	21	3	57163	1	1	1
ENSG00000262202	AC007952.4	ENSG00000262074	SNORD3B-2	10510	21	3	57163	1	1	1
ENSG00000262202	AC007952.4	ENSG00000262074	SNORD3B-2	10510	21	3	57163	1	1	17
ENSG00000262202	AC007952.4	ENSG00000262074	SNORD3B-2	10510	21	3	57163	1	1	14
ENSG00000262202	AC007952.4	ENSG00000262074	SNORD3B-2	10510	21	3	57163	2	1	11
ENSG00000262202	AC007952.4	ENSG00000262074	SNORD3B-2	10510	21	3	57163	1	1	3
ENSG00000262202	AC007952.4	ENSG00000262074	SNORD3B-2	10510	21	3	57163	1	1	2
ENSG00000262202	AC007952.4	ENSG00000262074	SNORD3B-2	10510	21	3	57163	1	1	1
ENSG00000262202	AC007952.4	ENSG00000262074	SNORD3B-2	10510	21	3	57163	2	1	6
ENSG00000262202	AC007952.4	ENSG00000262074	SNORD3B-2	10510	21	3	57163	1	1	1
ENSG00000262202	AC007952.4	ENSG00000262074	SNORD3B-2	10510	21	3	57163	1	1	1
ENSG00000262202	AC007952.4	ENSG00000262074	SNORD3B-2	10510	21	3	57163	1	1	1
ENSG00000262202	AC007952.4	ENSG00000262074	SNORD3B-2	10510	21	3	57163	2	1	4
ENSG00000262202	AC007952.4	ENSG00000262074	SNORD3B-2	10510	21	3	57163	2	1	2
ENSG00000262202	AC007952.4	ENSG00000262074	SNORD3B-2	10510	21	3	57163	2	1	4
ENSG00000262202	AC007952.4	ENSG00000262074	SNORD3B-2	10510	21	3	57163	1	1	1
ENSG00000262202	AC007952.4	ENSG00000262074	SNORD3B-2	10510	21	3	57163	1	1	1
ENSG00000262202	AC007952.4	ENSG00000262074	SNORD3B-2	10510	21	3	57163	1	1	1
ENSG00000262202	AC007952.4	ENSG00000262074	SNORD3B-2	10510	21	3	57163	1	1	1
ENSG00000262202	AC007952.4	ENSG00000262074	SNORD3B-2	10510	21	3	57163	1	1	1
ENSG00000262202	AC007952.4	ENSG00000262074	SNORD3B-2	10510	21	3	57163	2	1	2
ENSG00000262202	AC007952.4	ENSG00000262074	SNORD3B-2	10510	21	3	57163	1	1	1
ENSG00000262202	AC007952.4	ENSG00000262074	SNORD3B-2	10510	21	3	57163	1	1	1
ENSG00000262202	AC007952.4	ENSG00000262074	SNORD3B-2	10510	21	3	57163	1	1	2
ENSG00000262202	AC007952.4	ENSG00000262074	SNORD3B-2	10510	21	3	57163	1	1	1
ENSG00000262202	AC007952.4	ENSG00000262074	SNORD3B-2	10510	21	3	57163	1	1	1
ENSG00000262202	AC007952.4	ENSG00000262074	SNORD3B-2	10510	21	3	57163	1	1	1
ENSG00000262202	AC007952.4	ENSG00000262074	SNORD3B-2	10510	21	3	57163	1	1	1
ENSG00000262202	AC007952.4	ENSG00000262074	SNORD3B-2	10510	21	3	57163	1	1	8
ENSG00000262202	AC007952.4	ENSG00000262074	SNORD3B-2	10510	21	3	57163	1	1	1
ENSG00000262202	AC007952.4	ENSG00000262074	SNORD3B-2	10510	21	3	57163	1	1	2
ENSG00000262202	AC007952.4	ENSG00000262074	SNORD3B-2	10510	21	3	57163	2	1	11
ENSG00000262202	AC007952.4	ENSG00000262074	SNORD3B-2	10510	21	3	57163	1	1	1
ENSG00000262202	AC007952.4	ENSG00000262074	SNORD3B-2	10510	21	3	57163	1	1	1
ENSG00000262202	AC007952.4	ENSG00000262074	SNORD3B-2	10510	21	3	57163	1	1	1
ENSG00000262202	AC007952.4	ENSG00000262074	SNORD3B-2	10510	21	3	57163	1	1	1
ENSG00000262202	AC007952.4	ENSG00000262074	SNORD3B-2	10510	21	3	57163	1	1	1
ENSG00000262202	AC007952.4	ENSG00000262074	SNORD3B-2	10510	21	3	57163	1	1	1
ENSG00000262202	AC007952.4	ENSG00000262074	SNORD3B-2	10510	21	3	57163	1	1	1
ENSG00000262202	AC007952.4	ENSG00000262074	SNORD3B-2	10510	21	3	57163	1	1	1
ENSG00000262202	AC007952.4	ENSG00000262074	SNORD3B-2	10510	21	3	57163	1	1	1
ENSG00000262202	AC007952.4	ENSG00000262074	SNORD3B-2	10510	21	3	57163	1	1	1
ENSG00000262202	AC007952.4	ENSG00000262074	SNORD3B-2	10510	21	3	57163	1	1	1
ENSG00000262202	AC007952.4	ENSG00000262074	SNORD3B-2	10510	21	3	57163	1	1	1
ENSG00000262202	AC007952.4	ENSG00000262074	SNORD3B-2	10510	21	3	57163	1	1	1
ENSG00000262202	AC007952.4	ENSG00000262074	SNORD3B-2	10510	21	3	57163	1	1	1
ENSG00000262202	AC007952.4	ENSG00000262074	SNORD3B-2	10510	21	3	57163	1	1	2
ENSG00000262202	AC007952.4	ENSG00000262074	SNORD3B-2	10510	21	3	57163	1	1	1
ENSG00000262202	AC007952.4	ENSG00000262074	SNORD3B-2	10510	21	3	57163	1	1	1
ENSG00000262202	AC007952.4	ENSG00000262074	SNORD3B-2	10510	21	3	57163	1	1	2
ENSG00000262202	AC007952.4	ENSG00000262074	SNORD3B-2	10510	21	3	57163	1	1	1
ENSG00000262202	AC007952.4	ENSG00000262074	SNORD3B-2	10510	21	3	57163	1	1	1
ENSG00000262202	AC007952.4	ENSG00000262074	SNORD3B-2	10510	21	3	57163	1	1	1
ENSG00000262202	AC007952.4	ENSG00000262074	SNORD3B-2	10510	21	3	57163	1	1	4
ENSG00000262202	AC007952.4	ENSG00000262074	SNORD3B-2	10510	21	3	57163	1	1	1
ENSG00000262202	AC007952.4	ENSG00000262074	SNORD3B-2	10510	21	3	57163	1	1	1
ENSG00000262202	AC007952.4	ENSG00000262074	SNORD3B-2	10510	21	3	57163	1	1	1
ENSG00000262202	AC007952.4	ENSG00000262074	SNORD3B-2	10510	21	3	57163	2	1	3
ENSG00000262202	AC007952.4	ENSG00000262074	SNORD3B-2	10510	21	3	57163	2	1	5
ENSG00000262202	AC007952.4	ENSG00000262074	SNORD3B-2	10510	21	3	57163	2	1	2
ENSG00000262202	AC007952.4	ENSG00000262074	SNORD3B-2	10510	21	3	57163	1	1	1
ENSG00000262202	AC007952.4	ENSG00000262074	SNORD3B-2	10510	21	3	57163	1	1	1
ENSG00000262202	AC007952.4	ENSG00000262074	SNORD3B-2	10510	21	3	57163	1	1	1
ENSG00000262202	AC007952.4	ENSG00000262074	SNORD3B-2	10510	21	3	57163	1	1	14
ENSG00000262202	AC007952.4	ENSG00000262074	SNORD3B-2	10510	21	3	57163	1	1	2
ENSG00000262202	AC007952.4	ENSG00000262074	SNORD3B-2	10510	21	3	57163	1	1	2
ENSG00000262202	AC007952.4	ENSG00000262074	SNORD3B-2	10510	21	3	57163	1	1	1
ENSG00000262202	AC007952.4	ENSG00000262074	SNORD3B-2	10510	21	3	57163	1	1	1
ENSG00000262202	AC007952.4	ENSG00000262074	SNORD3B-2	10510	21	3	57163	1	1	16
ENSG00000262202	AC007952.4	ENSG00000262074	SNORD3B-2	10510	21	3	57163	1	1	8
ENSG00000262202	AC007952.4	ENSG00000262074	SNORD3B-2	10510	21	3	57163	1	1	2
ENSG00000262202	AC007952.4	ENSG00000262074	SNORD3B-2	10510	21	3	57163	1	1	2
ENSG00000262202	AC007952.4	ENSG00000262074	SNORD3B-2	10510	21	3	57163	1	1	1
ENSG00000262202	AC007952.4	ENSG00000262074	SNORD3B-2	10510	21	3	57163	2	1	2
ENSG00000262202	AC007952.4	ENSG00000262074	SNORD3B-2	10510	21	3	57163	2	1	2
ENSG00000262202	AC007952.4	ENSG00000262074	SNORD3B-2	10510	21	3	57163	1	1	1
ENSG00000262202	AC007952.4	ENSG00000262074	SNORD3B-2	10510	21	3	57163	1	1	1
ENSG00000262202	AC007952.4	ENSG00000262074	SNORD3B-2	10510	21	3	57163	1	1	1
ENSG00000262202	AC007952.4	ENSG00000262074	SNORD3B-2	10510	21	3	57163	2	1	44
ENSG00000262202	AC007952.4	ENSG00000262074	SNORD3B-2	10510	21	3	57163	1	1	10
ENSG00000262202	AC007952.4	ENSG00000262074	SNORD3B-2	10510	21	3	57163	1	1	9
ENSG00000262202	AC007952.4	ENSG00000262074	SNORD3B-2	10510	21	3	57163	1	1	1
ENSG00000262202	AC007952.4	ENSG00000262074	SNORD3B-2	10510	21	3	57163	1	1	1
ENSG00000262202	AC007952.4	ENSG00000262074	SNORD3B-2	10510	21	3	57163	1	1	1
ENSG00000262202	AC007952.4	ENSG00000262074	SNORD3B-2	10510	21	3	57163	1	1	21
ENSG00000262202	AC007952.4	ENSG00000262074	SNORD3B-2	10510	21	3	57163	1	1	9
ENSG00000262202	AC007952.4	ENSG00000262074	SNORD3B-2	10510	21	3	57163	1	1	1
ENSG00000262202	AC007952.4	ENSG00000262074	SNORD3B-2	10510	21	3	57163	1	1	1
ENSG00000262202	AC007952.4	ENSG00000262074	SNORD3B-2	10510	21	3	57163	1	1	1
ENSG00000262202	AC007952.4	ENSG00000262074	SNORD3B-2	10510	21	3	57163	1	1	2
ENSG00000262202	AC007952.4	ENSG00000262074	SNORD3B-2	10510	21	3	57163	1	1	7
ENSG00000262202	AC007952.4	ENSG00000262074	SNORD3B-2	10510	21	3	57163	1	1	7
ENSG00000262202	AC007952.4	ENSG00000262074	SNORD3B-2	10510	21	3	57163	1	1	1
ENSG00000262202	AC007952.4	ENSG00000262074	SNORD3B-2	10510	21	3	57163	1	1	8
ENSG00000262202	AC007952.4	ENSG00000262074	SNORD3B-2	10510	21	3	57163	1	1	3
ENSG00000262202	AC007952.4	ENSG00000262074	SNORD3B-2	10510	21	3	57163	1	1	3
ENSG00000262202	AC007952.4	ENSG00000262074	SNORD3B-2	10510	21	3	57163	2	1	2
ENSG00000262202	AC007952.4	ENSG00000262074	SNORD3B-2	10510	21	3	57163	1	1	10
ENSG00000262202	AC007952.4	ENSG00000262074	SNORD3B-2	10510	21	3	57163	1	1	1
ENSG00000262202	AC007952.4	ENSG00000262074	SNORD3B-2	10510	21	3	57163	1	1	1
ENSG00000262202	AC007952.4	ENSG00000262074	SNORD3B-2	10510	21	3	57163	1	1	1
ENSG00000262202	AC007952.4	ENSG00000262074	SNORD3B-2	10510	21	3	57163	2	1	10
ENSG00000262202	AC007952.4	ENSG00000262074	SNORD3B-2	10510	21	3	57163	1	1	4
ENSG00000262202	AC007952.4	ENSG00000262074	SNORD3B-2	10510	21	3	57163	2	1	21
ENSG00000262202	AC007952.4	ENSG00000262074	SNORD3B-2	10510	21	3	57163	2	1	6
ENSG00000262202	AC007952.4	ENSG00000262074	SNORD3B-2	10510	21	3	57163	1	1	2
ENSG00000262202	AC007952.4	ENSG00000262074	SNORD3B-2	10510	21	3	57163	1	1	2
ENSG00000262202	AC007952.4	ENSG00000262074	SNORD3B-2	10510	21	3	57163	2	1	14
ENSG00000262202	AC007952.4	ENSG00000262074	SNORD3B-2	10510	21	3	57163	1	1	2
ENSG00000262202	AC007952.4	ENSG00000262074	SNORD3B-2	10510	21	3	57163	1	1	1
ENSG00000262202	AC007952.4	ENSG00000262074	SNORD3B-2	10510	21	3	57163	1	1	1
ENSG00000262202	AC007952.4	ENSG00000262074	SNORD3B-2	10510	21	3	57163	1	1	1
ENSG00000262202	AC007952.4	ENSG00000262074	SNORD3B-2	10510	21	3	57163	1	1	1
ENSG00000262202	AC007952.4	ENSG00000262074	SNORD3B-2	10510	21	3	57163	1	1	1
ENSG00000262202	AC007952.4	ENSG00000262074	SNORD3B-2	10510	21	3	57163	1	1	1
ENSG00000262202	AC007952.4	ENSG00000262074	SNORD3B-2	10510	21	3	57163	2	1	4
ENSG00000262202	AC007952.4	ENSG00000262074	SNORD3B-2	10510	21	3	57163	2	1	5
ENSG00000262202	AC007952.4	ENSG00000262074	SNORD3B-2	10510	21	3	57163	2	1	2
ENSG00000262202	AC007952.4	ENSG00000262074	SNORD3B-2	10510	21	3	57163	2	1	3
ENSG00000262202	AC007952.4	ENSG00000262074	SNORD3B-2	10510	21	3	57163	1	1	1
ENSG00000262202	AC007952.4	ENSG00000262074	SNORD3B-2	10510	21	3	57163	1	1	1
ENSG00000262202	AC007952.4	ENSG00000262074	SNORD3B-2	10510	21	3	57163	1	1	1
ENSG00000262202	AC007952.4	ENSG00000262074	SNORD3B-2	10510	21	3	57163	1	1	1
ENSG00000262202	AC007952.4	ENSG00000262074	SNORD3B-2	10510	21	3	57163	1	1	1
ENSG00000262202	AC007952.4	ENSG00000262074	SNORD3B-2	10510	21	3	57163	1	1	1
ENSG00000262202	AC007952.4	ENSG00000262074	SNORD3B-2	10510	21	3	57163	1	1	1
ENSG00000262202	AC007952.4	ENSG00000262074	SNORD3B-2	10510	21	3	57163	2	1	2
[truncated: 69,070 more rows]
[truncated: 3 more columns]

## Sheet: miRNA-mRNA
miRNAid	geneID	geneType	strand	clipExpNum	degraExpNum	RBP	PITA	RNA22	miRmap	microT	miRanda	PicTar	TargetScan	pancancerNum
MIMAT0000062	ENSG00000116237	protein_coding	-	5	0	AGO1,AGO1-4,AGO2	1	0	0	0	1	0	1	2
MIMAT0000062	ENSG00000180758	protein_coding	-	2	0	AGO2	0	0	1	1	0	0	1	7
MIMAT0000062	ENSG00000007968	protein_coding	-	2	0	AGO2	1	0	1	1	0	0	0	7
MIMAT0000062	ENSG00000007968	protein_coding	-	2	0	AGO2	1	0	1	1	0	0	0	7
MIMAT0000062	ENSG00000007968	protein_coding	-	4	0	AGO1-4,AGO2	1	0	1	1	0	0	0	7
MIMAT0000062	ENSG00000007968	protein_coding	-	4	0	AGO1-4,AGO2	1	0	1	1	0	0	1	7
MIMAT0000062	ENSG00000117308	protein_coding	-	6	0	AGO1-4,AGO2	1	0	0	1	1	1	1	14
MIMAT0000062	ENSG00000198746	protein_coding	-	5	0	AGO1-4,AGO2	1	0	0	0	0	1	1	6
MIMAT0000062	ENSG00000175130	protein_coding	-	19	0	AGO1,AGO1-4,AGO2	1	1	0	0	1	0	0	8
MIMAT0000062	ENSG00000160058	protein_coding	-	2	0	AGO2	1	0	1	1	1	0	0	2
MIMAT0000062	ENSG00000160058	protein_coding	-	2	0	AGO1-4,AGO2	1	1	1	1	1	0	0	2
MIMAT0000062	ENSG00000196182	protein_coding	-	14	0	AGO1-4,AGO2	1	0	0	0	1	1	1	7
MIMAT0000062	ENSG00000214114	protein_coding	-	5	0	AGO1-4,AGO2	1	0	0	1	1	1	1	7
MIMAT0000062	ENSG00000116990	protein_coding	-	7	0	AGO1,AGO1-4,AGO2	1	0	0	0	0	1	1	6
MIMAT0000062	ENSG00000159479	protein_coding	-	3	0	AGO1-4,AGO2	1	0	1	1	1	1	1	12
MIMAT0000062	ENSG00000123472	protein_coding	-	5	0	AGO1-4,AGO2	1	0	1	1	1	0	1	4
MIMAT0000062	ENSG00000058799	protein_coding	-	8	0	AGO1-4,AGO2	1	0	0	1	1	0	0	5
MIMAT0000062	ENSG00000162396	protein_coding	-	14	0	AGO1-4,AGO2	1	0	1	1	1	0	0	8
MIMAT0000062	ENSG00000162402	protein_coding	-	9	0	AGO1-4,AGO2,AGO3	1	0	1	1	1	1	1	6
MIMAT0000062	ENSG00000174021	protein_coding	-	47	3	AGO1,AGO1-4,AGO2,AGO3	1	0	1	1	1	1	1	6
MIMAT0000062	ENSG00000122482	protein_coding	-	15	0	AGO1,AGO1-4,AGO2,AGO3	1	0	1	1	1	1	1	5
MIMAT0000062	ENSG00000122482	protein_coding	-	14	0	AGO1,AGO1-4,AGO2	1	0	1	1	1	1	1	5
MIMAT0000062	ENSG00000069702	protein_coding	-	35	0	AGO1,AGO1-4,AGO2,AGO3	0	0	1	0	1	0	1	2
MIMAT0000062	ENSG00000117500	protein_coding	-	53	0	AGO1,AGO1-4,AGO2	1	0	0	0	1	1	1	8
MIMAT0000062	ENSG00000134215	protein_coding	-	5	0	AGO1-4,AGO2	1	0	0	1	0	1	1	6
MIMAT0000062	ENSG00000085491	protein_coding	-	16	1	AGO1-4,AGO2	1	0	1	0	1	1	1	5
MIMAT0000062	ENSG00000213281	protein_coding	-	15	0	AGO1-4,AGO2	0	0	1	1	0	1	1	9
MIMAT0000062	ENSG00000213281	protein_coding	-	18	0	AGO1,AGO1-4,AGO2	1	0	1	1	1	1	1	9
MIMAT0000062	ENSG00000134259	protein_coding	-	3	0	AGO1-4,AGO2	1	0	1	1	1	0	1	5
MIMAT0000062	ENSG00000116874	protein_coding	-	3	0	AGO1-4,AGO2	1	0	1	1	1	0	1	4
MIMAT0000062	ENSG00000143067	protein_coding	-	7	0	AGO1-4,AGO2	1	0	1	0	1	1	1	5
MIMAT0000062	ENSG00000143442	protein_coding	-	16	0	AGO1,AGO1-4,AGO2	1	0	0	1	1	1	1	3
MIMAT0000062	ENSG00000159445	protein_coding	-	4	0	AGO1-4,AGO2	1	0	1	1	0	0	0	2
MIMAT0000062	ENSG00000163348	protein_coding	-	9	0	AGO1,AGO1-4,AGO2	1	0	0	1	0	1	1	2
MIMAT0000062	ENSG00000254726	protein_coding	-	17	0	AGO1,AGO1-4,AGO2	1	0	0	0	0	1	1	4
MIMAT0000062	ENSG00000116604	protein_coding	-	13	0	AGO1-4,AGO2	1	0	0	0	0	1	1	2
MIMAT0000062	ENSG00000117036	protein_coding	-	8	0	AGO1-4,AGO2	0	0	1	1	0	0	1	3
MIMAT0000062	ENSG00000132716	protein_coding	-	2	1	AGO1,AGO2	1	0	1	0	1	0	1	5
MIMAT0000062	ENSG00000000457	protein_coding	-	1	0	AGO1-4	1	0	0	1	1	1	1	2
MIMAT0000062	ENSG00000143322	protein_coding	-	14	0	AGO1-4,AGO2	1	0	1	1	0	0	1	2
MIMAT0000062	ENSG00000143322	protein_coding	-	4	0	AGO1-4,AGO2	1	0	1	1	0	1	1	2
MIMAT0000062	ENSG00000143333	protein_coding	-	30	1	AGO1,AGO1-4,AGO2	1	0	1	1	1	1	1	6
MIMAT0000062	ENSG00000143333	protein_coding	-	10	0	AGO1,AGO1-4,AGO2	1	0	1	1	0	1	0	6
MIMAT0000062	ENSG00000143333	protein_coding	-	2	0	AGO1-4	1	0	1	1	0	0	0	6
MIMAT0000062	ENSG00000116406	protein_coding	-	27	0	AGO1,AGO1-4,AGO2	1	0	1	1	1	1	1	4
MIMAT0000062	ENSG00000121486	protein_coding	-	5	0	AGO1-4,AGO2	1	0	1	0	1	0	0	5
MIMAT0000062	ENSG00000116852	protein_coding	-	2	0	AGO2	1	0	0	0	0	1	1	9
MIMAT0000062	ENSG00000158615	protein_coding	-	21	0	AGO1,AGO1-4,AGO2	1	0	1	1	1	1	1	4
MIMAT0000062	ENSG00000158615	protein_coding	-	13	1	AGO1,AGO1-4,AGO2	1	0	1	1	1	0	1	4
MIMAT0000062	ENSG00000158711	protein_coding	-	6	0	AGO1-4,AGO2	0	0	1	1	0	1	1	3
MIMAT0000062	ENSG00000136634	protein_coding	-	6	0	AGO1-4,AGO2	1	0	1	1	0	0	0	9
MIMAT0000062	ENSG00000136634	protein_coding	-	6	0	AGO1-4,AGO2	1	0	1	0	1	0	0	9
MIMAT0000062	ENSG00000136634	protein_coding	-	5	0	AGO1-4,AGO2	1	0	1	1	1	1	0	9
MIMAT0000062	ENSG00000180667	protein_coding	-	17	0	AGO1,AGO1-4,AGO2	1	0	1	1	1	1	1	6
MIMAT0000062	ENSG00000180667	protein_coding	-	29	1	AGO1,AGO1-4,AGO2	1	1	1	1	1	1	1	6
MIMAT0000062	ENSG00000170385	protein_coding	-	8	0	AGO1-4,AGO2	0	0	1	1	0	0	1	3
MIMAT0000062	ENSG00000123684	protein_coding	-	9	0	AGO1,AGO1-4,AGO2,AGO3	0	0	1	1	1	1	1	6
MIMAT0000062	ENSG00000123684	protein_coding	-	8	0	AGO1-4,AGO2	1	0	1	1	0	1	1	6
MIMAT0000062	ENSG00000123684	protein_coding	-	18	0	AGO1,AGO1-4,AGO2	1	0	1	1	0	0	0	6
MIMAT0000062	ENSG00000092978	protein_coding	-	4	0	AGO1-4,AGO2	0	0	1	1	0	0	1	3
MIMAT0000062	ENSG00000118873	protein_coding	-	6	0	AGO1-4,AGO2	0	0	0	1	1	1	1	6
MIMAT0000062	ENSG00000143815	protein_coding	-	18	0	AGO1,AGO1-4,AGO2,AGO3	1	0	0	1	1	0	1	5
MIMAT0000062	ENSG00000143632	protein_coding	-	6	0	AGO1,AGO2	1	0	1	1	1	1	0	9
MIMAT0000062	ENSG00000153207	protein_coding	-	16	0	AGO1-4,AGO2	1	0	1	1	1	1	1	6
MIMAT0000062	ENSG00000028137	protein_coding	+	6	0	AGO1-4,AGO2	1	0	0	1	1	1	1	3
MIMAT0000062	ENSG00000116731	protein_coding	+	1	0	AGO1-4	1	0	1	1	0	0	0	2
MIMAT0000062	ENSG00000116731	protein_coding	+	18	0	AGO1-4,AGO2	1	0	1	1	1	1	1	2
MIMAT0000062	ENSG00000142634	protein_coding	+	8	0	AGO1-4,AGO2	1	0	0	1	1	1	1	6
MIMAT0000062	ENSG00000197312	protein_coding	+	8	0	AGO1-4,AGO2	1	0	1	0	1	1	1	4
MIMAT0000062	ENSG00000040487	protein_coding	+	9	0	AGO1-4,AGO2	1	0	1	1	1	0	1	11
MIMAT0000062	ENSG00000117751	protein_coding	+	4	0	AGO1,AGO1-4,AGO2	1	0	1	0	1	0	0	3
MIMAT0000062	ENSG00000158156	protein_coding	+	2	0	AGO1-4,AGO2	1	0	1	1	1	0	0	7
MIMAT0000062	ENSG00000158156	protein_coding	+	5	6	AGO1-4,AGO2	1	0	1	2	1	1	0	7
MIMAT0000062	ENSG00000158156	protein_coding	+	4	0	AGO1-4,AGO2	1	0	1	0	0	1	1	7
MIMAT0000062	ENSG00000204138	protein_coding	+	10	0	AGO1,AGO1-4,AGO2,AGO3	1	0	1	0	1	0	0	2
MIMAT0000062	ENSG00000060656	protein_coding	+	5	0	AGO1-4,AGO2	1	0	0	0	1	1	1	5
MIMAT0000062	ENSG00000084652	protein_coding	+	9	0	AGO1,AGO2	1	0	0	0	1	1	1	0
MIMAT0000062	ENSG00000116497	protein_coding	+	6	0	AGO1-4,AGO2	1	0	1	1	0	0	0	4
MIMAT0000062	ENSG00000116497	protein_coding	+	6	0	AGO1-4,AGO2	1	0	1	1	0	0	0	4
MIMAT0000062	ENSG00000160094	protein_coding	+	3	0	AGO2	1	0	0	0	1	1	1	2
MIMAT0000062	ENSG00000134698	protein_coding	+	15	0	AGO1,AGO1-4,AGO2	1	0	1	1	1	1	1	5
MIMAT0000062	ENSG00000134698	protein_coding	+	2	0	AGO2	0	0	1	1	0	1	1	5
MIMAT0000062	ENSG00000126070	protein_coding	+	9	0	AGO1-4,AGO2	1	0	0	0	1	1	1	4
MIMAT0000062	ENSG00000134690	protein_coding	+	9	0	AGO1-4,AGO2	1	0	0	0	1	0	1	12
MIMAT0000062	ENSG00000084070	protein_coding	+	7	0	AGO1,AGO1-4,AGO2	1	0	1	0	1	0	0	3
MIMAT0000062	ENSG00000171793	protein_coding	+	3	0	AGO1-4,AGO2	1	0	1	1	1	0	1	9
MIMAT0000062	ENSG00000134717	protein_coding	+	11	0	AGO1,AGO1-4,AGO2	1	0	1	0	1	0	1	8
MIMAT0000062	ENSG00000134717	protein_coding	+	8	0	AGO1-4,AGO2	1	0	1	0	1	0	0	8
MIMAT0000062	ENSG00000116157	protein_coding	+	6	0	AGO1-4,AGO2	1	0	1	1	0	1	0	7
MIMAT0000062	ENSG00000116157	protein_coding	+	2	0	AGO2	1	0	1	1	1	0	0	7
MIMAT0000062	ENSG00000162409	protein_coding	+	3	0	AGO2	1	0	0	1	0	0	1	6
MIMAT0000062	ENSG00000134709	protein_coding	+	13	0	AGO1,AGO1-4,AGO2,AGO3	1	0	1	1	1	1	1	5
MIMAT0000062	ENSG00000162437	protein_coding	+	3	0	AGO1-4,AGO2	1	0	0	0	0	1	1	4
MIMAT0000062	ENSG00000065243	protein_coding	+	9	0	AGO1-4,AGO2	1	0	1	1	1	1	1	5
MIMAT0000062	ENSG00000065243	protein_coding	+	19	0	AGO1-4,AGO2	1	0	1	1	0	0	0	5
MIMAT0000062	ENSG00000117569	protein_coding	+	8	0	AGO1-4,AGO2	0	0	1	0	1	0	1	7
MIMAT0000062	ENSG00000162695	protein_coding	+	1	0	AGO1-4	1	0	1	0	0	0	1	3
MIMAT0000062	ENSG00000134186	protein_coding	+	12	0	AGO1-4,AGO2	1	0	1	1	1	1	1	5
MIMAT0000062	ENSG00000116396	protein_coding	+	3	0	AGO2	1	0	0	0	1	1	1	2
MIMAT0000062	ENSG00000198799	protein_coding	+	14	1	AGO1-4,AGO2	1	0	1	1	1	1	1	5
MIMAT0000062	ENSG00000118655	protein_coding	+	3	0	AGO1-4,AGO2	1	0	1	0	1	0	0	4
MIMAT0000062	ENSG00000118655	protein_coding	+	3	0	AGO1,AGO1-4	1	0	1	0	1	0	0	4
MIMAT0000062	ENSG00000264343	protein_coding	+	16	1	AGO1-4	1	0	1	0	1	0	0	3
MIMAT0000062	ENSG00000131779	protein_coding	+	18	0	AGO1,AGO1-4,AGO2	1	0	1	0	1	0	1	4
MIMAT0000062	ENSG00000023902	protein_coding	+	13	0	AGO1,AGO1-4,AGO2	1	0	0	1	1	1	1	7
MIMAT0000062	ENSG00000160712	protein_coding	+	5	0	AGO1-4,AGO2	0	0	0	1	0	1	1	2
MIMAT0000062	ENSG00000143537	protein_coding	+	10	2	AGO1-4,AGO2	1	0	0	1	1	1	1	4
MIMAT0000062	ENSG00000143258	protein_coding	+	3	0	AGO1-4,AGO2	1	0	0	1	1	1	1	5
MIMAT0000062	ENSG00000185630	protein_coding	+	3	0	AGO1-4	0	0	1	1	0	1	1	4
MIMAT0000062	ENSG00000185630	protein_coding	+	10	0	AGO1,AGO1-4,AGO2	0	0	1	1	1	1	1	4
MIMAT0000062	ENSG00000143190	protein_coding	+	4	0	AGO2	0	0	1	1	0	1	0	5
MIMAT0000062	ENSG00000143190	protein_coding	+	6	0	AGO1-4,AGO2	0	0	1	1	0	1	1	5
MIMAT0000062	ENSG00000143190	protein_coding	+	4	0	AGO1-4,AGO2	0	0	1	1	0	1	1	5
MIMAT0000062	ENSG00000116132	protein_coding	+	6	0	AGO1,AGO1-4,AGO2	1	0	0	1	1	1	1	3
MIMAT0000062	ENSG00000117593	protein_coding	+	3	0	AGO1-4,AGO2	1	0	0	0	1	0	1	7
MIMAT0000062	ENSG00000159388	protein_coding	+	21	0	AGO1,AGO1-4,AGO2	1	0	0	0	0	1	1	3
MIMAT0000062	ENSG00000058668	protein_coding	+	4	0	AGO1-4,AGO2	1	0	0	0	0	1	1	2
MIMAT0000062	ENSG00000143842	protein_coding	+	3	0	AGO1-4,AGO2	1	0	0	0	1	1	1	3
MIMAT0000062	ENSG00000198625	protein_coding	+	29	0	AGO1,AGO1-4,AGO2,AGO3	0	0	1	1	0	0	1	8
MIMAT0000062	ENSG00000174514	protein_coding	+	3	0	AGO1-4,AGO2	0	0	1	1	1	1	1	3
MIMAT0000062	ENSG00000143771	protein_coding	+	3	0	AGO1-4,AGO2	0	1	0	1	1	0	0	11
MIMAT0000062	ENSG00000143641	protein_coding	+	9	0	AGO1,AGO1-4,AGO2	1	0	0	1	0	1	1	5
MIMAT0000062	ENSG00000180592	protein_coding	-	7	0	AGO1,AGO1-4,AGO2	1	0	0	1	1	1	1	5
MIMAT0000062	ENSG00000136770	protein_coding	-	7	0	AGO1-4,AGO2	1	0	0	0	1	1	1	5
MIMAT0000062	ENSG00000198105	protein_coding	-	4	0	AGO1-4,AGO2	1	0	1	0	1	1	0	5
MIMAT0000062	ENSG00000198105	protein_coding	-	4	0	AGO1-4,AGO2	1	0	1	0	1	1	0	5
MIMAT0000062	ENSG00000225830	protein_coding	-	22	0	AGO1-4,AGO2	1	0	1	0	1	1	1	3
MIMAT0000062	ENSG00000165449	protein_coding	-	7	0	AGO1-4,AGO2	1	0	1	1	1	1	1	2
MIMAT0000062	ENSG00000165449	protein_coding	-	13	0	AGO1,AGO1-4,AGO2	1	0	1	1	0	0	0	2
MIMAT0000062	ENSG00000165449	protein_coding	-	11	0	AGO1,AGO1-4,AGO2	1	0	1	1	0	0	0	2
MIMAT0000062	ENSG00000138346	protein_coding	-	9	0	AGO1-4,AGO2	1	0	1	0	1	0	1	11
MIMAT0000062	ENSG00000172731	protein_coding	-	3	0	AGO2	1	0	0	0	1	0	1	8
MIMAT0000062	ENSG00000166507	protein_coding	-	2	0	AGO2	1	0	0	1	1	1	1	2
MIMAT0000062	ENSG00000272916	protein_coding	-	2	0	AGO2	1	0	0	1	1	1	1	6
MIMAT0000062	ENSG00000062650	protein_coding	-	3	0	AGO1-4,AGO2	1	0	0	1	0	1	1	4
MIMAT0000062	ENSG00000107864	protein_coding	-	3	0	AGO1-4,AGO2	1	0	1	1	1	1	1	2
MIMAT0000062	ENSG00000107864	protein_coding	-	3	0	AGO1-4,AGO2	1	0	1	1	0	1	1	2
MIMAT0000062	ENSG00000138131	protein_coding	-	5	0	AGO1-4	1	0	0	1	0	1	1	2
MIMAT0000062	ENSG00000047056	protein_coding	+	5	0	AGO1-4,AGO2	1	0	0	1	1	1	1	3
MIMAT0000062	ENSG00000284024	protein_coding	+	6	0	AGO1-4,AGO2	0	0	0	1	1	0	1	0
MIMAT0000062	ENSG00000078403	protein_coding	+	26	0	AGO1,AGO1-4,AGO2	1	0	0	1	1	1	1	6
MIMAT0000062	ENSG00000148459	protein_coding	+	6	0	AGO1-4,AGO2	0	0	1	0	1	0	1	12
MIMAT0000062	ENSG00000108100	protein_coding	+	10	0	AGO1,AGO1-4,AGO2	0	0	1	1	1	1	1	4
MIMAT0000062	ENSG00000107643	protein_coding	+	3	0	AGO1,AGO1-4	0	0	1	1	0	0	1	6
MIMAT0000062	ENSG00000107719	protein_coding	+	5	1	AGO1,AGO2	1	0	0	1	1	0	1	3
MIMAT0000062	ENSG00000122863	protein_coding	+	6	0	AGO1-4,AGO2	1	0	0	1	0	0	1	2
MIMAT0000062	ENSG00000176986	protein_coding	+	5	0	AGO1-4,AGO2	1	0	0	1	0	1	0	1
MIMAT0000062	ENSG00000026103	protein_coding	+	15	0	AGO1-4,AGO2	1	0	1	1	1	0	1	5
MIMAT0000062	ENSG00000165338	protein_coding	+	4	1	AGO1-4,AGO2	1	0	0	1	1	1	1	5
MIMAT0000062	ENSG00000107443	protein_coding	+	5	0	AGO1-4,AGO2	1	0	1	1	0	0	0	10
MIMAT0000062	ENSG00000107443	protein_coding	+	22	0	AGO1,AGO1-4,AGO2	1	0	1	1	1	1	1	10
MIMAT0000062	ENSG00000196233	protein_coding	+	5	0	AGO1-4,AGO2	1	0	1	1	0	1	1	5
MIMAT0000062	ENSG00000196233	protein_coding	+	17	0	AGO1,AGO1-4,AGO2	0	0	1	1	0	1	1	5
MIMAT0000062	ENSG00000196233	protein_coding	+	4	0	AGO1-4,AGO2	0	0	1	1	0	1	0	5
MIMAT0000062	ENSG00000099194	protein_coding	+	9	0	AGO1,AGO1-4,AGO2	1	0	0	1	1	1	1	5
MIMAT0000062	ENSG00000166135	protein_coding	+	26	0	AGO1-4,AGO2	1	0	0	0	1	1	1	3
MIMAT0000062	ENSG00000119906	protein_coding	+	9	0	AGO1,AGO1-4,AGO2	1	0	1	1	1	1	1	6
MIMAT0000062	ENSG00000119906	protein_coding	+	10	0	AGO1-4,AGO2	1	0	1	1	1	1	1	6
MIMAT0000062	ENSG00000148835	protein_coding	+	4	0	AGO1-4,AGO2	1	0	0	1	1	1	0	4
MIMAT0000062	ENSG00000043591	protein_coding	+	5	0	AGO2	1	0	0	0	1	1	1	1
MIMAT0000062	ENSG00000107949	protein_coding	+	5	0	AGO1,AGO2	1	0	1	1	1	0	0	9
MIMAT0000062	ENSG00000068383	protein_coding	+	9	0	AGO1-4,AGO2	1	0	0	0	0	1	1	4
MIMAT0000062	ENSG00000110713	protein_coding	-	11	0	AGO1-4,AGO2	1	0	1	0	1	1	1	2
MIMAT0000062	ENSG00000110713	protein_coding	-	3	0	AGO1,AGO2	1	0	1	0	1	0	0	2
MIMAT0000062	ENSG00000166340	protein_coding	-	15	0	AGO1,AGO1-4,AGO2	1	0	0	1	1	0	1	7
MIMAT0000062	ENSG00000166340	protein_coding	-	2	0	AGO1-4	1	0	0	1	1	0	0	7
MIMAT0000062	ENSG00000110321	protein_coding	-	35	0	AGO1,AGO1-4,AGO2	1	0	1	1	1	1	1	5
MIMAT0000062	ENSG00000110693	protein_coding	-	7	0	AGO1-4,AGO2	0	0	0	1	0	1	1	1
MIMAT0000062	ENSG00000205213	protein_coding	-	24	0	AGO1,AGO1-4,AGO2	1	0	1	0	1	1	1	3
MIMAT0000062	ENSG00000011347	protein_coding	-	1	0	AGO1-4	1	0	0	1	1	1	1	5
MIMAT0000062	ENSG00000174684	protein_coding	-	10	0	AGO1-4,AGO2	1	0	0	1	1	1	1	3
MIMAT0000062	ENSG00000165434	protein_coding	-	21	0	AGO1-4,AGO2	1	0	0	0	0	1	1	6
MIMAT0000062	ENSG00000165434	protein_coding	-	14	0	AGO1,AGO1-4,AGO2	1	0	0	0	1	1	1	6
MIMAT0000062	ENSG00000175536	protein_coding	-	8	0	AGO1-4,AGO2	0	0	0	0	1	1	1	5
MIMAT0000062	ENSG00000188997	protein_coding	-	11	0	AGO1,AGO1-4,AGO2	1	0	1	1	1	1	1	4
MIMAT0000062	ENSG00000174804	protein_coding	-	5	0	AGO1-4,AGO2	1	0	0	1	1	1	1	2
MIMAT0000062	ENSG00000109861	protein_coding	-	2	0	AGO2	1	0	1	1	0	0	0	9
MIMAT0000062	ENSG00000109861	protein_coding	-	3	0	AGO1-4,AGO2	1	0	1	1	0	0	1	9
MIMAT0000062	ENSG00000196611	protein_coding	-	6	0	AGO1-4,AGO2	1	0	0	1	1	0	0	8
MIMAT0000062	ENSG00000170903	protein_coding	-	4	0	AGO1-4,AGO2	1	0	1	0	1	0	0	5
MIMAT0000062	ENSG00000137710	protein_coding	-	18	0	AGO1,AGO1-4,AGO2	1	0	1	1	1	1	1	7
MIMAT0000062	ENSG00000148985	protein_coding	+	5	0	AGO1-4,AGO2	0	1	0	1	1	0	0	4
MIMAT0000062	ENSG00000170242	protein_coding	+	17	0	AGO1,AGO1-4,AGO2	1	0	0	1	0	1	1	3
MIMAT0000062	ENSG00000129159	protein_coding	+	3	0	AGO1-4,AGO2	0	0	0	0	1	1	1	5
MIMAT0000062	ENSG00000121671	protein_coding	+	28	0	AGO1,AGO1-4,AGO2	1	0	0	0	1	1	1	1
MIMAT0000062	ENSG00000172409	protein_coding	+	16	0	AGO1,AGO1-4,AGO2	1	0	1	1	1	1	1	8
MIMAT0000062	ENSG00000166900	protein_coding	+	25	0	AGO1-4,AGO2	1	0	1	1	1	1	1	15
MIMAT0000062	ENSG00000149483	protein_coding	+	4	4	AGO1-4,AGO2	1	0	1	0	1	0	0	6
MIMAT0000062	ENSG00000168005	protein_coding	+	4	0	AGO1-4,AGO2	1	0	0	0	1	1	1	9
MIMAT0000062	ENSG00000173264	protein_coding	+	5	0	AGO1-4,AGO2	1	0	0	0	1	1	1	7
MIMAT0000062	ENSG00000133884	protein_coding	+	4	0	AGO1,AGO1-4	1	0	0	0	1	1	1	3
MIMAT0000062	ENSG00000254986	protein_coding	+	9	0	AGO1-4,AGO2	1	0	0	0	1	1	1	11
MIMAT0000062	ENSG00000172613	protein_coding	+	11	0	AGO1-4,AGO2,AGO3	1	0	1	0	1	0	0	8
MIMAT0000062	ENSG00000110092	protein_coding	+	34	0	AGO1,AGO1-4,AGO2,AGO3	1	0	0	1	0	1	1	4
MIMAT0000062	ENSG00000166575	protein_coding	+	16	0	AGO1,AGO1-4,AGO2	1	0	1	1	1	0	1	5
MIMAT0000062	ENSG00000168876	protein_coding	+	8	0	AGO1,AGO1-4,AGO2	0	0	1	1	1	0	0	8
MIMAT0000062	ENSG00000168876	protein_coding	+	12	0	AGO1-4,AGO2	1	0	1	1	1	1	0	8
MIMAT0000062	ENSG00000150776	protein_coding	+	17	0	AGO1,AGO1-4,AGO2	1	0	1	1	1	1	1	3
MIMAT0000062	ENSG00000110395	protein_coding	+	3	0	AGO1-4,AGO2	1	0	1	0	0	1	0	5
MIMAT0000062	ENSG00000110395	protein_coding	+	8	0	AGO1,AGO1-4,AGO2	1	0	1	0	0	1	1	5
MIMAT0000062	ENSG00000047621	protein_coding	-	8	0	AGO1,AGO2	1	0	1	0	1	0	0	7
MIMAT0000062	ENSG00000111642	protein_coding	-	12	5	AGO1-4,AGO2	1	0	0	1	1	1	1	7
MIMAT0000062	ENSG00000070018	protein_coding	-	2	0	AGO1,AGO2	1	0	1	0	1	0	0	3
MIMAT0000062	ENSG00000111266	protein_coding	-	10	0	AGO1-4,AGO2	1	0	1	0	1	0	0	3
MIMAT0000062	ENSG00000111266	protein_coding	-	2	0	AGO1-4	1	0	1	0	0	1	1	3
MIMAT0000062	ENSG00000060982	protein_coding	-	5	5	AGO1,AGO2	1	0	1	1	1	0	1	7
MIMAT0000062	ENSG00000151233	protein_coding	-	9	0	AGO1-4,AGO2	1	0	1	1	1	0	1	8
MIMAT0000062	ENSG00000151233	protein_coding	-	21	0	AGO1,AGO1-4,AGO2	1	0	1	1	0	0	1	8
MIMAT0000062	ENSG00000015153	protein_coding	-	7	0	AGO1,AGO2	1	0	0	0	1	0	1	6
MIMAT0000062	ENSG00000129317	protein_coding	-	1	0	AGO1-4	1	0	1	1	0	0	0	4
MIMAT0000062	ENSG00000167548	protein_coding	-	26	0	AGO1,AGO1-4,AGO2	1	0	0	1	1	1	1	3
MIMAT0000062	ENSG00000123415	protein_coding	-	7	0	AGO1-4,AGO2	1	0	0	1	1	0	1	9
MIMAT0000062	ENSG00000094916	protein_coding	-	14	3	AGO1,AGO1-4,AGO2,AGO3	0	0	1	1	0	0	1	4
MIMAT0000062	ENSG00000094916	protein_coding	-	40	0	AGO1,AGO1-4,AGO2,AGO3,AGO4	0	0	1	1	0	1	1	4
MIMAT0000062	ENSG00000094916	protein_coding	-	7	0	AGO1,AGO1-4,AGO2	0	0	1	1	0	1	0	4
MIMAT0000062	ENSG00000139645	protein_coding	-	17	0	AGO1,AGO1-4,AGO2	1	0	0	0	0	1	1	3
MIMAT0000062	ENSG00000166860	protein_coding	-	3	0	AGO1,AGO1-4	1	0	0	1	1	1	1	8
MIMAT0000062	ENSG00000166881	protein_coding	-	16	0	AGO1-4,AGO2,AGO3	1	0	0	1	1	1	1	8
MIMAT0000062	ENSG00000139263	protein_coding	-	33	0	AGO1,AGO1-4,AGO2,AGO4	1	0	1	0	1	1	1	6
MIMAT0000062	ENSG00000135677	protein_coding	-	9	0	AGO1-4,AGO2	1	0	0	0	0	1	1	7
MIMAT0000062	ENSG00000187109	protein_coding	-	1	0	AGO1-4	0	0	1	1	1	0	0	6
MIMAT0000062	ENSG00000187109	protein_coding	-	6	0	AGO1,AGO1-4,AGO2	1	0	1	1	0	1	1	6
MIMAT0000062	ENSG00000187109	protein_coding	-	8	0	AGO1-4,AGO2	1	0	1	1	0	0	0	6
MIMAT0000062	ENSG00000187109	protein_coding	-	53	0	AGO1,AGO1-4,AGO2,AGO3,AGO4	1	0	1	1	1	1	1	6
MIMAT0000062	ENSG00000139318	protein_coding	-	15	0	AGO1-4,AGO2	1	0	1	1	1	1	0	1
MIMAT0000062	ENSG00000070961	protein_coding	-	19	0	AGO1,AGO1-4,AGO2	1	0	1	1	1	1	1	5
MIMAT0000062	ENSG00000102189	protein_coding	-	7	0	AGO1-4,AGO2	1	0	0	0	1	1	1	6
MIMAT0000062	ENSG00000180263	protein_coding	-	5	0	AGO1-4	1	0	1	1	0	0	0	7
MIMAT0000062	ENSG00000180263	protein_coding	-	15	0	AGO1-4,AGO2	1	0	1	1	1	1	1	7
MIMAT0000062	ENSG00000136014	protein_coding	-	2	0	AGO2	0	0	1	1	0	0	1	5
MIMAT0000062	ENSG00000136014	protein_coding	-	2	0	AGO2	1	0	1	2	0	0	1	5
MIMAT0000062	ENSG00000111670	protein_coding	-	9	0	AGO1-4,AGO2	1	0	1	0	1	1	1	5
MIMAT0000062	ENSG00000084112	protein_coding	-	15	0	AGO1-4,AGO2	1	0	0	0	0	1	1	3
MIMAT0000062	ENSG00000196850	protein_coding	-	6	0	AGO1-4,AGO2	1	0	0	0	0	1	1	8
MIMAT0000062	ENSG00000173064	protein_coding	-	4	0	AGO1-4	1	0	0	0	0	1	1	5
MIMAT0000062	ENSG00000122965	protein_coding	-	10	1	AGO1-4,AGO2	1	0	1	0	1	0	0	6
MIMAT0000062	ENSG00000111412	protein_coding	-	10	0	AGO1,AGO1-4,AGO2	1	0	1	1	1	0	0	8
MIMAT0000062	ENSG00000139719	protein_coding	-	25	0	AGO1,AGO1-4,AGO2	1	0	1	1	1	0	0	12
MIMAT0000062	ENSG00000150967	protein_coding	-	3	0	AGO1-4,AGO2	1	0	1	0	1	1	1	9
MIMAT0000062	ENSG00000139697	protein_coding	-	6	0	AGO1-4,AGO2	0	0	0	1	0	1	1	3
MIMAT0000062	ENSG00000006831	protein_coding	+	26	2	AGO1,AGO1-4,AGO2	1	0	0	1	0	1	1	4
MIMAT0000062	ENSG00000118971	protein_coding	+	18	0	AGO1,AGO1-4,AGO2	1	0	1	1	0	1	1	4
MIMAT0000062	ENSG00000118971	protein_coding	+	16	0	AGO1-4,AGO2	1	0	1	1	0	1	1	4
MIMAT0000062	ENSG00000118971	protein_coding	+	13	0	AGO1,AGO2	1	0	1	1	0	0	0	4
MIMAT0000062	ENSG00000118971	protein_coding	+	19	0	AGO1,AGO1-4,AGO2	1	0	1	1	0	1	1	4
MIMAT0000062	ENSG00000008323	protein_coding	+	3	0	AGO1-4	1	0	1	1	1	1	1	5
MIMAT0000062	ENSG00000111711	protein_coding	+	12	0	AGO1-4,AGO2	1	0	1	0	1	1	1	11
MIMAT0000062	ENSG00000111711	protein_coding	+	20	0	AGO1,AGO1-4,AGO2	1	0	1	0	0	1	0	11
MIMAT0000062	ENSG00000139163	protein_coding	+	10	0	AGO1-4,AGO2	1	0	0	0	1	1	1	6
MIMAT0000062	ENSG00000135503	protein_coding	+	2	0	AGO1-4,AGO2	1	0	1	1	0	1	1	7
MIMAT0000062	ENSG00000135503	protein_coding	+	10	0	AGO1,AGO1-4,AGO2	1	0	1	1	0	1	0	7
MIMAT0000062	ENSG00000135503	protein_coding	+	5	0	AGO1,AGO1-4,AGO2	1	0	1	0	0	1	0	7
MIMAT0000062	ENSG00000135503	protein_coding	+	31	0	AGO1,AGO1-4,AGO2,AGO3	1	0	1	1	0	1	0	7
MIMAT0000062	ENSG00000135476	protein_coding	+	31	0	AGO1,AGO1-4,AGO2,AGO3,AGO4	1	0	1	1	1	0	1	12
MIMAT0000062	ENSG00000139546	protein_coding	+	3	0	AGO1-4	0	0	1	1	0	0	1	18
MIMAT0000062	ENSG00000139546	protein_coding	+	15	1	AGO1-4,AGO2	1	0	1	1	1	0	1	18
MIMAT0000062	ENSG00000123388	protein_coding	+	7	0	AGO1,AGO1-4,AGO2	1	0	1	0	1	1	1	3
MIMAT0000062	ENSG00000139531	protein_coding	+	6	0	AGO1,AGO2	1	0	1	0	1	0	0	2
MIMAT0000062	ENSG00000176422	protein_coding	+	15	0	AGO1,AGO1-4,AGO2,AGO3	1	0	1	0	1	1	1	7
MIMAT0000062	ENSG00000139266	protein_coding	+	3	0	AGO1-4,AGO2	1	1	0	0	0	1	1	6
MIMAT0000062	ENSG00000061987	protein_coding	+	7	0	AGO1-4,AGO2	1	0	0	0	0	1	1	6
MIMAT0000062	ENSG00000149948	protein_coding	+	18	0	AGO1-4,AGO2	1	0	1	0	1	1	1	9
MIMAT0000062	ENSG00000149948	protein_coding	+	22	0	AGO1-4,AGO2	1	0	1	0	0	1	1	9
MIMAT0000062	ENSG00000149948	protein_coding	+	26	0	AGO1,AGO1-4,AGO2	1	0	1	0	1	1	1	9
MIMAT0000062	ENSG00000149948	protein_coding	+	13	0	AGO1-4,AGO2	1	0	1	0	0	1	1	9
MIMAT0000062	ENSG00000149948	protein_coding	+	17	0	AGO1-4,AGO2	1	0	1	0	1	1	1	9
MIMAT0000062	ENSG00000149948	protein_coding	+	27	0	AGO1,AGO1-4,AGO2,AGO3	1	1	1	0	2	1	1	9
MIMAT0000062	ENSG00000127334	protein_coding	+	10	0	AGO1,AGO2	1	0	1	1	1	1	1	4
MIMAT0000062	ENSG00000127334	protein_coding	+	1	0	AGO1-4	0	0	1	1	0	0	1	4
MIMAT0000062	ENSG00000166225	protein_coding	+	24	0	AGO1,AGO1-4,AGO2,AGO3	1	0	0	0	0	1	1	3
MIMAT0000062	ENSG00000111596	protein_coding	+	6	0	AGO1-4,AGO2	0	0	1	1	1	0	0	3
MIMAT0000062	ENSG00000111596	protein_coding	+	2	0	AGO1-4,AGO2	1	0	0	0	1	1	1	3
MIMAT0000062	ENSG00000067715	protein_coding	+	3	0	AGO1-4,AGO2	1	0	0	1	0	1	1	6
MIMAT0000062	ENSG00000028203	protein_coding	+	15	0	AGO1,AGO1-4,AGO2	1	0	1	0	1	0	1	8
MIMAT0000062	ENSG00000174437	protein_coding	+	14	0	AGO1-4,AGO2	1	0	0	1	1	1	1	7
MIMAT0000062	ENSG00000111252	protein_coding	+	13	0	AGO1,AGO1-4,AGO2	1	0	0	0	0	1	1	4
MIMAT0000062	ENSG00000089248	protein_coding	+	11	0	AGO1,AGO1-4,AGO2,AGO3	1	0	1	1	1	0	1	7
MIMAT0000062	ENSG00000110987	protein_coding	+	7	0	AGO1,AGO1-4,AGO2	1	0	0	0	0	1	1	1
MIMAT0000062	ENSG00000175727	protein_coding	+	12	0	AGO1-4,AGO2	1	0	1	0	1	0	1	8
MIMAT0000062	ENSG00000256223	protein_coding	+	10	0	AGO1,AGO1-4,AGO2	1	0	1	1	1	1	1	4
MIMAT0000062	ENSG00000152484	protein_coding	-	3	0	AGO1-4	0	0	0	1	0	1	1	5
MIMAT0000062	ENSG00000102781	protein_coding	-	19	0	AGO1,AGO1-4,AGO2	1	0	1	1	1	0	1	6
MIMAT0000062	ENSG00000133121	protein_coding	-	12	0	AGO1-4,AGO2	1	0	1	1	1	1	1	3
MIMAT0000062	ENSG00000133121	protein_coding	-	13	0	AGO1-4,AGO2	1	0	1	1	1	1	1	3
MIMAT0000062	ENSG00000133121	protein_coding	-	3	0	AGO1-4	1	0	1	1	0	0	0	3
MIMAT0000062	ENSG00000123178	protein_coding	-	4	0	AGO1-4,AGO2	1	0	1	1	1	0	0	4
MIMAT0000062	ENSG00000123178	protein_coding	-	3	0	AGO1-4,AGO2	1	0	1	1	0	0	0	4
MIMAT0000062	ENSG00000136098	protein_coding	-	9	0	AGO1-4,AGO2	1	0	1	1	1	0	1	7
MIMAT0000062	ENSG00000139734	protein_coding	-	4	0	AGO2	1	0	0	1	1	1	0	9
MIMAT0000062	ENSG00000088451	protein_coding	-	4	0	AGO2	1	0	1	0	1	0	1	5
MIMAT0000062	ENSG00000134874	protein_coding	-	10	0	AGO1-4,AGO2	1	0	0	1	0	1	1	4
MIMAT0000062	ENSG00000102572	protein_coding	-	17	0	AGO1,AGO1-4,AGO2,AGO3	1	0	0	1	0	0	1	3
MIMAT0000062	ENSG00000185950	protein_coding	-	22	0	AGO1,AGO1-4,AGO2	1	0	0	1	1	1	1	2
MIMAT0000062	ENSG00000187498	protein_coding	-	16	0	AGO1,AGO1-4,AGO2	1	0	0	1	1	1	1	6
MIMAT0000062	ENSG00000120686	protein_coding	+	3	0	AGO1-4,AGO2	1	0	1	1	1	0	1	3
MIMAT0000062	ENSG00000150893	protein_coding	+	3	0	AGO1-4,AGO2	1	0	0	1	0	0	1	2
MIMAT0000062	ENSG00000188811	protein_coding	+	40	0	AGO1,AGO1-4,AGO2,AGO3,AGO4	1	1	1	1	1	1	1	2
MIMAT0000062	ENSG00000188811	protein_coding	+	6	0	AGO1-4,AGO2	1	0	1	1	0	0	0	2
MIMAT0000062	ENSG00000136159	protein_coding	+	1	0	AGO1	1	0	1	0	1	0	0	5
MIMAT0000062	ENSG00000139687	protein_coding	+	6	0	AGO1,AGO2	1	0	0	1	0	1	1	4
MIMAT0000062	ENSG00000102531	protein_coding	+	25	0	AGO1-4,AGO2	1	0	1	1	1	1	1	5
MIMAT0000062	ENSG00000102531	protein_coding	+	3	0	AGO2	1	0	1	1	0	0	0	5
MIMAT0000062	ENSG00000102531	protein_coding	+	20	0	AGO1-4,AGO2	1	0	1	1	1	1	1	5
MIMAT0000062	ENSG00000165416	protein_coding	+	14	0	AGO1,AGO1-4,AGO2,AGO3	1	0	1	0	1	0	0	3
MIMAT0000062	ENSG00000152767	protein_coding	+	3	0	AGO2	1	0	0	1	0	1	1	4
MIMAT0000062	ENSG00000134871	protein_coding	+	24	0	AGO1,AGO1-4,AGO2,AGO3	1	0	0	1	0	1	1	5
MIMAT0000062	ENSG00000092199	protein_coding	-	11	0	AGO1,AGO1-4,AGO2	1	0	1	0	1	0	0	6
MIMAT0000062	ENSG00000129515	protein_coding	-	3	0	AGO1,AGO1-4	1	0	0	1	1	0	1	7
MIMAT0000062	ENSG00000197930	protein_coding	-	23	0	AGO1,AGO1-4,AGO2	0	0	1	1	0	0	1	8
MIMAT0000062	ENSG00000197930	protein_coding	-	9	0	AGO1,AGO1-4,AGO2	1	0	1	1	1	0	1	8
MIMAT0000062	ENSG00000070367	protein_coding	-	2	0	AGO1-4	1	0	0	0	0	1	1	5
MIMAT0000062	ENSG00000139998	protein_coding	-	2	0	AGO1-4,AGO2	1	0	1	0	1	1	1	9
MIMAT0000062	ENSG00000072121	protein_coding	-	19	0	AGO1-4,AGO2	1	0	1	1	1	1	1	2
MIMAT0000062	ENSG00000133997	protein_coding	-	21	0	AGO1-4,AGO2	1	0	0	1	0	1	1	8
MIMAT0000062	ENSG00000100601	protein_coding	-	4	0	AGO1,AGO1-4,AGO2	1	0	0	1	0	0	1	7
MIMAT0000062	ENSG00000054983	protein_coding	-	5	0	AGO1-4,AGO2	1	0	1	1	1	0	1	8
MIMAT0000062	ENSG00000100697	protein_coding	-	20	0	AGO1-4,AGO2	1	0	1	1	0	0	1	7
MIMAT0000062	ENSG00000100697	protein_coding	-	26	0	AGO1,AGO1-4,AGO2	1	0	1	1	0	0	0	7
MIMAT0000062	ENSG00000100697	protein_coding	-	21	0	AGO1,AGO1-4,AGO2,AGO3	1	0	1	1	0	0	1	7
MIMAT0000062	ENSG00000183092	protein_coding	-	7	2	AGO1-4,AGO2	1	0	0	1	1	1	1	1
MIMAT0000062	ENSG00000100938	protein_coding	+	4	0	AGO1-4,AGO2	1	0	0	1	1	0	0	3
MIMAT0000062	ENSG00000205978	protein_coding	+	2	0	AGO1-4	1	0	1	1	1	1	1	3
MIMAT0000062	ENSG00000205978	protein_coding	+	2	2	AGO1-4,AGO2	1	0	1	1	1	0	0	3
MIMAT0000062	ENSG00000100441	protein_coding	+	4	0	AGO1-4,AGO2	1	0	1	1	0	0	0	4
MIMAT0000062	ENSG00000100441	protein_coding	+	15	0	AGO1,AGO1-4,AGO2	1	0	1	1	1	0	1	4
MIMAT0000062	ENSG00000179476	protein_coding	+	3	0	AGO1-4,AGO2	1	0	1	1	1	0	0	6
MIMAT0000062	ENSG00000179476	protein_coding	+	5	0	AGO1-4,AGO2	1	0	1	1	1	0	1	6
MIMAT0000062	ENSG00000179476	protein_coding	+	6	0	AGO1-4,AGO2	1	0	1	1	1	0	1	6
MIMAT0000062	ENSG00000179476	protein_coding	+	9	0	AGO1-4,AGO2	1	0	1	1	1	1	1	6
MIMAT0000062	ENSG00000198252	protein_coding	+	4	0	AGO1-4,AGO2	0	0	0	1	0	1	1	8
MIMAT0000062	ENSG00000180008	protein_coding	+	7	0	AGO1,AGO2	1	0	1	1	1	1	1	7
MIMAT0000062	ENSG00000180008	protein_coding	+	3	0	AGO1-4,AGO2	1	0	1	1	0	1	0	7
MIMAT0000062	ENSG00000180008	protein_coding	+	1	0	AGO1-4	1	0	1	1	0	0	0	7
MIMAT0000062	ENSG00000139977	protein_coding	+	4	0	AGO1-4,AGO2	1	0	1	1	0	1	1	7
MIMAT0000062	ENSG00000139977	protein_coding	+	18	0	AGO1,AGO1-4,AGO2,AGO3	1	0	1	1	1	1	1	7
MIMAT0000062	ENSG00000054690	protein_coding	+	5	0	AGO1-4,AGO2	1	0	0	0	1	0	1	2
MIMAT0000062	ENSG00000081181	protein_coding	+	6	0	AGO1-4,AGO2	1	0	1	1	1	0	1	7
MIMAT0000062	ENSG00000119725	protein_coding	+	4	0	AGO1-4,AGO2	1	0	1	0	1	0	0	4
MIMAT0000062	ENSG00000258653	protein_coding	+	4	0	AGO1-4,AGO2	1	0	1	0	1	0	0	3
MIMAT0000062	ENSG00000119689	protein_coding	+	8	0	AGO1-4,AGO2	1	0	0	0	1	1	1	2
MIMAT0000062	ENSG00000198668	protein_coding	+	25	0	AGO1,AGO1-4,AGO2	1	0	0	1	0	1	0	7
MIMAT0000062	ENSG00000198668	protein_coding	+	21	0	AGO1,AGO1-4,AGO2	1	0	0	1	0	1	1	7
MIMAT0000062	ENSG00000196663	protein_coding	+	3	0	AGO1-4,AGO2	1	1	1	1	0	0	0	2
MIMAT0000062	ENSG00000196663	protein_coding	+	3	0	AGO1-4,AGO2	1	0	1	1	0	0	0	2
MIMAT0000062	ENSG00000196663	protein_coding	+	4	0	AGO1-4,AGO2	1	0	1	1	0	1	1	2
MIMAT0000062	ENSG00000170113	protein_coding	-	5	0	AGO1,AGO1-4,AGO2	1	0	1	1	1	1	1	4
MIMAT0000062	ENSG00000170113	protein_coding	-	6	0	AGO1-4,AGO2	1	0	1	1	0	0	0	4
MIMAT0000062	ENSG00000170113	protein_coding	-	9	0	AGO1,AGO1-4,AGO2	1	0	1	1	0	0	0	4
MIMAT0000062	ENSG00000170113	protein_coding	-	5	0	AGO1,AGO2	1	0	1	1	0	0	0	4
MIMAT0000062	ENSG00000134152	protein_coding	-	5	0	AGO1-4,AGO2	1	0	1	1	1	1	1	6
MIMAT0000062	ENSG00000134138	protein_coding	-	7	0	AGO1-4,AGO2	1	0	0	1	1	1	1	5
MIMAT0000062	ENSG00000171766	protein_coding	-	11	0	AGO1-4,AGO2	1	0	1	1	1	0	0	2
MIMAT0000062	ENSG00000171766	protein_coding	-	8	0	AGO1-4,AGO2	1	0	1	1	1	1	1	2
MIMAT0000062	ENSG00000128989	protein_coding	-	2	2	AGO1-4	1	0	1	1	0	0	0	5
MIMAT0000062	ENSG00000128989	protein_coding	-	14	0	AGO1-4,AGO2	1	0	1	1	1	1	1	5
MIMAT0000062	ENSG00000166450	protein_coding	-	3	0	AGO1-4,AGO2	0	0	1	1	0	1	0	3
MIMAT0000062	ENSG00000166450	protein_coding	-	6	0	AGO1-4,AGO2	0	0	1	1	1	1	1	3
MIMAT0000062	ENSG00000166450	protein_coding	-	21	0	AGO1,AGO1-4,AGO2	1	0	1	1	0	0	1	3
MIMAT0000062	ENSG00000166450	protein_coding	-	16	0	AGO1,AGO1-4,AGO2	1	0	1	1	0	1	1	3
MIMAT0000062	ENSG00000069869	protein_coding	-	11	0	AGO1-4,AGO2	1	0	1	1	0	0	0	5
MIMAT0000062	ENSG00000069869	protein_coding	-	17	0	AGO1,AGO1-4,AGO2	1	0	1	1	0	0	0	5
MIMAT0000062	ENSG00000166797	protein_coding	-	10	0	AGO1-4,AGO2	1	0	0	0	1	1	0	12
MIMAT0000062	ENSG00000138617	protein_coding	-	3	0	AGO1-4,AGO2	1	0	1	1	1	0	0	1
MIMAT0000062	ENSG00000174498	protein_coding	-	6	0	AGO1-4,AGO2	1	1	1	1	0	0	0	11
MIMAT0000062	ENSG00000174498	protein_coding	-	16	0	AGO1,AGO1-4,AGO2	1	0	1	1	1	1	1	11
MIMAT0000062	ENSG00000174498	protein_coding	-	6	0	AGO1-4,AGO2	1	0	1	1	1	1	1	11
MIMAT0000062	ENSG00000174498	protein_coding	-	4	0	AGO1-4,AGO2	1	0	1	1	1	1	1	11
MIMAT0000062	ENSG00000103742	protein_coding	-	18	0	AGO1,AGO1-4,AGO2,AGO3	1	0	0	1	1	1	1	8
MIMAT0000062	ENSG00000214575	protein_coding	-	6	0	AGO1-4	1	0	1	1	1	1	1	6
MIMAT0000062	ENSG00000177082	protein_coding	-	6	0	AGO1-4,AGO2	1	0	1	1	1	0	0	7
MIMAT0000062	ENSG00000182054	protein_coding	-	9	0	AGO1-4,AGO2	1	0	0	1	0	1	1	12
MIMAT0000062	ENSG00000186073	protein_coding	+	6	0	AGO1-4,AGO2	1	1	1	1	1	1	1	7
MIMAT0000062	ENSG00000137801	protein_coding	+	38	0	AGO1,AGO1-4,AGO2	1	0	1	1	1	1	1	3
MIMAT0000062	ENSG00000140320	protein_coding	+	3	0	AGO1-4,AGO2	1	0	0	0	0	1	1	2
MIMAT0000062	ENSG00000166133	protein_coding	+	11	0	AGO1,AGO1-4,AGO2,AGO3	1	0	1	0	1	1	1	5
MIMAT0000062	ENSG00000174197	protein_coding	+	2	1	AGO2	1	0	0	1	0	1	1	3
MIMAT0000062	ENSG00000092531	protein_coding	+	18	1	AGO1-4,AGO2	1	0	0	1	1	1	1	6
MIMAT0000062	ENSG00000159433	protein_coding	+	1	0	AGO1-4	0	0	1	1	1	0	0	4
MIMAT0000062	ENSG00000159433	protein_coding	+	1	0	AGO2	0	0	1	1	0	0	1	4
MIMAT0000062	ENSG00000137770	protein_coding	+	15	0	AGO1-4,AGO2	1	0	1	1	0	1	1	4
MIMAT0000062	ENSG00000137770	protein_coding	+	6	0	AGO1-4,AGO2	1	0	1	1	0	1	0	4
MIMAT0000062	ENSG00000104131	protein_coding	+	15	1	AGO1,AGO1-4,AGO2	1	0	1	0	0	1	0	5
MIMAT0000062	ENSG00000104164	protein_coding	+	6	0	AGO1-4,AGO2	1	1	0	0	1	0	1	3
MIMAT0000062	ENSG00000128872	protein_coding	+	7	1	AGO1,AGO2	0	0	0	1	0	1	1	2
MIMAT0000062	ENSG00000069956	protein_coding	+	38	1	AGO1,AGO1-4,AGO2	1	0	1	1	1	1	1	9
MIMAT0000062	ENSG00000166128	protein_coding	+	12	0	AGO1-4,AGO2	1	0	1	0	0	1	0	4
MIMAT0000062	ENSG00000166128	protein_coding	+	10	0	AGO1,AGO1-4,AGO2	1	0	1	0	1	1	1	4
MIMAT0000062	ENSG00000129009	protein_coding	+	3	0	AGO1-4	1	0	1	0	1	0	1	3
MIMAT0000062	ENSG00000179361	protein_coding	+	8	0	AGO1-4,AGO2	1	0	1	1	0	1	1	9
MIMAT0000062	ENSG00000179361	protein_coding	+	3	0	AGO1-4,AGO2	1	0	1	1	0	1	1	9
MIMAT0000062	ENSG00000179361	protein_coding	+	2	0	AGO1-4,AGO2	1	0	1	1	0	1	1	9
MIMAT0000062	ENSG00000179361	protein_coding	+	9	0	AGO1,AGO1-4,AGO2	1	0	1	1	0	1	1	9
MIMAT0000062	ENSG00000179361	protein_coding	+	17	0	AGO1,AGO1-4,AGO2	1	0	1	1	1	1	1	9
MIMAT0000062	ENSG00000167173	protein_coding	+	11	0	AGO1-4,AGO2	1	0	0	1	1	1	1	7
MIMAT0000062	ENSG00000167196	protein_coding	+	13	0	AGO1,AGO1-4,AGO2	1	0	1	1	1	0	0	5
MIMAT0000062	ENSG00000136379	protein_coding	+	46	0	AGO1,AGO1-4,AGO2,AGO3	1	0	0	0	0	1	1	3
MIMAT0000062	ENSG00000140406	protein_coding	+	6	1	AGO1-4,AGO2	1	0	0	0	0	1	1	4
MIMAT0000062	ENSG00000169612	protein_coding	+	14	1	AGO1,AGO1-4,AGO2	1	0	1	1	1	0	1	11
MIMAT0000062	ENSG00000181026	protein_coding	+	9	0	AGO1,AGO2	1	0	1	1	1	0	1	9
MIMAT0000062	ENSG00000181026	protein_coding	+	12	1	AGO1-4,AGO2	1	0	1	1	1	0	1	9
MIMAT0000062	ENSG00000140548	protein_coding	+	3	0	AGO1-4,AGO2	1	0	1	1	0	1	1	4
MIMAT0000062	ENSG00000140548	protein_coding	+	4	0	AGO1-4,AGO2	0	0	1	1	0	1	1	4
MIMAT0000062	ENSG00000140548	protein_coding	+	2	0	AGO1-4	0	1	1	1	0	1	0	4
MIMAT0000062	ENSG00000196547	protein_coding	+	1	0	AGO1-4	1	0	1	1	1	0	0	3
MIMAT0000062	ENSG00000196547	protein_coding	+	1	0	AGO1-4	1	0	1	1	0	0	0	3
MIMAT0000062	ENSG00000140450	protein_coding	+	8	0	AGO1,AGO1-4,AGO2	1	0	1	0	1	1	1	2
MIMAT0000062	ENSG00000140450	protein_coding	+	8	0	AGO1,AGO1-4,AGO2,AGO3	1	0	1	0	0	1	0	2
MIMAT0000062	ENSG00000140443	protein_coding	+	10	1	AGO1-4,AGO2	1	0	1	1	0	0	1	2
MIMAT0000062	ENSG00000140443	protein_coding	+	29	0	AGO1,AGO1-4,AGO2	1	0	1	1	1	0	1	2
MIMAT0000062	ENSG00000140443	protein_coding	+	6	0	AGO1-4,AGO2	1	0	1	1	0	0	0	2
MIMAT0000062	ENSG00000140443	protein_coding	+	6	0	AGO1-4,AGO2	1	0	1	1	0	1	1	2
MIMAT0000062	ENSG00000005001	protein_coding	-	5	0	AGO1-4,AGO2	2	0	2	0	1	1	2	6
MIMAT0000062	ENSG00000010539	protein_coding	-	7	0	AGO1-4,AGO2	1	0	0	1	1	0	1	6
MIMAT0000062	ENSG00000010539	protein_coding	-	17	0	AGO1,AGO1-4,AGO2,AGO3	1	0	0	1	0	0	1	6
MIMAT0000062	ENSG00000185338	protein_coding	-	34	0	AGO1-4,AGO2	1	0	1	0	1	1	1	10
MIMAT0000062	ENSG00000103489	protein_coding	-	4	0	AGO1-4,AGO2	1	0	0	1	0	1	1	2
MIMAT0000062	ENSG00000188215	protein_coding	-	5	0	AGO1-4,AGO2	1	0	0	1	1	1	1	4
MIMAT0000062	ENSG00000156853	protein_coding	-	16	0	AGO1,AGO1-4,AGO2,AGO3	1	0	1	1	1	0	1	3
MIMAT0000062	ENSG00000069345	protein_coding	-	15	0	AGO1,AGO1-4,AGO2	1	0	1	1	1	1	1	7
MIMAT0000062	ENSG00000196123	protein_coding	-	5	0	AGO1-4,AGO2	1	0	0	0	1	1	1	7
MIMAT0000062	ENSG00000103067	protein_coding	-	3	0	AGO1-4,AGO2	1	0	0	1	1	0	0	7
MIMAT0000062	ENSG00000168411	protein_coding	-	11	0	AGO1,AGO1-4,AGO2	1	0	1	1	1	0	0	5
MIMAT0000062	ENSG00000140950	protein_coding	-	8	0	AGO1-4,AGO2	1	0	1	1	0	0	0	6
MIMAT0000062	ENSG00000140950	protein_coding	-	6	0	AGO1-4,AGO2	1	0	1	1	0	0	0	6
MIMAT0000062	ENSG00000129993	protein_coding	-	4	1	AGO1-4	1	1	0	0	0	1	1	4
MIMAT0000062	ENSG00000103202	protein_coding	+	16	7	AGO1,AGO1-4,AGO2	1	0	1	1	1	1	1	8
MIMAT0000062	ENSG00000197562	protein_coding	+	4	0	AGO1-4,AGO2	1	0	0	0	0	1	1	3
MIMAT0000062	ENSG00000162063	protein_coding	+	1	0	AGO1-4	1	0	0	1	1	0	1	10
MIMAT0000062	ENSG00000175643	protein_coding	+	14	0	AGO1,AGO1-4,AGO2	1	0	1	1	1	0	0	7
MIMAT0000062	ENSG00000170537	protein_coding	+	4	1	AGO1-4,AGO2	1	0	1	1	0	1	1	6
MIMAT0000062	ENSG00000185716	protein_coding	+	3	0	AGO1-4,AGO2	0	0	0	1	0	1	1	2
MIMAT0000062	ENSG00000103319	protein_coding	+	8	0	AGO1-4,AGO2	1	0	1	1	1	1	1	3
MIMAT0000062	ENSG00000188322	protein_coding	+	4	0	AGO1-4,AGO2	1	0	0	0	0	1	1	8
MIMAT0000062	ENSG00000177200	protein_coding	+	18	0	AGO1-4,AGO2	1	0	0	0	0	1	1	4
MIMAT0000062	ENSG00000172840	protein_coding	+	16	0	AGO1,AGO1-4,AGO2	1	0	1	0	1	0	1	5
MIMAT0000062	ENSG00000103066	protein_coding	+	4	0	AGO1,AGO1-4,AGO2	1	0	0	0	1	1	1	5
MIMAT0000062	ENSG00000039068	protein_coding	+	4	0	AGO1-4	1	0	0	1	1	0	0	3
MIMAT0000062	ENSG00000090857	protein_coding	+	18	0	AGO1-4,AGO2	1	1	0	0	1	1	1	2
MIMAT0000062	ENSG00000157349	protein_coding	+	4	2	AGO1,AGO2	1	0	1	0	1	1	1	6
MIMAT0000062	ENSG00000168872	protein_coding	+	9	3	AGO1,AGO1-4,AGO2	1	0	1	0	1	1	1	7
MIMAT0000062	ENSG00000260537	protein_coding	+	9	3	AGO1,AGO1-4,AGO2	1	0	1	0	1	1	1	1
MIMAT0000062	ENSG00000261609	protein_coding	+	14	0	AGO1,AGO1-4,AGO2	1	0	1	1	1	1	1	7
MIMAT0000062	ENSG00000167193	protein_coding	-	18	0	AGO1-4,AGO2	0	0	0	1	0	1	1	3
MIMAT0000062	ENSG00000070444	protein_coding	-	6	0	AGO1,AGO1-4,AGO2	1	0	0	1	0	1	0	2
MIMAT0000062	ENSG00000070444	protein_coding	-	10	0	AGO1,AGO1-4,AGO2	1	0	0	1	0	1	0	2
MIMAT0000062	ENSG00000185722	protein_coding	-	7	0	AGO1-4,AGO2	1	0	0	1	0	1	1	3
MIMAT0000062	ENSG00000141510	protein_coding	-	11	0	AGO1-4,AGO2	1	0	1	1	1	0	1	3
MIMAT0000062	ENSG00000141510	protein_coding	-	10	0	AGO1-4,AGO2	0	0	1	1	1	0	1	3
MIMAT0000062	ENSG00000178999	protein_coding	-	13	0	AGO1,AGO1-4,AGO2,AGO3	1	0	1	0	1	0	0	13
MIMAT0000062	ENSG00000083290	protein_coding	-	4	0	AGO1-4,AGO2	1	0	1	0	1	1	1	3
MIMAT0000062	ENSG00000173065	protein_coding	-	14	0	AGO1-4,AGO2	0	0	1	1	0	0	1	8
MIMAT0000062	ENSG00000173065	protein_coding	-	30	0	AGO1,AGO1-4,AGO2,AGO3	0	0	1	1	0	0	1	8
MIMAT0000062	ENSG00000277632	protein_coding	-	4	0	AGO1-4,AGO2	1	0	1	0	1	0	1	9
MIMAT0000062	ENSG00000276085	protein_coding	-	3	0	AGO1-4,AGO2	0	0	1	0	1	0	1	4
MIMAT0000062	ENSG00000126353	protein_coding	-	12	0	AGO1-4,AGO2	1	0	1	1	1	1	1	4
MIMAT0000062	ENSG00000168610	protein_coding	-	9	0	AGO1-4	1	0	0	0	0	1	1	5
MIMAT0000062	ENSG00000087152	protein_coding	-	11	0	AGO1-4,AGO2	1	0	0	0	0	1	1	6
MIMAT0000062	ENSG00000182963	protein_coding	-	11	0	AGO1,AGO1-4,AGO2	1	0	1	1	1	0	1	6
MIMAT0000062	ENSG00000182963	protein_coding	-	1	0	AGO1	1	0	1	1	0	0	0	6
MIMAT0000062	ENSG00000108821	protein_coding	-	14	0	AGO1-4,AGO2	1	0	0	1	1	1	1	5
MIMAT0000062	ENSG00000121058	protein_coding	-	35	0	AGO1,AGO1-4,AGO2,AGO3	1	1	1	1	1	1	1	7
MIMAT0000062	ENSG00000189050	protein_coding	-	11	0	AGO1,AGO1-4,AGO2,AGO3	0	0	1	1	0	0	1	6
MIMAT0000062	ENSG00000062725	protein_coding	-	3	0	AGO1-4,AGO2	1	0	1	0	0	1	1	4
MIMAT0000062	ENSG00000108506	protein_coding	-	7	0	AGO1-4,AGO2	1	0	1	1	1	1	1	4
MIMAT0000062	ENSG00000108506	protein_coding	-	7	0	AGO1-4,AGO2	1	0	1	1	0	0	0	4
MIMAT0000062	ENSG00000136490	protein_coding	-	1	0	AGO1-4	1	0	1	1	1	0	0	10
MIMAT0000062	ENSG00000136490	protein_coding	-	1	0	AGO2	1	0	1	1	0	0	0	10
MIMAT0000062	ENSG00000136490	protein_coding	-	15	0	AGO1-4,AGO2	1	0	1	1	1	1	1	10
MIMAT0000062	ENSG00000198265	protein_coding	-	2	0	AGO1-4,AGO2	1	0	1	1	0	0	0	4
MIMAT0000062	ENSG00000198265	protein_coding	-	5	0	AGO1-4,AGO2	1	0	1	1	0	1	1	4
MIMAT0000062	ENSG00000133193	protein_coding	-	19	0	AGO1,AGO1-4,AGO2,AGO3	1	0	1	1	1	1	1	6
MIMAT0000062	ENSG00000125447	protein_coding	-	21	0	AGO1,AGO1-4,AGO2	1	0	1	1	1	1	0	4
MIMAT0000062	ENSG00000171302	protein_coding	-	5	0	AGO1-4,AGO2	1	0	0	0	1	0	1	7
MIMAT0000062	ENSG00000108963	protein_coding	+	4	0	AGO1-4,AGO2	1	0	0	1	1	0	1	5
MIMAT0000062	ENSG00000262664	protein_coding	+	4	0	AGO1-4,AGO2	1	0	0	1	1	0	1	0
MIMAT0000062	ENSG00000040531	protein_coding	+	3	0	AGO1,AGO2	1	1	0	0	1	1	1	8
MIMAT0000062	ENSG00000029725	protein_coding	+	5	0	AGO1,AGO1-4,AGO2	1	0	1	0	1	0	0	2
MIMAT0000062	ENSG00000087095	protein_coding	+	25	3	AGO1-4,AGO2	1	0	1	1	1	1	1	6
MIMAT0000062	ENSG00000087095	protein_coding	+	23	0	AGO1-4,AGO2	1	0	1	1	0	0	0	6
MIMAT0000062	ENSG00000108582	protein_coding	+	4	0	AGO2	1	0	0	1	1	1	1	5
MIMAT0000062	ENSG00000131242	protein_coding	+	5	0	AGO1-4,AGO2	1	0	1	1	0	1	1	9
MIMAT0000062	ENSG00000131242	protein_coding	+	3	0	AGO1-4,AGO2	1	0	1	1	0	1	1	9
MIMAT0000062	ENSG00000108688	protein_coding	+	6	0	AGO1-4,AGO2	1	0	1	1	1	0	1	14
MIMAT0000062	ENSG00000270885	protein_coding	+	6	0	AGO1,AGO2	1	0	0	0	1	1	1	13
MIMAT0000062	ENSG00000168256	protein_coding	+	16	1	AGO1,AGO1-4,AGO2	1	0	0	0	0	1	1	7
MIMAT0000062	ENSG00000175906	protein_coding	+	9	0	AGO1-4,AGO2	1	0	1	1	1	0	1	7
MIMAT0000062	ENSG00000259207	protein_coding	+	1	0	AGO1-4	1	0	1	1	0	0	1	6
MIMAT0000062	ENSG00000259207	protein_coding	+	4	0	AGO1-4,AGO2	1	0	1	1	0	0	0	6
MIMAT0000062	ENSG00000259207	protein_coding	+	2	0	AGO1-4,AGO2	1	0	1	1	1	1	1	6
MIMAT0000062	ENSG00000198933	protein_coding	+	16	0	AGO1-4,AGO2	1	0	0	1	1	1	1	6
MIMAT0000062	ENSG00000159217	protein_coding	+	1	0	AGO2	1	0	1	1	0	0	0	12
MIMAT0000062	ENSG00000159217	protein_coding	+	26	0	AGO1,AGO1-4,AGO2,AGO3	1	1	1	2	1	1	1	12
MIMAT0000062	ENSG00000159217	protein_coding	+	22	0	AGO1,AGO1-4,AGO2,AGO3	1	0	1	0	0	1	1	12
MIMAT0000062	ENSG00000159217	protein_coding	+	9	0	AGO1,AGO2	1	0	1	1	0	1	1	12
MIMAT0000062	ENSG00000159217	protein_coding	+	22	0	AGO1,AGO1-4,AGO2,AGO3	1	0	1	1	1	1	1	12
MIMAT0000062	ENSG00000159217	protein_coding	+	16	0	AGO1,AGO2	1	0	1	1	1	1	1	12
MIMAT0000062	ENSG00000141179	protein_coding	+	13	1	AGO1-4,AGO2	0	0	1	1	1	0	1	8
MIMAT0000062	ENSG00000141179	protein_coding	+	6	0	AGO1-4,AGO2	1	0	1	1	0	0	0	8
MIMAT0000062	ENSG00000141179	protein_coding	+	22	0	AGO1,AGO1-4,AGO2,AGO3,AGO4	1	0	1	1	0	0	0	8
MIMAT0000062	ENSG00000175155	protein_coding	+	9	0	AGO1-4,AGO2	1	0	0	1	0	0	1	5
MIMAT0000062	ENSG00000198909	protein_coding	+	12	0	AGO1-4,AGO2	1	0	0	0	0	1	1	5
MIMAT0000062	ENSG00000129657	protein_coding	+	18	0	AGO1,AGO1-4,AGO2	1	0	0	1	1	1	1	4
MIMAT0000062	ENSG00000173894	protein_coding	+	7	0	AGO1-4,AGO2	1	0	0	0	0	1	1	7
MIMAT0000062	ENSG00000154864	protein_coding	-	1	0	AGO2	0	0	1	1	0	0	1	4
MIMAT0000062	ENSG00000141441	protein_coding	-	4	0	AGO1-4,AGO2	0	0	0	1	0	1	1	2
MIMAT0000062	ENSG00000134046	protein_coding	-	1	0	AGO1-4	0	0	1	1	0	1	1	2
MIMAT0000062	ENSG00000101493	protein_coding	-	5	0	AGO1-4,AGO2	1	0	0	1	1	1	1	3
MIMAT0000062	ENSG00000101493	protein_coding	-	2	0	AGO1-4,AGO2	1	0	0	1	0	1	0	3
MIMAT0000062	ENSG00000088756	protein_coding	+	10	0	AGO1,AGO1-4,AGO2	1	1	1	1	1	1	1	2
MIMAT0000062	ENSG00000101654	protein_coding	+	12	0	AGO1-4,AGO2	1	0	1	1	1	0	0	6
MIMAT0000062	ENSG00000101654	protein_coding	+	4	0	AGO1-4,AGO2	1	0	1	1	0	0	0	6
MIMAT0000062	ENSG00000101654	protein_coding	+	4	0	AGO1-4,AGO2	1	0	1	1	1	0	0	6
MIMAT0000062	ENSG00000101752	protein_coding	+	8	0	AGO1,AGO1-4,AGO2	1	0	1	1	0	1	1	3
MIMAT0000062	ENSG00000101752	protein_coding	+	4	0	AGO1-4,AGO2	1	0	1	1	1	1	1	3
MIMAT0000062	ENSG00000101782	protein_coding	+	9	0	AGO1-4,AGO2	1	0	1	1	1	1	1	5
MIMAT0000062	ENSG00000141429	protein_coding	+	9	0	AGO1-4,AGO2	1	0	1	1	1	1	1	5
MIMAT0000062	ENSG00000141429	protein_coding	+	4	0	AGO1,AGO1-4,AGO2	1	0	1	1	1	1	1	5
MIMAT0000062	ENSG00000141428	protein_coding	+	10	0	AGO1-4,AGO2	1	0	1	1	1	0	0	11
MIMAT0000062	ENSG00000141428	protein_coding	+	10	0	AGO1-4,AGO2	1	0	1	1	1	0	0	11
MIMAT0000062	ENSG00000141622	protein_coding	+	1	0	AGO2	1	0	0	1	0	1	0	4
MIMAT0000062	ENSG00000141622	protein_coding	+	4	0	AGO2	1	0	0	1	1	1	1	4
MIMAT0000062	ENSG00000119547	protein_coding	+	1	0	AGO2	1	0	1	1	0	1	0	11
MIMAT0000062	ENSG00000119547	protein_coding	+	10	0	AGO1-4,AGO2	1	0	1	1	0	1	1	11
MIMAT0000062	ENSG00000119547	protein_coding	+	5	0	AGO1-4,AGO2	1	0	1	1	0	1	1	11
MIMAT0000062	ENSG00000119547	protein_coding	+	20	0	AGO1,AGO1-4,AGO2,AGO3	1	0	1	1	0	1	1	11
MIMAT0000062	ENSG00000119547	protein_coding	+	5	0	AGO1-4,AGO2	1	0	1	1	0	0	0	11
MIMAT0000062	ENSG00000171105	protein_coding	-	10	0	AGO1-4,AGO2	1	0	0	1	1	1	1	5
MIMAT0000062	ENSG00000142347	protein_coding	-	3	0	AGO1-4	1	0	1	1	1	1	1	5
MIMAT0000062	ENSG00000127452	protein_coding	-	3	0	AGO1-4,AGO2	1	0	1	1	1	1	0	6
MIMAT0000062	ENSG00000123159	protein_coding	-	16	0	AGO1-4,AGO2	1	0	0	1	0	1	0	9
MIMAT0000062	ENSG00000123159	protein_coding	-	9	0	AGO1-4,AGO2	1	0	0	1	1	1	1	9
MIMAT0000062	ENSG00000180884	protein_coding	-	12	0	AGO1,AGO1-4,AGO2	1	0	1	0	1	1	0	3
MIMAT0000062	ENSG00000186017	protein_coding	-	4	0	AGO1,AGO1-4,AGO2	1	0	1	1	1	0	1	2
MIMAT0000062	ENSG00000105221	protein_coding	-	1	0	AGO1-4	1	0	0	0	1	0	1	5
MIMAT0000062	ENSG00000160392	protein_coding	-	13	0	AGO1,AGO1-4,AGO2	1	0	0	0	1	0	1	7
MIMAT0000062	ENSG00000028277	protein_coding	-	5	0	AGO2	1	0	0	1	0	1	0	7
MIMAT0000062	ENSG00000125741	protein_coding	-	5	0	AGO1-4,AGO2	1	0	1	0	1	0	1	0
MIMAT0000062	ENSG00000125741	protein_coding	-	5	0	AGO1-4,AGO2	1	0	1	0	1	0	0	0
MIMAT0000062	ENSG00000161558	protein_coding	-	6	0	AGO1-4,AGO2	1	0	1	1	1	0	1	7
MIMAT0000062	ENSG00000142556	protein_coding	-	3	0	AGO1-4	1	0	1	0	0	1	0	5
MIMAT0000062	ENSG00000099804	protein_coding	+	19	0	AGO1-4,AGO2	1	0	0	1	0	1	1	16
MIMAT0000062	ENSG00000099804	protein_coding	+	15	0	AGO1-4,AGO2	1	0	0	1	1	0	1	16
MIMAT0000062	ENSG00000116017	protein_coding	+	16	0	AGO1-4,AGO2	1	0	1	1	0	1	1	10
MIMAT0000062	ENSG00000116017	protein_coding	+	10	0	AGO1,AGO1-4,AGO2	0	0	1	1	0	0	1	10
MIMAT0000062	ENSG00000116017	protein_coding	+	14	0	AGO1-4,AGO2	0	1	1	1	0	0	1	10
MIMAT0000062	ENSG00000104885	protein_coding	+	15	0	AGO1-4,AGO2	0	0	1	0	1	1	0	5
MIMAT0000062	ENSG00000125657	protein_coding	+	25	0	AGO1-4,AGO2	1	0	0	1	1	0	1	9
MIMAT0000062	ENSG00000130544	protein_coding	+	1	0	AGO2	1	0	1	1	0	0	0	4
MIMAT0000062	ENSG00000130544	protein_coding	+	2	0	AGO1-4,AGO2	1	0	1	1	1	0	0	4
MIMAT0000062	ENSG00000132017	protein_coding	+	12	0	AGO1-4,AGO2	1	0	0	1	1	1	1	9
MIMAT0000062	ENSG00000105223	protein_coding	+	18	0	AGO1,AGO1-4,AGO2	1	1	0	0	1	1	1	10
MIMAT0000062	ENSG00000269858	protein_coding	+	10	0	AGO1-4,AGO2	1	0	0	1	0	0	1	8
MIMAT0000062	ENSG00000142252	protein_coding	+	10	0	AGO1-4,AGO2	1	0	1	1	1	0	1	14
MIMAT0000062	ENSG00000142528	protein_coding	+	4	0	AGO2	1	0	0	1	1	0	1	5
MIMAT0000062	ENSG00000198440	protein_coding	+	9	0	AGO1-4,AGO2	1	0	1	1	1	1	1	2
MIMAT0000062	ENSG00000178229	protein_coding	+	10	0	AGO1,AGO1-4,AGO2	1	0	1	1	1	1	0	3
MIMAT0000062	ENSG00000188785	protein_coding	+	4	0	AGO1,AGO1-4,AGO2	1	0	1	1	1	0	0	4
MIMAT0000062	ENSG00000198466	protein_coding	+	1	0	AGO1-4	1	1	1	0	1	0	0	6
MIMAT0000062	ENSG00000130508	protein_coding	-	8	0	AGO1-4,AGO2	1	0	1	1	0	1	1	5
MIMAT0000062	ENSG00000130508	protein_coding	-	6	0	AGO1-4,AGO2	1	0	1	1	0	1	1	5
MIMAT0000062	ENSG00000130508	protein_coding	-	4	0	AGO1-4,AGO2	1	0	1	1	0	0	0	5
MIMAT0000062	ENSG00000169016	protein_coding	-	27	0	AGO1,AGO1-4,AGO2	1	0	1	1	1	1	1	11
MIMAT0000062	ENSG00000138074	protein_coding	-	24	2	AGO1,AGO1-4,AGO2	1	0	1	1	1	1	1	12
MIMAT0000062	ENSG00000119787	protein_coding	-	22	0	AGO1,AGO1-4,AGO2,AGO3,AGO4	1	0	0	0	1	1	0	8
MIMAT0000062	ENSG00000163214	protein_coding	-	7	0	AGO1,AGO1-4,AGO2	1	0	1	0	1	0	1	6
MIMAT0000062	ENSG00000011566	protein_coding	-	10	0	AGO1-4,AGO2	1	0	1	1	1	1	1	6
MIMAT0000062	ENSG00000116001	protein_coding	-	6	0	AGO1-4,AGO2	0	0	1	0	1	1	1	6
MIMAT0000062	ENSG00000168758	protein_coding	-	32	0	AGO1,AGO1-4,AGO2,AGO3	1	0	0	1	1	1	1	4
MIMAT0000062	ENSG00000071073	protein_coding	-	4	0	AGO1-4,AGO2	1	0	1	1	0	0	0	6
MIMAT0000062	ENSG00000071073	protein_coding	-	20	0	AGO1-4,AGO2	1	0	1	1	1	1	1	6
MIMAT0000062	ENSG00000125633	protein_coding	-	3	0	AGO1-4	1	0	0	0	1	1	1	6
MIMAT0000062	ENSG00000144231	protein_coding	-	22	0	AGO1,AGO1-4,AGO2	1	0	1	1	1	0	1	8
MIMAT0000062	ENSG00000162980	protein_coding	-	8	0	AGO1-4,AGO2	1	0	0	1	0	1	1	7
MIMAT0000062	ENSG00000283228	protein_coding	-	8	0	AGO1-4,AGO2	1	0	0	1	0	1	1	0
MIMAT0000062	ENSG00000123612	protein_coding	-	9	0	AGO2	1	0	1	1	1	1	1	4
MIMAT0000062	ENSG00000153250	protein_coding	-	21	0	AGO1-4,AGO2	0	0	1	1	1	1	1	8
MIMAT0000062	ENSG00000182263	protein_coding	-	9	0	AGO1-4,AGO2	0	0	1	1	0	0	1	6
MIMAT0000062	ENSG00000182263	protein_coding	-	17	0	AGO1,AGO1-4,AGO2,AGO3,AGO4	0	0	1	1	0	0	1	6
MIMAT0000062	ENSG00000182263	protein_coding	-	3	0	AGO1-4,AGO2	1	0	1	1	1	1	1	6
MIMAT0000062	ENSG00000182263	protein_coding	-	3	0	AGO2	1	0	1	1	1	0	1	6
MIMAT0000062	ENSG00000182263	protein_coding	-	7	0	AGO1-4,AGO2	1	0	1	1	1	1	1	6
MIMAT0000062	ENSG00000187231	protein_coding	-	2	0	AGO2	0	0	0	1	0	1	1	4
MIMAT0000062	ENSG00000204262	protein_coding	-	6	0	AGO1-4	1	0	0	1	1	1	1	6
MIMAT0000062	ENSG00000114933	protein_coding	-	3	0	AGO1-4	1	0	0	1	0	1	1	5
MIMAT0000062	ENSG00000030419	protein_coding	-	1	0	AGO1-4	1	0	1	1	0	1	0	3
MIMAT0000062	ENSG00000030419	protein_coding	-	6	0	AGO1-4,AGO2	1	0	1	1	0	1	1	3
MIMAT0000062	ENSG00000116106	protein_coding	-	36	0	AGO1,AGO1-4,AGO2,AGO3	1	0	0	1	1	1	1	4
MIMAT0000062	ENSG00000135903	protein_coding	-	11	0	AGO1,AGO2,AGO3,AGO4	1	0	0	1	0	1	1	4
MIMAT0000062	ENSG00000163053	protein_coding	-	2	0	AGO1-4	1	0	1	0	0	1	1	4
MIMAT0000062	ENSG00000115677	protein_coding	-	6	0	AGO1-4,AGO2	1	0	0	1	1	1	1	1
MIMAT0000062	ENSG00000143727	protein_coding	+	5	0	AGO2	1	0	1	0	1	0	0	13
MIMAT0000062	ENSG00000171848	protein_coding	+	31	0	AGO1,AGO1-4,AGO2,AGO3	1	0	1	1	1	1	1	9
MIMAT0000062	ENSG00000196208	protein_coding	+	4	0	AGO1-4	1	0	1	0	1	1	1	2
MIMAT0000062	ENSG00000071575	protein_coding	+	7	0	AGO1-4,AGO2	1	0	0	0	0	1	1	4
MIMAT0000062	ENSG00000134323	protein_coding	+	8	0	AGO1-4,AGO2	1	0	1	1	1	1	1	4
MIMAT0000062	ENSG00000134323	protein_coding	+	3	0	AGO2	1	0	1	1	1	1	1	4
MIMAT0000062	ENSG00000213626	protein_coding	+	4	0	AGO1-4,AGO2	1	0	0	0	0	1	1	2
MIMAT0000062	ENSG00000115902	protein_coding	+	4	0	AGO1-4,AGO2	1	0	0	0	1	0	1	6
MIMAT0000062	ENSG00000059728	protein_coding	+	8	0	AGO1,AGO1-4,AGO2	1	0	0	1	1	1	1	6
MIMAT0000062	ENSG00000187605	protein_coding	+	9	0	AGO1-4,AGO2	1	0	0	0	0	1	1	7
MIMAT0000062	ENSG00000187605	protein_coding	+	23	0	AGO1-4,AGO2	1	0	0	0	1	1	1	7
MIMAT0000062	ENSG00000187605	protein_coding	+	12	0	AGO1-4,AGO2	1	0	0	0	0	1	1	7
MIMAT0000062	ENSG00000115282	protein_coding	+	1	0	AGO1-4	1	0	0	1	1	0	1	3
MIMAT0000062	ENSG00000135622	protein_coding	+	3	0	AGO2	1	0	0	0	1	0	1	6
MIMAT0000062	ENSG00000176407	protein_coding	+	8	0	AGO1,AGO1-4,AGO2	1	0	0	0	0	1	1	10
MIMAT0000062	ENSG00000115548	protein_coding	+	12	0	AGO1,AGO1-4,AGO2	1	0	0	1	1	1	1	7
MIMAT0000062	ENSG00000071054	protein_coding	+	4	0	AGO1-4,AGO2	1	0	0	0	1	1	1	7
MIMAT0000062	ENSG00000153201	protein_coding	+	19	0	AGO1,AGO1-4,AGO2	1	1	1	1	1	1	1	5
MIMAT0000062	ENSG00000114999	protein_coding	+	3	0	AGO1,AGO1-4	1	0	0	1	1	1	1	6
MIMAT0000062	ENSG00000144136	protein_coding	+	25	0	AGO1,AGO1-4,AGO2,AGO3	1	0	1	1	1	1	1	7
MIMAT0000062	ENSG00000144118	protein_coding	+	9	1	AGO1,AGO1-4,AGO2	1	0	0	0	1	1	1	8
MIMAT0000062	ENSG00000136731	protein_coding	+	4	0	AGO1-4	1	0	0	0	0	1	1	4
MIMAT0000062	ENSG00000136731	protein_coding	+	1	0	AGO2	1	0	0	0	0	1	1	4
MIMAT0000062	ENSG00000121989	protein_coding	+	11	0	AGO1-4,AGO2	1	0	1	1	0	1	1	5
MIMAT0000062	ENSG00000121989	protein_coding	+	5	0	AGO1-4,AGO2	1	0	1	1	0	1	1	5
MIMAT0000062	ENSG00000121989	protein_coding	+	7	0	AGO1-4,AGO2	1	0	1	1	0	1	0	5
MIMAT0000062	ENSG00000177917	protein_coding	+	8	0	AGO1-4,AGO2	1	0	1	1	0	0	1	7
MIMAT0000062	ENSG00000177917	protein_coding	+	1	0	AGO2	0	0	1	1	1	0	0	7
MIMAT0000062	ENSG00000213160	protein_coding	+	4	0	AGO1-4,AGO2	0	0	1	0	0	1	1	9
MIMAT0000062	ENSG00000168542	protein_coding	+	13	0	AGO1-4,AGO2	1	0	1	1	1	1	1	6
MIMAT0000062	ENSG00000138386	protein_coding	+	8	0	AGO1-4,AGO2	1	0	0	1	0	1	0	5
MIMAT0000062	ENSG00000115540	protein_coding	+	9	0	AGO1-4,AGO2	1	0	0	1	1	1	1	9
MIMAT0000062	ENSG00000247626	protein_coding	+	13	0	AGO1-4,AGO2	1	0	1	0	1	0	1	8
MIMAT0000062	ENSG00000247626	protein_coding	+	10	0	AGO1,AGO1-4,AGO2	1	0	1	0	1	0	0	8
MIMAT0000062	ENSG00000082153	protein_coding	+	11	0	AGO1,AGO1-4,AGO2,AGO3	1	0	1	1	1	1	1	7
MIMAT0000062	ENSG00000082153	protein_coding	+	7	3	AGO1,AGO1-4,AGO2	1	0	1	1	1	1	1	7
MIMAT0000062	ENSG00000127838	protein_coding	+	8	2	AGO1-4,AGO2	1	0	0	1	1	1	1	8
MIMAT0000062	ENSG00000135912	protein_coding	+	11	0	AGO1-4,AGO2	1	0	1	1	1	1	1	11
MIMAT0000062	ENSG00000135912	protein_coding	+	4	0	AGO1-4,AGO2	0	0	1	1	1	1	1	11
MIMAT0000062	ENSG00000124831	protein_coding	+	8	0	AGO1-4,AGO2	1	0	0	1	0	1	0	2
MIMAT0000062	ENSG00000088854	protein_coding	-	4	0	AGO1-4,AGO2	1	0	1	1	0	1	1	4
MIMAT0000062	ENSG00000088854	protein_coding	-	8	0	AGO1-4,AGO2	1	0	1	1	0	1	1	4
MIMAT0000062	ENSG00000125772	protein_coding	-	6	0	AGO1-4,AGO2	1	0	1	1	1	0	1	7
MIMAT0000062	ENSG00000125772	protein_coding	-	13	0	AGO1-4,AGO2	1	0	1	1	1	1	1	7
MIMAT0000062	ENSG00000126003	protein_coding	-	27	0	AGO1,AGO1-4,AGO2,AGO3	1	0	0	1	1	1	1	8
MIMAT0000062	ENSG00000197183	protein_coding	-	9	0	AGO1-4,AGO2	0	0	0	1	1	1	1	5
MIMAT0000062	ENSG00000196562	protein_coding	-	6	0	AGO1-4,AGO2	1	0	0	1	0	0	1	3
MIMAT0000062	ENSG00000158480	protein_coding	-	8	0	AGO1,AGO1-4,AGO2	1	0	0	0	1	1	1	4
MIMAT0000062	ENSG00000087586	protein_coding	-	20	0	AGO1,AGO1-4,AGO2	1	0	1	0	1	0	0	13
MIMAT0000062	ENSG00000196700	protein_coding	-	12	0	AGO1-4,AGO2	1	0	1	1	0	1	1	5
MIMAT0000062	ENSG00000196700	protein_coding	-	10	0	AGO1-4,AGO2	1	0	1	1	1	1	1	5
MIMAT0000062	ENSG00000196700	protein_coding	-	10	0	AGO1-4,AGO2	1	0	1	1	0	1	1	5
MIMAT0000062	ENSG00000247315	protein_coding	+	29	0	AGO1,AGO1-4,AGO2	1	0	0	1	1	1	1	5
MIMAT0000062	ENSG00000101333	protein_coding	+	3	0	AGO1-4,AGO2	1	0	0	1	0	1	0	5
MIMAT0000062	ENSG00000132640	protein_coding	+	26	0	AGO1,AGO1-4,AGO2	1	0	0	1	1	1	1	5
MIMAT0000062	ENSG00000125871	protein_coding	+	7	0	AGO1-4,AGO2	1	0	1	0	1	0	0	6
MIMAT0000062	ENSG00000173418	protein_coding	+	24	0	AGO1,AGO1-4,AGO2,AGO3	1	0	0	0	0	1	1	6
MIMAT0000062	ENSG00000131061	protein_coding	+	2	0	AGO1-4,AGO2	1	0	1	1	1	0	1	7
MIMAT0000062	ENSG00000125970	protein_coding	+	6	0	AGO1-4,AGO2	1	0	1	0	1	0	0	9
MIMAT0000062	ENSG00000124151	protein_coding	+	21	0	AGO1,AGO1-4,AGO2	1	0	0	0	1	1	0	4
MIMAT0000062	ENSG00000124198	protein_coding	+	5	0	AGO1-4,AGO2	1	0	1	0	1	0	0	5
MIMAT0000062	ENSG00000124171	protein_coding	+	12	0	AGO1-4,AGO2	1	0	1	1	0	0	0	10
MIMAT0000062	ENSG00000124171	protein_coding	+	3	0	AGO1-4,AGO2	1	0	1	1	0	0	0	10
MIMAT0000062	ENSG00000124171	protein_coding	+	10	0	AGO1-4,AGO2	1	0	1	1	1	1	1	10
MIMAT0000062	ENSG00000215440	protein_coding	+	6	0	AGO1-4,AGO2	1	0	0	1	0	1	1	7
MIMAT0000062	ENSG00000254995	protein_coding	+	6	0	AGO1-4,AGO2	1	0	0	1	0	1	1	8
MIMAT0000062	ENSG00000154734	protein_coding	-	2	0	AGO1,AGO2	1	0	1	0	0	0	1	7
MIMAT0000062	ENSG00000154736	protein_coding	-	4	0	AGO2	1	0	1	1	0	0	0	5
MIMAT0000062	ENSG00000154736	protein_coding	-	8	0	AGO1-4,AGO2	1	0	1	1	0	1	1	5
MIMAT0000062	ENSG00000198862	protein_coding	-	8	0	AGO1-4,AGO2	1	0	1	1	1	1	1	4
MIMAT0000062	ENSG00000185658	protein_coding	-	3	0	AGO1-4,AGO2	1	0	1	0	1	0	1	4
MIMAT0000062	ENSG00000184012	protein_coding	-	4	0	AGO1-4,AGO2	1	0	1	0	1	1	1	1
MIMAT0000062	ENSG00000184787	protein_coding	-	17	0	AGO1,AGO1-4,AGO2	1	1	0	0	1	0	1	3
MIMAT0000062	ENSG00000156273	protein_coding	+	32	0	AGO1,AGO1-4,AGO2	1	0	1	1	1	1	1	6
MIMAT0000062	ENSG00000156273	protein_coding	+	46	0	AGO1,AGO1-4,AGO2,AGO3,AGO4	1	1	1	1	1	1	1	6
MIMAT0000062	ENSG00000157540	protein_coding	+	7	0	AGO1-4,AGO2	1	0	1	0	1	1	1	3
MIMAT0000062	ENSG00000160208	protein_coding	+	8	0	AGO1-4,AGO2	1	0	0	0	0	1	1	6
MIMAT0000062	ENSG00000243156	protein_coding	-	3	0	AGO1,AGO2	0	0	1	0	1	0	1	2
MIMAT0000062	ENSG00000275004	protein_coding	-	9	0	AGO1,AGO2	1	0	1	1	1	1	0	5
MIMAT0000062	ENSG00000275004	protein_coding	-	14	0	AGO1,AGO2	1	0	1	1	1	1	1	5
MIMAT0000062	ENSG00000275004	protein_coding	-	1	0	AGO1	1	0	1	1	0	1	1	5
MIMAT0000062	ENSG00000275004	protein_coding	-	5	0	AGO1,AGO2	1	0	1	1	0	0	0	5
MIMAT0000062	ENSG00000100100	protein_coding	-	9	0	AGO1-4,AGO2	1	0	0	1	1	1	1	1
MIMAT0000062	ENSG00000183530	protein_coding	-	7	1	AGO1-4,AGO2	0	0	0	1	0	1	1	2
MIMAT0000062	ENSG00000100320	protein_coding	-	20	0	AGO1,AGO1-4,AGO2,AGO3	1	0	0	1	0	1	1	2
MIMAT0000062	ENSG00000183864	protein_coding	-	10	0	AGO1-4,AGO2	1	0	0	0	0	1	1	0
MIMAT0000062	ENSG00000169635	protein_coding	+	14	0	AGO1,AGO2,AGO3	1	0	1	1	0	1	1	6
MIMAT0000062	ENSG00000169635	protein_coding	+	6	0	AGO1,AGO1-4,AGO2	1	0	1	1	0	1	1	6
MIMAT0000062	ENSG00000169635	protein_coding	+	9	0	AGO1,AGO1-4,AGO2	1	0	1	1	0	1	1	6
MIMAT0000062	ENSG00000169635	protein_coding	+	15	0	AGO1,AGO1-4,AGO2	1	0	1	1	1	1	1	6
MIMAT0000062	ENSG00000169635	protein_coding	+	14	0	AGO1,AGO1-4,AGO2,AGO3	1	0	1	1	0	0	0	6
MIMAT0000062	ENSG00000099974	protein_coding	+	2	0	AGO2	1	0	1	1	1	0	0	6
MIMAT0000062	ENSG00000183762	protein_coding	+	5	0	AGO1-4,AGO2,AGO3	1	0	1	0	1	1	1	0
MIMAT0000062	ENSG00000182541	protein_coding	+	2	0	AGO2	1	0	0	0	1	0	1	2
MIMAT0000062	ENSG00000100106	protein_coding	+	4	0	AGO2	1	0	0	0	1	0	1	0
MIMAT0000062	ENSG00000100335	protein_coding	+	14	0	AGO1,AGO1-4,AGO2	1	0	1	0	1	1	1	3
MIMAT0000062	ENSG00000100354	protein_coding	+	8	0	AGO1-4,AGO2	1	1	1	0	0	0	0	0
MIMAT0000062	ENSG00000241484	protein_coding	+	4	0	AGO1-4	1	0	1	1	1	0	0	4
MIMAT0000062	ENSG00000248405	protein_coding	+	4	0	AGO1-4	1	0	1	1	1	0	0	1
MIMAT0000062	ENSG00000100376	protein_coding	+	8	0	AGO1-4,AGO2	1	0	0	1	1	1	1	2
MIMAT0000062	ENSG00000186951	protein_coding	+	4	0	AGO2	1	0	1	0	0	1	0	2
MIMAT0000062	ENSG00000186951	protein_coding	+	1	0	AGO2	1	1	1	0	0	0	0	2
MIMAT0000062	ENSG00000073150	protein_coding	+	4	0	AGO1-4,AGO2	1	0	0	0	0	1	1	4
MIMAT0000062	ENSG00000170638	protein_coding	+	4	0	AGO1,AGO2	1	0	0	1	0	1	1	6
MIMAT0000062	ENSG00000156990	protein_coding	-	9	0	AGO1-4,AGO2	0	0	1	0	1	1	0	16
MIMAT0000062	ENSG00000131381	protein_coding	-	5	0	AGO1,AGO1-4,AGO2	1	0	1	1	0	0	0	3
MIMAT0000062	ENSG00000131381	protein_coding	-	23	0	AGO1,AGO1-4,AGO2	1	0	1	1	0	0	0	3
MIMAT0000062	ENSG00000131381	protein_coding	-	4	0	AGO1-4	1	0	1	1	0	0	0	3
MIMAT0000062	ENSG00000206560	protein_coding	-	4	0	AGO2	1	0	0	1	1	1	1	2
MIMAT0000062	ENSG00000154813	protein_coding	-	21	0	AGO1,AGO1-4,AGO2	0	0	1	1	1	0	1	14
MIMAT0000062	ENSG00000091317	protein_coding	-	7	0	AGO1-4,AGO2	1	0	0	0	1	0	1	4
MIMAT0000062	ENSG00000188167	protein_coding	-	8	0	AGO1,AGO1-4,AGO2	1	0	1	1	1	0	1	4
MIMAT0000062	ENSG00000163539	protein_coding	-	3	0	AGO2	1	0	1	0	1	1	1	4
MIMAT0000062	ENSG00000168016	protein_coding	-	1	1	AGO2	1	0	0	1	1	0	1	2
MIMAT0000062	ENSG00000173473	protein_coding	-	4	0	AGO1-4,AGO2	1	0	0	1	1	1	1	3
MIMAT0000062	ENSG00000164045	protein_coding	-	1	0	AGO1-4	1	0	1	1	0	0	0	8
MIMAT0000062	ENSG00000164045	protein_coding	-	20	0	AGO1,AGO1-4,AGO2,AGO3	1	0	1	1	1	1	1	8
MIMAT0000062	ENSG00000164045	protein_coding	-	9	0	AGO1,AGO1-4,AGO2	1	0	1	1	0	0	0	8
MIMAT0000062	ENSG00000172113	protein_coding	-	23	0	AGO1,AGO1-4,AGO2,AGO3	1	0	1	1	1	1	1	4
MIMAT0000062	ENSG00000114302	protein_coding	-	2	0	AGO1-4,AGO2	0	0	1	1	0	0	1	4
MIMAT0000062	ENSG00000172053	protein_coding	-	13	0	AGO1-4,AGO2	1	0	0	1	1	1	1	8
MIMAT0000062	ENSG00000114383	protein_coding	-	24	0	AGO1,AGO1-4,AGO2	1	0	0	0	1	0	1	11
MIMAT0000062	ENSG00000114737	protein_coding	-	6	0	AGO1-4,AGO2	1	0	1	0	1	0	0	8
MIMAT0000062	ENSG00000114737	protein_coding	-	6	0	AGO1-4,AGO2	1	0	1	0	1	0	0	8
MIMAT0000062	ENSG00000114779	protein_coding	-	4	0	AGO1-4,AGO2	1	0	1	0	1	0	0	2
MIMAT0000062	ENSG00000164087	protein_coding	-	3	0	AGO2	1	0	1	0	1	0	0	12
MIMAT0000062	ENSG00000213533	protein_coding	-	3	0	AGO1-4,AGO2	1	0	0	0	1	1	1	6
MIMAT0000062	ENSG00000163935	protein_coding	-	2	0	AGO1-4	0	0	1	1	0	1	1	4
MIMAT0000062	ENSG00000172340	protein_coding	-	8	0	AGO1-4,AGO2	1	0	0	0	1	1	1	3
MIMAT0000062	ENSG00000163378	protein_coding	-	1	0	AGO1-4	1	0	1	1	0	1	1	3
MIMAT0000062	ENSG00000163378	protein_coding	-	13	0	AGO1-4,AGO2	1	0	1	1	1	0	1	3
MIMAT0000062	ENSG00000206538	protein_coding	-	9	0	AGO1-4,AGO2	1	0	0	1	0	1	1	4
MIMAT0000062	ENSG00000121578	protein_coding	-	6	1	AGO1,AGO2	1	0	1	0	1	0	0	4
MIMAT0000062	ENSG00000051341	protein_coding	-	5	0	AGO1-4,AGO2	1	0	1	1	0	0	0	9
MIMAT0000062	ENSG00000051341	protein_coding	-	17	0	AGO1,AGO1-4,AGO2	1	0	1	1	1	0	0	9
MIMAT0000062	ENSG00000173226	protein_coding	-	8	0	AGO1-4,AGO2	1	0	1	0	1	0	1	7
MIMAT0000062	ENSG00000114030	protein_coding	-	9	0	AGO1-4,AGO2	1	0	0	1	0	1	1	9
MIMAT0000062	ENSG00000074416	protein_coding	-	6	0	AGO1-4	1	0	0	0	0	1	1	5
MIMAT0000062	ENSG00000004399	protein_coding	-	10	0	AGO1-4,AGO2	1	0	0	1	1	1	1	4
MIMAT0000062	ENSG00000129055	protein_coding	-	9	1	AGO1-4,AGO2	1	0	1	0	1	0	0	6
MIMAT0000062	ENSG00000114127	protein_coding	-	9	0	AGO1-4,AGO2	1	0	1	1	0	0	0	4
MIMAT0000062	ENSG00000114127	protein_coding	-	4	0	AGO1-4,AGO2	1	0	1	1	0	0	1	4
MIMAT0000062	ENSG00000068885	protein_coding	-	9	0	AGO1-4,AGO2	1	0	1	0	1	0	0	2
MIMAT0000062	ENSG00000186432	protein_coding	-	1	0	AGO1-4	1	0	1	0	1	1	1	9
MIMAT0000062	ENSG00000121858	protein_coding	-	5	0	AGO1-4,AGO2	1	0	1	1	1	0	0	7
MIMAT0000062	ENSG00000114770	protein_coding	-	21	0	AGO1-4,AGO2	1	0	0	1	1	1	1	8
MIMAT0000062	ENSG00000163900	protein_coding	-	17	0	AGO1,AGO1-4,AGO2	0	0	0	0	1	1	1	6
MIMAT0000062	ENSG00000163898	protein_coding	-	3	0	AGO1-4,AGO2	1	0	0	1	1	0	1	5
MIMAT0000062	ENSG00000073792	protein_coding	-	7	0	AGO1-4,AGO2	1	0	1	1	0	1	1	13
MIMAT0000062	ENSG00000073792	protein_coding	-	8	0	AGO1-4,AGO2	1	0	1	1	1	1	1	13
MIMAT0000062	ENSG00000163347	protein_coding	-	4	0	AGO2	1	0	1	0	1	0	0	2
MIMAT0000062	ENSG00000133657	protein_coding	-	3	0	AGO1-4,AGO2	1	0	1	1	0	0	0	8
MIMAT0000062	ENSG00000133657	protein_coding	-	4	0	AGO1,AGO1-4	1	0	1	1	0	0	0	8
MIMAT0000062	ENSG00000206557	protein_coding	+	7	0	AGO1,AGO2	1	0	1	1	1	1	1	9
MIMAT0000062	ENSG00000206557	protein_coding	+	14	0	AGO1,AGO2,AGO3	1	0	1	1	1	1	1	9
MIMAT0000062	ENSG00000170275	protein_coding	+	7	0	AGO1-4,AGO2	1	0	0	1	0	0	1	7
MIMAT0000062	ENSG00000144674	protein_coding	+	31	0	AGO1,AGO1-4,AGO2,AGO3	1	0	0	1	1	0	1	4
MIMAT0000062	ENSG00000114739	protein_coding	+	20	0	AGO1,AGO1-4,AGO2	1	0	0	0	0	1	1	7
MIMAT0000062	ENSG00000114739	protein_coding	+	12	0	AGO1-4,AGO2	1	0	0	0	0	1	1	7
MIMAT0000062	ENSG00000177842	protein_coding	+	3	0	AGO2	0	0	1	1	0	0	1	5
MIMAT0000062	ENSG00000144791	protein_coding	+	9	0	AGO1-4,AGO2	1	0	0	0	0	1	1	2
MIMAT0000062	ENSG00000174840	protein_coding	+	25	0	AGO1,AGO1-4,AGO2,AGO3	2	0	2	2	1	1	2	5
MIMAT0000062	ENSG00000163684	protein_coding	+	5	0	AGO2	1	0	1	0	1	0	0	4
MIMAT0000062	ENSG00000179021	protein_coding	+	7	0	AGO1-4,AGO2	0	1	1	1	1	0	0	4
MIMAT0000062	ENSG00000114439	protein_coding	+	3	0	AGO1-4,AGO2	0	0	0	1	0	1	1	2
MIMAT0000062	ENSG00000114529	protein_coding	+	11	0	AGO1-4,AGO2	1	0	1	0	1	0	1	5
MIMAT0000062	ENSG00000163389	protein_coding	+	3	0	AGO1-4,AGO2	1	0	0	0	0	1	1	2
MIMAT0000062	ENSG00000091527	protein_coding	+	22	0	AGO1,AGO1-4,AGO2	1	0	1	1	1	1	1	9
MIMAT0000062	ENSG00000114098	protein_coding	+	4	0	AGO1-4,AGO2	1	0	0	1	0	1	1	5
MIMAT0000062	ENSG00000114125	protein_coding	+	5	0	AGO1-4,AGO2	1	0	1	0	1	1	1	9
MIMAT0000062	ENSG00000196428	protein_coding	+	16	0	AGO1,AGO1-4,AGO2,AGO3	1	0	0	1	1	1	1	7
MIMAT0000062	ENSG00000198843	protein_coding	+	6	0	AGO1-4,AGO2	1	0	1	2	0	0	0	4
MIMAT0000062	ENSG00000198843	protein_coding	+	1	0	AGO1-4	1	0	1	1	0	0	0	4
MIMAT0000062	ENSG00000136603	protein_coding	+	15	0	AGO1,AGO2	0	0	1	1	0	1	1	7
MIMAT0000062	ENSG00000136603	protein_coding	+	24	0	AGO1,AGO1-4,AGO2	0	0	1	1	0	1	1	7
MIMAT0000062	ENSG00000136603	protein_coding	+	14	0	AGO1-4,AGO2	0	0	1	1	0	1	1	7
MIMAT0000062	ENSG00000075420	protein_coding	+	9	0	AGO1-4,AGO2	1	0	1	1	0	0	0	3
MIMAT0000062	ENSG00000075420	protein_coding	+	15	0	AGO1-4,AGO2	1	0	1	1	0	1	1	3
MIMAT0000062	ENSG00000075420	protein_coding	+	23	0	AGO1-4,AGO2	1	0	1	1	1	1	1	3
MIMAT0000062	ENSG00000163728	protein_coding	+	4	0	AGO1-4,AGO2	1	0	1	1	1	1	0	5
MIMAT0000062	ENSG00000161202	protein_coding	+	10	0	AGO1,AGO1-4,AGO2	1	0	0	1	1	0	1	7
MIMAT0000062	ENSG00000163904	protein_coding	+	18	0	AGO1,AGO1-4,AGO2	1	0	1	1	0	1	1	5
MIMAT0000062	ENSG00000163904	protein_coding	+	1	0	AGO1-4	0	0	1	1	0	0	1	5
MIMAT0000062	ENSG00000119231	protein_coding	+	19	0	AGO1,AGO1-4,AGO2	1	0	0	1	0	1	1	11
MIMAT0000062	ENSG00000188848	protein_coding	-	13	0	AGO1,AGO2,AGO3	1	0	1	1	0	0	0	5
MIMAT0000062	ENSG00000188848	protein_coding	-	13	0	AGO1,AGO2,AGO3	1	0	1	1	0	1	1	5
MIMAT0000062	ENSG00000188848	protein_coding	-	1	0	AGO2	1	0	1	1	0	1	1	5
MIMAT0000062	ENSG00000138767	protein_coding	-	5	0	AGO1-4,AGO2	1	0	0	0	0	1	1	4
MIMAT0000062	ENSG00000138814	protein_coding	-	3	0	AGO2	1	0	0	0	0	1	1	2
MIMAT0000062	ENSG00000138738	protein_coding	-	5	0	AGO1-4,AGO2	0	0	1	1	1	0	1	3
MIMAT0000062	ENSG00000120519	protein_coding	-	21	0	AGO1,AGO1-4,AGO2,AGO3	0	0	1	0	1	0	1	3
MIMAT0000062	ENSG00000164305	protein_coding	-	18	0	AGO1,AGO1-4,AGO2	1	0	1	1	1	1	1	6
MIMAT0000062	ENSG00000185619	protein_coding	+	44	0	AGO1,AGO1-4,AGO2,AGO3	1	0	0	1	1	1	1	6
MIMAT0000062	ENSG00000137449	protein_coding	+	13	0	AGO1-4,AGO2	1	0	1	1	1	1	1	6
MIMAT0000062	ENSG00000137449	protein_coding	+	7	0	AGO1-4,AGO2	1	0	1	1	0	1	1	6
MIMAT0000062	ENSG00000137449	protein_coding	+	2	1	AGO2	1	0	1	1	0	1	0	6
MIMAT0000062	ENSG00000118579	protein_coding	+	19	1	AGO1-4,AGO2	1	0	1	1	1	0	1	5
MIMAT0000062	ENSG00000038210	protein_coding	+	4	0	AGO1-4,AGO2	1	0	0	0	1	0	1	5
MIMAT0000062	ENSG00000174799	protein_coding	+	9	0	AGO1,AGO1-4,AGO2	1	0	1	0	1	0	1	6
MIMAT0000062	ENSG00000018189	protein_coding	+	10	0	AGO1-4,AGO2	1	0	1	0	1	0	1	6
MIMAT0000062	ENSG00000138759	protein_coding	+	4	0	AGO1-4,AGO2	1	0	1	1	1	1	1	3
MIMAT0000062	ENSG00000138678	protein_coding	+	3	0	AGO1-4,AGO2	1	0	1	0	1	0	1	5
MIMAT0000062	ENSG00000163104	protein_coding	+	19	0	AGO1,AGO1-4,AGO2	1	0	1	1	1	1	1	5
MIMAT0000062	ENSG00000163104	protein_coding	+	6	0	AGO1-4,AGO2	1	0	1	0	1	1	1	5
MIMAT0000062	ENSG00000168769	protein_coding	+	8	0	AGO1-4,AGO2	0	0	0	1	0	1	1	4
MIMAT0000062	ENSG00000170185	protein_coding	+	19	0	AGO1,AGO1-4,AGO2	1	0	1	1	1	1	1	3
MIMAT0000062	ENSG00000052795	protein_coding	+	15	0	AGO1-4,AGO2	0	0	1	1	0	0	1	7
MIMAT0000062	ENSG00000129128	protein_coding	+	11	0	AGO1,AGO1-4,AGO2	1	0	1	1	0	0	0	5
MIMAT0000062	ENSG00000173320	protein_coding	+	4	0	AGO1-4,AGO2	0	0	1	0	1	0	1	4
MIMAT0000062	ENSG00000150712	protein_coding	-	9	0	AGO1-4,AGO2	1	0	1	0	0	0	1	2
MIMAT0000062	ENSG00000151388	protein_coding	-	4	0	AGO1-4	0	0	1	1	0	0	1	9
MIMAT0000062	ENSG00000113494	protein_coding	-	1	0	AGO1-4	0	0	1	1	0	1	1	5
MIMAT0000062	ENSG00000113494	protein_coding	-	2	0	AGO1-4	0	0	1	1	0	1	1	5
MIMAT0000062	ENSG00000164327	protein_coding	-	8	0	AGO1,AGO2	1	0	1	1	1	1	1	5
MIMAT0000062	ENSG00000177058	protein_coding	-	7	0	AGO1-4,AGO2	1	0	1	1	1	1	1	9
MIMAT0000062	ENSG00000153006	protein_coding	-	20	0	AGO1,AGO1-4,AGO2,AGO3,AGO4	1	0	0	1	0	1	1	7
MIMAT0000062	ENSG00000164331	protein_coding	-	10	0	AGO1,AGO2	1	0	0	1	1	0	0	5
MIMAT0000062	ENSG00000113163	protein_coding	-	3	0	AGO1-4,AGO2	0	0	1	1	1	1	1	6
MIMAT0000062	ENSG00000152413	protein_coding	-	9	0	AGO1,AGO1-4,AGO2,AGO3	1	0	1	0	1	0	0	8
MIMAT0000062	ENSG00000174695	protein_coding	-	7	0	AGO1-4,AGO2	0	0	1	1	1	0	1	8
MIMAT0000062	ENSG00000174695	protein_coding	-	6	0	AGO1,AGO1-4,AGO2	1	0	1	1	0	0	0	8
MIMAT0000062	ENSG00000164211	protein_coding	-	2	0	AGO1-4	1	0	1	0	1	0	0	5
MIMAT0000062	ENSG00000168944	protein_coding	-	21	1	AGO1,AGO1-4,AGO2,AGO3	1	0	1	0	1	1	0	3
MIMAT0000062	ENSG00000217128	protein_coding	-	26	2	AGO1,AGO1-4,AGO2	1	0	1	1	1	1	1	5
MIMAT0000062	ENSG00000072682	protein_coding	-	7	0	AGO1-4,AGO2	1	0	0	1	0	1	1	5
MIMAT0000062	ENSG00000113108	protein_coding	-	3	0	AGO1-4,AGO2	1	0	1	0	1	1	1	8
MIMAT0000062	ENSG00000113196	protein_coding	-	11	1	AGO1,AGO2	1	0	1	1	1	1	1	4
MIMAT0000062	ENSG00000120129	protein_coding	-	29	0	AGO1,AGO1-4,AGO2	1	0	0	1	1	1	1	3
MIMAT0000062	ENSG00000146083	protein_coding	-	38	0	AGO1,AGO1-4,AGO2,AGO3	1	0	0	1	0	1	1	5
MIMAT0000062	ENSG00000113387	protein_coding	+	7	0	AGO1,AGO1-4,AGO2	0	0	1	1	1	1	1	9
MIMAT0000062	ENSG00000145623	protein_coding	+	5	0	AGO1-4,AGO2	1	0	1	1	1	1	1	7
MIMAT0000062	ENSG00000205765	protein_coding	+	28	0	AGO1,AGO1-4,AGO2,AGO3,AGO4	1	0	1	1	1	1	1	4
MIMAT0000062	ENSG00000205765	protein_coding	+	25	0	AGO1,AGO1-4,AGO2	1	0	1	1	1	0	0	4
MIMAT0000062	ENSG00000151883	protein_coding	+	5	0	AGO2	0	0	1	1	0	1	1	1
MIMAT0000062	ENSG00000095015	protein_coding	+	22	0	AGO1,AGO1-4,AGO2	1	0	1	1	1	1	1	3
MIMAT0000062	ENSG00000068796	protein_coding	+	18	0	AGO1-4,AGO2	1	0	0	0	1	1	1	5
MIMAT0000062	ENSG00000123213	protein_coding	+	4	0	AGO1-4,AGO2	1	0	0	0	1	0	1	5
MIMAT0000062	ENSG00000153914	protein_coding	+	13	0	AGO1,AGO1-4,AGO2	1	0	1	1	0	1	1	4
MIMAT0000062	ENSG00000164338	protein_coding	+	3	0	AGO1-4,AGO2	1	0	1	0	1	0	1	4
MIMAT0000062	ENSG00000164329	protein_coding	+	15	0	AGO1,AGO1-4,AGO2	1	0	1	0	1	0	0	4
MIMAT0000062	ENSG00000039319	protein_coding	+	6	0	AGO1,AGO2	1	0	1	1	0	0	0	3
MIMAT0000062	ENSG00000039319	protein_coding	+	3	0	AGO2	1	0	1	1	1	0	0	3
MIMAT0000062	ENSG00000131732	protein_coding	+	19	0	AGO1,AGO1-4,AGO2	1	0	1	1	1	0	0	11
MIMAT0000062	ENSG00000198108	protein_coding	+	3	0	AGO1-4,AGO2	1	0	0	1	0	1	1	2
MIMAT0000062	ENSG00000198944	protein_coding	+	5	0	AGO1-4,AGO2	1	0	1	0	1	1	1	9
MIMAT0000062	ENSG00000119048	protein_coding	+	9	0	AGO1,AGO1-4,AGO2	1	0	1	0	1	0	0	9
MIMAT0000062	ENSG00000119048	protein_coding	+	9	0	AGO1-4,AGO2	1	0	1	0	1	0	0	9
MIMAT0000062	ENSG00000169252	protein_coding	+	11	0	AGO1-4,AGO2	1	0	1	1	1	1	1	3
MIMAT0000062	ENSG00000164284	protein_coding	+	25	0	AGO1,AGO1-4,AGO2,AGO3	1	1	1	0	1	0	1	7
MIMAT0000062	ENSG00000155846	protein_coding	+	8	0	AGO1-4,AGO2	1	0	1	2	1	1	1	5
MIMAT0000062	ENSG00000155846	protein_coding	+	8	0	AGO1-4,AGO2	1	0	1	0	0	1	1	5
MIMAT0000062	ENSG00000256235	protein_coding	+	14	0	AGO1-4,AGO2	1	0	0	1	1	1	1	8
MIMAT0000062	ENSG00000269636	protein_coding	+	14	0	AGO1-4,AGO2	1	0	0	1	1	1	1	0
MIMAT0000062	ENSG00000113719	protein_coding	+	4	0	AGO2	1	0	0	0	1	1	1	0
MIMAT0000062	ENSG00000113742	protein_coding	+	2	0	AGO2	1	0	1	1	0	1	1	3
MIMAT0000062	ENSG00000113742	protein_coding	+	12	0	AGO1,AGO1-4,AGO2	1	0	1	1	1	1	1	3
MIMAT0000062	ENSG00000178338	protein_coding	+	11	0	AGO1,AGO1-4,AGO2,AGO3	0	0	1	1	0	0	1	4
MIMAT0000062	ENSG00000234284	protein_coding	+	7	0	AGO1-4,AGO2	0	0	1	1	1	0	1	6
MIMAT0000062	ENSG00000146063	protein_coding	+	9	0	AGO1-4,AGO2	1	0	1	1	1	1	1	2
MIMAT0000062	ENSG00000170542	protein_coding	-	7	0	AGO1-4,AGO2	1	0	1	0	1	0	0	5
MIMAT0000062	ENSG00000137266	protein_coding	-	4	0	AGO1-4,AGO2	0	0	0	1	1	1	1	1
MIMAT0000062	ENSG00000137203	protein_coding	-	4	0	AGO1-4,AGO2	1	0	0	1	1	0	0	4
MIMAT0000062	ENSG00000145990	protein_coding	-	8	0	AGO1-4,AGO2	1	0	0	0	1	0	1	5
MIMAT0000062	ENSG00000181315	protein_coding	-	5	0	AGO2	1	0	0	0	1	1	1	4
MIMAT0000062	ENSG00000204304	protein_coding	-	24	2	AGO1-4,AGO2	0	0	1	0	1	0	1	6
MIMAT0000062	ENSG00000179165	protein_coding	-	6	0	AGO2	1	0	1	1	1	0	1	2
MIMAT0000062	ENSG00000171467	protein_coding	-	3	0	AGO2	1	0	1	1	1	1	0	3
MIMAT0000062	ENSG00000171467	protein_coding	-	5	0	AGO1-4,AGO2	1	0	1	1	0	0	0	3
MIMAT0000062	ENSG00000112144	protein_coding	-	7	0	AGO1-4,AGO2	1	0	1	0	0	0	1	2
MIMAT0000062	ENSG00000151914	protein_coding	-	4	0	AGO1-4,AGO2	1	0	0	1	0	1	1	6
MIMAT0000062	ENSG00000118402	protein_coding	-	11	0	AGO1,AGO1-4,AGO2	1	0	1	0	1	1	1	10
MIMAT0000062	ENSG00000135316	protein_coding	-	15	0	AGO1-4,AGO2	0	0	0	1	1	1	1	5
MIMAT0000062	ENSG00000146263	protein_coding	-	5	0	AGO1-4,AGO2	1	0	1	1	1	0	0	7
MIMAT0000062	ENSG00000146263	protein_coding	-	4	0	AGO1-4,AGO2	1	0	1	1	0	0	0	7
MIMAT0000062	ENSG00000146263	protein_coding	-	3	0	AGO2	1	0	1	1	0	0	0	7
MIMAT0000062	ENSG00000135535	protein_coding	-	17	0	AGO1-4,AGO2	1	0	0	1	1	0	0	4
MIMAT0000062	ENSG00000135535	protein_coding	-	17	0	AGO1,AGO1-4,AGO2	1	0	0	1	0	1	0	4
MIMAT0000062	ENSG00000111860	protein_coding	-	7	0	AGO1-4,AGO2	0	0	0	1	0	1	1	4
MIMAT0000062	ENSG00000112679	protein_coding	+	8	0	AGO1-4,AGO2	0	0	1	1	1	0	1	7
MIMAT0000062	ENSG00000078401	protein_coding	+	21	0	AGO1-4,AGO2	1	0	1	1	1	1	1	5
MIMAT0000062	ENSG00000124532	protein_coding	+	6	0	AGO1-4,AGO2	1	0	1	1	1	0	1	9
MIMAT0000062	ENSG00000146109	protein_coding	+	42	1	AGO1,AGO1-4,AGO2,AGO3,AGO4	1	0	1	1	1	0	0	12
MIMAT0000062	ENSG00000204308	protein_coding	+	5	0	AGO1-4,AGO2	0	0	1	0	1	0	1	4
MIMAT0000062	ENSG00000137309	protein_coding	+	18	0	AGO1-4,AGO2	1	1	1	1	1	1	1	12
MIMAT0000062	ENSG00000124762	protein_coding	+	17	0	AGO1-4,AGO2	1	0	0	1	1	0	1	9
MIMAT0000062	ENSG00000137413	protein_coding	+	1	0	AGO1-4	1	0	1	1	0	0	0	3
MIMAT0000062	ENSG00000124574	protein_coding	+	11	0	AGO1-4,AGO2	1	0	0	0	1	1	1	10
MIMAT0000062	ENSG00000112200	protein_coding	+	4	0	AGO1-4,AGO2	0	0	1	1	0	1	1	5
MIMAT0000062	ENSG00000082269	protein_coding	+	10	0	AGO1,AGO1-4,AGO2	1	0	0	1	1	1	1	5
MIMAT0000062	ENSG00000112305	protein_coding	+	3	0	AGO1-4,AGO2	1	0	1	1	1	0	0	5
MIMAT0000062	ENSG00000112305	protein_coding	+	1	0	AGO2	1	0	1	1	0	0	0	5
MIMAT0000062	ENSG00000014123	protein_coding	+	15	0	AGO1-4,AGO2	1	0	1	0	1	1	0	4
MIMAT0000062	ENSG00000187772	protein_coding	+	13	0	AGO1,AGO2,AGO3	1	0	1	1	1	1	1	11
MIMAT0000062	ENSG00000187772	protein_coding	+	9	0	AGO1-4,AGO2	1	0	1	1	1	1	1	11
MIMAT0000062	ENSG00000187772	protein_coding	+	29	0	AGO1,AGO1-4,AGO2	1	0	1	1	1	1	1	11
MIMAT0000062	ENSG00000187772	protein_coding	+	5	0	AGO1-4,AGO2	1	0	1	1	1	1	1	11
MIMAT0000062	ENSG00000187772	protein_coding	+	4	0	AGO1-4,AGO2	1	0	1	1	0	0	0	11
MIMAT0000062	ENSG00000057657	protein_coding	+	13	0	AGO1-4,AGO2	1	0	0	1	0	1	1	2
MIMAT0000062	ENSG00000112394	protein_coding	+	2	0	AGO1-4,AGO2	1	0	1	1	0	0	1	10
MIMAT0000062	ENSG00000196911	protein_coding	+	31	0	AGO1,AGO1-4,AGO2,AGO3	0	0	1	1	0	0	1	2
MIMAT0000062	ENSG00000146373	protein_coding	+	11	0	AGO1,AGO1-4,AGO2	0	0	1	1	0	0	1	6
MIMAT0000062	ENSG00000118503	protein_coding	+	13	0	AGO1-4,AGO2	1	0	0	0	1	1	1	3
MIMAT0000062	ENSG00000112419	protein_coding	+	3	0	AGO1-4,AGO2	1	0	0	1	0	1	1	6
MIMAT0000062	ENSG00000152818	protein_coding	+	1	0	AGO2	1	0	1	1	0	0	0	3
MIMAT0000062	ENSG00000152818	protein_coding	+	12	0	AGO1,AGO1-4,AGO2	1	0	1	1	1	1	1	3
MIMAT0000062	ENSG00000164506	protein_coding	+	5	0	AGO1-4,AGO2	1	0	0	0	0	1	1	4
MIMAT0000062	ENSG00000055208	protein_coding	+	5	0	AGO1-4,AGO2	1	0	0	1	1	1	1	6
MIMAT0000062	ENSG00000146476	protein_coding	+	17	0	AGO1,AGO1-4,AGO2,AGO3	1	0	0	0	1	1	1	5
MIMAT0000062	ENSG00000130396	protein_coding	+	2	0	AGO1-4,AGO2	1	0	0	0	1	1	0	4
MIMAT0000062	ENSG00000008256	protein_coding	-	4	0	AGO1-4,AGO2	1	0	0	0	0	1	1	4
MIMAT0000062	ENSG00000136231	protein_coding	-	21	0	AGO1,AGO2	1	0	1	0	1	1	1	10
MIMAT0000062	ENSG00000070882	protein_coding	-	1	0	AGO2	1	0	1	1	0	0	0	4
MIMAT0000062	ENSG00000070882	protein_coding	-	7	0	AGO2	1	0	1	1	1	1	1	4
MIMAT0000062	ENSG00000105991	protein_coding	-	8	0	AGO1-4,AGO2	1	0	1	1	1	1	1	8
MIMAT0000062	ENSG00000105991	protein_coding	-	7	0	AGO1-4,AGO2	1	0	1	1	1	1	1	8
MIMAT0000062	ENSG00000078399	protein_coding	-	22	0	AGO1,AGO1-4,AGO2	1	0	0	1	0	1	1	4
MIMAT0000062	ENSG00000158604	protein_coding	-	16	0	AGO1,AGO1-4,AGO2	1	0	0	1	1	0	0	5
MIMAT0000062	ENSG00000146676	protein_coding	-	8	0	AGO1-4,AGO2	1	0	1	0	0	0	1	2
MIMAT0000062	ENSG00000127946	protein_coding	-	3	0	AGO1-4	0	0	0	1	0	1	1	1
MIMAT0000062	ENSG00000075303	protein_coding	-	7	0	AGO1-4,AGO2	1	0	1	0	1	0	0	3
MIMAT0000062	ENSG00000161048	protein_coding	-	13	0	AGO1-4,AGO2	1	0	0	0	1	0	1	2
MIMAT0000062	ENSG00000253276	protein_coding	-	40	0	AGO1,AGO1-4,AGO2,AGO3	1	0	0	1	1	1	1	9
MIMAT0000062	ENSG00000164603	protein_coding	-	10	0	AGO1,AGO1-4,AGO2	1	0	0	0	1	1	0	5
MIMAT0000062	ENSG00000106299	protein_coding	-	43	0	AGO1,AGO1-4,AGO2,AGO3,AGO4	1	0	0	1	1	1	1	5
MIMAT0000062	ENSG00000105887	protein_coding	-	5	0	AGO2	1	0	0	0	1	1	0	3
MIMAT0000062	ENSG00000064393	protein_coding	-	20	0	AGO1,AGO1-4,AGO2	0	0	0	1	0	1	1	3
MIMAT0000062	ENSG00000257093	protein_coding	-	20	0	AGO1,AGO1-4,AGO2	1	0	0	1	0	1	0	1
MIMAT0000062	ENSG00000106462	protein_coding	-	6	1	AGO1,AGO1-4,AGO2	0	1	0	0	1	1	0	8
MIMAT0000062	ENSG00000157954	protein_coding	+	12	0	AGO1,AGO1-4,AGO2	1	0	0	1	0	0	1	7
MIMAT0000062	ENSG00000164654	protein_coding	+	5	1	AGO1-4,AGO2	1	0	0	0	1	0	1	3
MIMAT0000062	ENSG00000136261	protein_coding	+	13	0	AGO1-4,AGO2	1	0	1	0	1	1	1	8
MIMAT0000062	ENSG00000105855	protein_coding	+	8	0	AGO1,AGO1-4,AGO2	1	0	0	0	1	1	1	3
MIMAT0000062	ENSG00000136244	protein_coding	+	6	0	AGO1-4,AGO2	1	0	0	0	1	1	0	8
MIMAT0000062	ENSG00000010270	protein_coding	+	9	0	AGO1-4,AGO2	1	0	0	1	1	1	1	9
MIMAT0000062	ENSG00000263001	protein_coding	+	8	1	AGO1-4,AGO2	1	0	0	1	1	1	1	1
MIMAT0000062	ENSG00000091073	protein_coding	+	4	0	AGO1-4,AGO2	1	0	0	1	1	1	1	11
MIMAT0000062	ENSG00000091073	protein_coding	+	5	0	AGO1-4,AGO2	1	0	0	1	1	1	1	11
MIMAT0000062	ENSG00000157224	protein_coding	+	27	0	AGO1,AGO1-4,AGO2	1	0	1	1	1	1	1	6
MIMAT0000062	ENSG00000164692	protein_coding	+	12	0	AGO1-4	1	0	1	1	1	1	1	5
MIMAT0000062	ENSG00000242265	protein_coding	+	7	0	AGO1,AGO1-4,AGO2	1	0	1	1	0	0	0	9
MIMAT0000062	ENSG00000242265	protein_coding	+	27	0	AGO1,AGO1-4,AGO2,AGO3	1	0	1	1	0	1	1	9
MIMAT0000062	ENSG00000242265	protein_coding	+	7	0	AGO1,AGO1-4,AGO2	1	0	1	1	0	1	0	9
MIMAT0000062	ENSG00000160917	protein_coding	+	7	4	AGO1-4,AGO2	1	0	0	0	1	1	1	10
MIMAT0000062	ENSG00000106367	protein_coding	+	6	0	AGO1-4	1	0	1	1	1	0	0	9
MIMAT0000062	ENSG00000106367	protein_coding	+	8	0	AGO1-4,AGO2	1	0	1	1	1	1	1	9
MIMAT0000062	ENSG00000075790	protein_coding	+	10	0	AGO1,AGO1-4,AGO2	1	0	1	1	0	1	1	4
MIMAT0000062	ENSG00000128590	protein_coding	+	21	0	AGO1,AGO1-4,AGO2	1	0	0	0	0	1	1	6
MIMAT0000062	ENSG00000128573	protein_coding	+	2	0	AGO2	0	0	1	1	0	0	1	8
MIMAT0000062	ENSG00000128573	protein_coding	+	6	0	AGO1-4,AGO2	1	0	1	0	1	1	0	8
MIMAT0000062	ENSG00000128573	protein_coding	+	1	0	AGO2	0	0	1	0	0	1	1	8
MIMAT0000062	ENSG00000071243	protein_coding	+	3	0	AGO1,AGO1-4,AGO2	0	0	1	1	0	0	1	3
MIMAT0000062	ENSG00000128595	protein_coding	+	29	0	AGO1,AGO1-4,AGO2,AGO3	1	0	0	0	0	1	1	9
MIMAT0000062	ENSG00000128510	protein_coding	+	5	0	AGO1-4,AGO2	1	0	1	1	1	1	1	9
MIMAT0000062	ENSG00000128510	protein_coding	+	1	0	AGO2	1	0	1	1	0	0	0	9
MIMAT0000062	ENSG00000128585	protein_coding	+	6	0	AGO1-4,AGO2	1	0	1	1	0	0	0	3
MIMAT0000062	ENSG00000128585	protein_coding	+	7	0	AGO1-4,AGO2	1	0	1	1	0	0	0	3
MIMAT0000062	ENSG00000164741	protein_coding	-	11	0	AGO1,AGO1-4,AGO2,AGO3	1	0	1	1	1	1	1	3
MIMAT0000062	ENSG00000164741	protein_coding	-	9	0	AGO1,AGO1-4,AGO2	1	0	1	1	1	1	1	3
MIMAT0000062	ENSG00000129422	protein_coding	-	13	2	AGO1,AGO1-4,AGO2	1	0	1	0	1	0	1	3
MIMAT0000062	ENSG00000147439	protein_coding	-	8	0	AGO2,AGO3	1	0	1	0	1	1	1	1
MIMAT0000062	ENSG00000179388	protein_coding	-	4	0	AGO1-4	1	0	0	0	1	1	1	2
MIMAT0000062	ENSG00000120875	protein_coding	-	12	0	AGO1-4,AGO2	1	0	0	0	1	1	1	2
MIMAT0000062	ENSG00000188778	protein_coding	-	3	0	AGO2	1	0	0	1	1	1	1	7
MIMAT0000062	ENSG00000147535	protein_coding	-	5	0	AGO1-4,AGO2	1	0	1	1	1	0	1	2
MIMAT0000062	ENSG00000120925	protein_coding	-	6	0	AGO1-4,AGO2	0	0	1	1	1	1	1	4
MIMAT0000062	ENSG00000221869	protein_coding	-	8	0	AGO1-4,AGO2	1	0	0	0	0	1	1	5
MIMAT0000062	ENSG00000076641	protein_coding	-	15	0	AGO1,AGO1-4,AGO2	1	0	0	0	0	1	1	4
MIMAT0000062	ENSG00000104497	protein_coding	-	7	0	AGO1-4,AGO2	1	0	1	1	1	1	1	4
MIMAT0000062	ENSG00000183808	protein_coding	-	30	0	AGO1,AGO1-4,AGO2,AGO3	1	0	1	0	1	0	0	5
MIMAT0000062	ENSG00000156466	protein_coding	-	6	0	AGO1,AGO2	1	0	1	1	1	1	1	2
MIMAT0000062	ENSG00000180543	protein_coding	-	3	0	AGO2	1	0	1	0	1	0	0	5
MIMAT0000062	ENSG00000180543	protein_coding	-	4	0	AGO1-4	1	0	1	0	1	0	1	5
MIMAT0000062	ENSG00000186106	protein_coding	-	40	0	AGO1,AGO1-4,AGO2	1	0	1	0	1	0	1	5
MIMAT0000062	ENSG00000164933	protein_coding	-	18	0	AGO1-4,AGO2	1	0	1	0	1	1	1	7
MIMAT0000062	ENSG00000170961	protein_coding	-	12	0	AGO1-4,AGO2	1	0	0	1	1	1	1	4
MIMAT0000062	ENSG00000156804	protein_coding	-	8	0	AGO1,AGO1-4,AGO2	0	0	1	1	0	1	1	6
MIMAT0000062	ENSG00000164983	protein_coding	-	20	0	AGO1,AGO1-4,AGO2	1	0	0	1	1	1	1	7
MIMAT0000062	ENSG00000168672	protein_coding	-	8	0	AGO1-4,AGO2	1	0	1	0	0	1	1	5
MIMAT0000062	ENSG00000153317	protein_coding	-	9	5	AGO1-4,AGO2	1	0	0	1	1	1	1	7
MIMAT0000062	ENSG00000071894	protein_coding	-	9	1	AGO1-4,AGO2	1	0	1	0	1	0	0	6
MIMAT0000062	ENSG00000158863	protein_coding	+	9	0	AGO1-4,AGO2	1	0	0	1	0	1	1	6
MIMAT0000062	ENSG00000168495	protein_coding	+	4	0	AGO1,AGO1-4,AGO2	1	0	1	0	1	0	1	4
MIMAT0000062	ENSG00000241852	protein_coding	+	17	0	AGO1-4,AGO2	1	0	1	1	1	0	1	3
MIMAT0000062	ENSG00000221914	protein_coding	+	10	0	AGO1,AGO1-4,AGO2	0	0	1	0	0	1	1	4
MIMAT0000062	ENSG00000104290	protein_coding	+	10	0	AGO1,AGO1-4,AGO2	0	0	1	1	0	1	1	5
MIMAT0000062	ENSG00000104290	protein_coding	+	12	0	AGO1,AGO1-4,AGO2	0	0	1	1	0	0	1	5
MIMAT0000062	ENSG00000104660	protein_coding	+	14	0	AGO1-4,AGO2	1	0	1	1	0	1	1	4
MIMAT0000062	ENSG00000104660	protein_coding	+	8	0	AGO1-4,AGO2	1	0	1	1	0	0	0	4
MIMAT0000062	ENSG00000147533	protein_coding	+	9	0	AGO1,AGO1-4,AGO2	1	0	0	0	1	1	1	4
MIMAT0000062	ENSG00000171316	protein_coding	+	19	0	AGO1,AGO1-4,AGO2	1	0	0	0	1	1	1	7
MIMAT0000062	ENSG00000185728	protein_coding	+	7	0	AGO1-4,AGO2	1	0	0	0	1	1	1	5
MIMAT0000062	ENSG00000121039	protein_coding	+	10	0	AGO1,AGO1-4,AGO2	1	0	1	0	1	1	1	7
MIMAT0000062	ENSG00000205189	protein_coding	+	8	0	AGO1-4,AGO2	1	0	1	1	0	1	1	5
MIMAT0000062	ENSG00000133740	protein_coding	+	23	0	AGO1-4,AGO2	1	0	1	1	1	1	1	11
MIMAT0000062	ENSG00000147649	protein_coding	+	7	0	AGO2	0	0	1	1	1	1	1	4
MIMAT0000062	ENSG00000155097	protein_coding	+	11	0	AGO1-4,AGO2	1	0	1	1	0	0	1	9
MIMAT0000062	ENSG00000155097	protein_coding	+	10	0	AGO1,AGO1-4,AGO2	1	0	1	1	1	0	0	9
MIMAT0000062	ENSG00000164932	protein_coding	+	7	0	AGO1-4	1	0	1	0	1	0	0	10
MIMAT0000062	ENSG00000173334	protein_coding	+	29	0	AGO1,AGO1-4,AGO2,AGO3	1	0	0	1	0	1	1	2
MIMAT0000062	ENSG00000153707	protein_coding	-	2	0	AGO1,AGO2	1	0	1	0	1	1	0	4
MIMAT0000062	ENSG00000153707	protein_coding	-	7	0	AGO2	1	0	1	1	1	1	1	4
MIMAT0000062	ENSG00000107186	protein_coding	-	11	0	AGO1-4,AGO2	1	0	1	0	1	0	0	5
MIMAT0000062	ENSG00000005238	protein_coding	-	6	0	AGO1-4,AGO2	1	0	0	1	1	1	1	5
MIMAT0000062	ENSG00000137075	protein_coding	-	16	0	AGO1-4,AGO2	1	0	0	1	0	1	1	5
MIMAT0000062	ENSG00000168795	protein_coding	-	35	0	AGO1,AGO1-4,AGO2	1	0	1	0	1	1	1	5
MIMAT0000062	ENSG00000188647	protein_coding	-	3	0	AGO2	1	0	1	1	0	1	1	4
MIMAT0000062	ENSG00000188647	protein_coding	-	8	0	AGO1-4,AGO2	1	0	1	1	0	0	0	4
MIMAT0000062	ENSG00000188647	protein_coding	-	2	0	AGO2	1	0	1	1	0	0	1	4
MIMAT0000062	ENSG00000119138	protein_coding	-	5	0	AGO1-4,AGO2	1	0	1	0	1	1	1	3
MIMAT0000062	ENSG00000135048	protein_coding	-	38	0	AGO1,AGO1-4,AGO2,AGO3	1	0	1	0	1	1	1	2
MIMAT0000062	ENSG00000130958	protein_coding	-	9	0	AGO1-4,AGO2	1	0	1	1	1	1	1	6
MIMAT0000062	ENSG00000285269	protein_coding	-	9	0	AGO1-4,AGO2	1	0	1	1	1	1	1	0
MIMAT0000062	ENSG00000070061	protein_coding	-	3	0	AGO2	1	0	1	0	1	1	1	2
MIMAT0000062	ENSG00000171448	protein_coding	-	9	0	AGO1,AGO1-4,AGO2	0	0	1	1	0	0	1	4
MIMAT0000062	ENSG00000165209	protein_coding	-	9	0	AGO1-4,AGO2	1	0	1	1	1	1	1	4
MIMAT0000062	ENSG00000148200	protein_coding	-	4	0	AGO1-4,AGO2	0	0	1	1	0	0	1	9
MIMAT0000062	ENSG00000148200	protein_coding	-	5	1	AGO1-4,AGO2	0	0	1	1	0	0	1	9
MIMAT0000062	ENSG00000148200	protein_coding	-	18	0	AGO1,AGO1-4,AGO2,AGO3	0	0	1	1	0	0	1	9
MIMAT0000062	ENSG00000136859	protein_coding	-	7	0	AGO1-4	1	0	0	0	0	1	1	7
MIMAT0000062	ENSG00000165699	protein_coding	-	2	0	AGO1-4	1	0	0	1	1	1	1	1
MIMAT0000062	ENSG00000148248	protein_coding	-	27	0	AGO1,AGO1-4,AGO2,AGO4	1	0	0	0	0	1	1	8
MIMAT0000062	ENSG00000169925	protein_coding	-	9	0	AGO1-4,AGO2	1	0	0	1	0	1	0	2
MIMAT0000062	ENSG00000205808	protein_coding	+	5	0	AGO1-4,AGO2	1	1	1	1	1	1	1	1
MIMAT0000062	ENSG00000147854	protein_coding	+	3	0	AGO1-4,AGO2	1	0	1	1	1	1	1	4
MIMAT0000062	ENSG00000177076	protein_coding	+	8	0	AGO1-4,AGO2	1	0	1	1	1	1	1	4
MIMAT0000062	ENSG00000196730	protein_coding	+	3	0	AGO1-4	1	0	1	0	1	0	1	5
MIMAT0000062	ENSG00000130956	protein_coding	+	4	0	AGO1-4,AGO2	1	0	1	1	1	1	1	3
MIMAT0000062	ENSG00000204291	protein_coding	+	6	0	AGO1-4,AGO2	1	0	0	1	1	1	1	3
MIMAT0000062	ENSG00000106799	protein_coding	+	9	0	AGO1-4,AGO2	1	0	1	1	1	1	1	6
MIMAT0000062	ENSG00000106799	protein_coding	+	32	0	AGO1,AGO1-4,AGO2,AGO4	1	0	1	1	0	1	0	6
MIMAT0000062	ENSG00000106799	protein_coding	+	17	0	AGO1,AGO1-4,AGO2	1	0	1	0	0	1	1	6
MIMAT0000062	ENSG00000136874	protein_coding	+	3	0	AGO1-4	1	0	0	0	0	1	1	2
MIMAT0000062	ENSG00000155827	protein_coding	+	10	0	AGO1,AGO1-4,AGO2	1	0	1	0	1	1	1	2
MIMAT0000062	ENSG00000148154	protein_coding	+	12	0	AGO1-4,AGO2	0	0	1	1	0	0	1	4
MIMAT0000062	ENSG00000165185	protein_coding	+	2	0	AGO2	0	0	1	2	0	0	1	4
MIMAT0000062	ENSG00000148158	protein_coding	+	9	0	AGO1-4,AGO2	1	0	1	1	0	1	0	3
MIMAT0000062	ENSG00000148158	protein_coding	+	3	0	AGO1-4,AGO2	1	0	1	1	0	1	1	3
MIMAT0000062	ENSG00000148158	protein_coding	+	1	0	AGO1-4	1	0	1	1	0	0	0	3
MIMAT0000062	ENSG00000136867	protein_coding	+	3	0	AGO2	1	0	0	0	1	1	0	6
MIMAT0000062	ENSG00000136868	protein_coding	+	3	0	AGO1-4,AGO2	1	0	0	0	1	0	1	6
MIMAT0000062	ENSG00000157657	protein_coding	+	3	0	AGO1-4,AGO2	1	0	1	1	0	0	0	1
MIMAT0000062	ENSG00000157657	protein_coding	+	1	0	AGO1-4	1	0	1	2	0	0	0	1
MIMAT0000062	ENSG00000157657	protein_coding	+	3	2	AGO1-4	1	0	1	1	0	0	0	1
MIMAT0000062	ENSG00000136888	protein_coding	+	41	0	AGO1,AGO1-4,AGO2,AGO3	1	0	0	1	1	0	0	5
MIMAT0000062	ENSG00000182752	protein_coding	+	2	0	AGO2	1	0	1	1	0	1	1	5
MIMAT0000062	ENSG00000182752	protein_coding	+	3	0	AGO1-4,AGO2	1	0	1	1	0	1	1	5
MIMAT0000062	ENSG00000182752	protein_coding	+	3	0	AGO1-4,AGO2	1	0	1	1	0	0	1	5
MIMAT0000062	ENSG00000119397	protein_coding	+	18	1	AGO1,AGO1-4,AGO2	1	0	1	1	1	0	1	3
MIMAT0000062	ENSG00000167081	protein_coding	+	19	0	AGO1,AGO1-4,AGO2	1	0	1	1	1	1	1	5
MIMAT0000062	ENSG00000167081	protein_coding	+	15	0	AGO1-4,AGO2	1	0	1	1	1	1	1	5
MIMAT0000062	ENSG00000167123	protein_coding	+	13	0	AGO1-4,AGO2	0	1	0	2	1	1	1	6
MIMAT0000062	ENSG00000160325	protein_coding	+	3	0	AGO1-4,AGO2	1	0	0	0	0	1	1	5
MIMAT0000062	ENSG00000130021	protein_coding	-	15	3	AGO1,AGO1-4,AGO2	1	0	1	0	1	1	1	10
MIMAT0000062	ENSG00000165195	protein_coding	-	9	0	AGO1,AGO1-4,AGO2	1	0	1	0	1	1	1	4
MIMAT0000062	ENSG00000047230	protein_coding	-	11	0	AGO1-4,AGO2	1	1	1	1	1	0	0	3
MIMAT0000062	ENSG00000177189	protein_coding	-	6	0	AGO1-4,AGO2	1	0	0	0	0	1	1	6
MIMAT0000062	ENSG00000198947	protein_coding	-	5	0	AGO1-4,AGO2	1	0	1	1	1	1	1	7
MIMAT0000062	ENSG00000198947	protein_coding	-	2	0	AGO2	1	0	1	1	0	1	0	7
MIMAT0000062	ENSG00000126768	protein_coding	-	9	0	AGO1-4,AGO2	1	0	0	0	1	0	1	15
MIMAT0000062	ENSG00000072501	protein_coding	-	4	0	AGO1,AGO1-4,AGO2	1	0	1	1	0	0	1	4
MIMAT0000062	ENSG00000072501	protein_coding	-	3	0	AGO1,AGO2	1	0	1	1	0	0	0	4
MIMAT0000062	ENSG00000072501	protein_coding	-	25	0	AGO1,AGO1-4,AGO2,AGO3	1	0	1	1	1	0	1	4
MIMAT0000062	ENSG00000072501	protein_coding	-	18	0	AGO1,AGO1-4,AGO2	1	0	1	1	0	0	0	4
MIMAT0000062	ENSG00000172943	protein_coding	-	4	0	AGO1-4,AGO2	1	0	0	0	0	1	1	3
MIMAT0000062	ENSG00000165288	protein_coding	-	3	0	AGO1-4,AGO2	0	0	0	1	0	1	1	5
MIMAT0000062	ENSG00000165194	protein_coding	-	4	0	AGO1-4,AGO2	1	0	1	1	1	1	1	2
MIMAT0000062	ENSG00000197565	protein_coding	-	3	0	AGO1-4,AGO2	1	0	1	1	0	0	0	5
MIMAT0000062	ENSG00000197565	protein_coding	-	1	0	AGO2	1	0	1	1	1	0	1	5
MIMAT0000062	ENSG00000126016	protein_coding	-	4	0	AGO2	1	0	1	1	1	0	1	2
MIMAT0000062	ENSG00000125676	protein_coding	-	6	0	AGO1-4,AGO2	1	0	1	1	1	0	1	4
MIMAT0000062	ENSG00000102034	protein_coding	-	8	1	AGO1,AGO1-4,AGO2	1	0	0	1	1	0	1	6
MIMAT0000062	ENSG00000156709	protein_coding	-	5	6	AGO1-4,AGO2	0	0	0	1	1	1	1	7
MIMAT0000062	ENSG00000156709	protein_coding	-	2	0	AGO2	0	0	0	1	0	1	1	7
MIMAT0000062	ENSG00000086712	protein_coding	+	15	0	AGO1,AGO1-4,AGO2	0	0	1	1	0	1	1	5
MIMAT0000062	ENSG00000047597	protein_coding	+	4	0	AGO1-4,AGO2	1	0	1	1	1	1	1	6
MIMAT0000062	ENSG00000171365	protein_coding	+	1	0	AGO2	1	0	1	1	0	0	0	5
MIMAT0000062	ENSG00000171365	protein_coding	+	3	0	AGO1-4,AGO2	1	0	1	1	0	1	1	5
MIMAT0000062	ENSG00000171365	protein_coding	+	1	0	AGO2	1	0	1	1	0	0	0	5
MIMAT0000062	ENSG00000171365	protein_coding	+	1	0	AGO1-4	1	0	1	1	0	0	1	5
MIMAT0000062	ENSG00000147065	protein_coding	+	10	0	AGO1-4,AGO2	1	0	0	0	1	0	1	5
MIMAT0000062	ENSG00000188153	protein_coding	+	9	0	AGO1-4,AGO2	1	0	0	1	0	1	1	2
MIMAT0000062	ENSG00000101856	protein_coding	+	23	0	AGO1,AGO1-4,AGO2,AGO4	1	0	1	1	1	0	1	5
MIMAT0000062	ENSG00000101856	protein_coding	+	5	0	AGO1,AGO1-4,AGO2	1	0	1	1	1	1	1	5
MIMAT0000062	ENSG00000165359	protein_coding	+	11	0	AGO1,AGO2	1	0	1	1	1	1	1	6
MIMAT0000062	ENSG00000063587	protein_coding	+	1	0	AGO1-4	1	0	1	1	0	0	1	0
MIMAT0000062	ENSG00000063587	protein_coding	+	6	0	AGO2	1	0	1	1	1	1	1	0
MIMAT0000062	ENSG00000130829	protein_coding	+	3	0	AGO2	1	0	0	1	0	1	1	10
MIMAT0000063	ENSG00000116237	protein_coding	-	5	0	AGO1,AGO1-4,AGO2	1	0	0	0	1	0	1	0
MIMAT0000063	ENSG00000180758	protein_coding	-	2	0	AGO2	0	0	1	1	0	0	1	6
MIMAT0000063	ENSG00000007968	protein_coding	-	2	0	AGO2	1	0	1	1	0	0	0	5
MIMAT0000063	ENSG00000007968	protein_coding	-	2	0	AGO2	1	0	1	1	0	0	0	5
MIMAT0000063	ENSG00000007968	protein_coding	-	4	0	AGO1-4,AGO2	1	0	1	1	0	0	0	5
MIMAT0000063	ENSG00000007968	protein_coding	-	4	0	AGO1-4,AGO2	1	0	1	1	0	0	1	5
MIMAT0000063	ENSG00000117308	protein_coding	-	6	0	AGO1-4,AGO2	1	0	0	1	1	1	1	10
MIMAT0000063	ENSG00000198746	protein_coding	-	5	0	AGO1-4,AGO2	1	0	0	0	0	1	1	11
MIMAT0000063	ENSG00000175130	protein_coding	-	18	0	AGO1,AGO1-4,AGO2	1	1	0	0	1	0	0	7
MIMAT0000063	ENSG00000160058	protein_coding	-	2	0	AGO2	1	0	1	1	1	0	0	4
MIMAT0000063	ENSG00000160058	protein_coding	-	2	0	AGO1-4,AGO2	1	0	1	1	1	0	0	4
MIMAT0000063	ENSG00000196182	protein_coding	-	14	0	AGO1-4,AGO2	1	0	0	0	1	1	1	11
MIMAT0000063	ENSG00000214114	protein_coding	-	5	0	AGO1-4,AGO2	1	0	0	1	1	1	1	4
MIMAT0000063	ENSG00000116990	protein_coding	-	7	0	AGO1,AGO1-4,AGO2	1	0	0	0	0	1	1	5
MIMAT0000063	ENSG00000159479	protein_coding	-	3	0	AGO1-4,AGO2	1	0	1	1	1	1	1	9
MIMAT0000063	ENSG00000123472	protein_coding	-	5	0	AGO1-4,AGO2	1	0	1	1	1	0	1	11
MIMAT0000063	ENSG00000058799	protein_coding	-	8	0	AGO1-4,AGO2	1	0	0	1	1	0	0	6
MIMAT0000063	ENSG00000162396	protein_coding	-	14	0	AGO1-4,AGO2	1	0	1	1	1	0	0	8
MIMAT0000063	ENSG00000162402	protein_coding	-	9	0	AGO1-4,AGO2,AGO3	1	0	1	1	1	1	1	9
MIMAT0000063	ENSG00000174021	protein_coding	-	47	3	AGO1,AGO1-4,AGO2,AGO3	1	0	1	1	1	1	1	11
MIMAT0000063	ENSG00000122482	protein_coding	-	15	0	AGO1,AGO1-4,AGO2,AGO3	1	0	1	1	0	1	1	7
MIMAT0000063	ENSG00000122482	protein_coding	-	14	0	AGO1,AGO1-4,AGO2	1	0	1	1	1	1	1	7
MIMAT0000063	ENSG00000069702	protein_coding	-	35	0	AGO1,AGO1-4,AGO2,AGO3	0	0	1	0	1	0	1	6
MIMAT0000063	ENSG00000117500	protein_coding	-	53	0	AGO1,AGO1-4,AGO2	1	0	0	0	1	1	1	7
MIMAT0000063	ENSG00000134215	protein_coding	-	5	0	AGO1-4,AGO2	1	0	0	1	0	1	1	6
MIMAT0000063	ENSG00000085491	protein_coding	-	16	1	AGO1-4,AGO2	1	0	1	0	1	1	1	6
MIMAT0000063	ENSG00000213281	protein_coding	-	15	0	AGO1-4,AGO2	0	0	1	1	0	1	1	8
MIMAT0000063	ENSG00000213281	protein_coding	-	18	0	AGO1,AGO1-4,AGO2	1	0	1	1	1	1	1	8
MIMAT0000063	ENSG00000134259	protein_coding	-	3	0	AGO1-4,AGO2	1	0	1	1	1	0	1	4
MIMAT0000063	ENSG00000116874	protein_coding	-	3	0	AGO1-4,AGO2	1	0	1	1	1	0	1	3
MIMAT0000063	ENSG00000143067	protein_coding	-	7	0	AGO1-4,AGO2	1	0	1	0	1	1	1	10
MIMAT0000063	ENSG00000143442	protein_coding	-	16	0	AGO1,AGO1-4,AGO2	1	0	0	1	1	1	1	7
MIMAT0000063	ENSG00000159445	protein_coding	-	4	0	AGO1-4,AGO2	1	0	1	1	0	0	0	7
MIMAT0000063	ENSG00000163348	protein_coding	-	9	0	AGO1,AGO1-4,AGO2	1	0	0	1	0	1	1	5
MIMAT0000063	ENSG00000254726	protein_coding	-	17	0	AGO1,AGO1-4,AGO2	1	0	0	0	0	1	1	6
MIMAT0000063	ENSG00000116604	protein_coding	-	13	0	AGO1-4,AGO2	1	0	0	0	0	1	1	3
MIMAT0000063	ENSG00000117036	protein_coding	-	8	0	AGO1-4,AGO2	0	0	1	1	0	0	1	3
MIMAT0000063	ENSG00000132716	protein_coding	-	2	1	AGO1,AGO2	1	0	1	0	1	0	1	11
MIMAT0000063	ENSG00000000457	protein_coding	-	1	0	AGO1-4	1	0	0	1	1	1	1	1
MIMAT0000063	ENSG00000143322	protein_coding	-	14	0	AGO1-4,AGO2	1	0	1	1	0	0	1	5
MIMAT0000063	ENSG00000143322	protein_coding	-	4	0	AGO1-4,AGO2	1	0	1	1	0	1	1	5
MIMAT0000063	ENSG00000143333	protein_coding	-	30	1	AGO1,AGO1-4,AGO2	1	0	1	1	1	1	1	3
MIMAT0000063	ENSG00000143333	protein_coding	-	10	0	AGO1,AGO1-4,AGO2	1	0	1	1	0	1	0	3
MIMAT0000063	ENSG00000143333	protein_coding	-	2	0	AGO1-4	1	0	1	1	0	0	0	3
MIMAT0000063	ENSG00000116406	protein_coding	-	27	0	AGO1,AGO1-4,AGO2	1	0	1	1	1	1	1	4
MIMAT0000063	ENSG00000121486	protein_coding	-	5	0	AGO1-4,AGO2	1	0	1	0	1	0	0	7
MIMAT0000063	ENSG00000116852	protein_coding	-	2	0	AGO2	1	0	0	0	0	1	1	9
MIMAT0000063	ENSG00000158615	protein_coding	-	21	0	AGO1,AGO1-4,AGO2	1	0	1	1	1	1	1	5
MIMAT0000063	ENSG00000158615	protein_coding	-	13	1	AGO1,AGO1-4,AGO2	1	0	1	1	1	0	1	5
MIMAT0000063	ENSG00000158711	protein_coding	-	6	0	AGO1-4,AGO2	0	0	1	1	0	1	1	2
MIMAT0000063	ENSG00000136634	protein_coding	-	6	0	AGO1-4,AGO2	1	0	1	1	1	0	0	5
MIMAT0000063	ENSG00000136634	protein_coding	-	6	0	AGO1-4,AGO2	1	0	1	0	1	0	0	5
MIMAT0000063	ENSG00000136634	protein_coding	-	5	0	AGO1-4,AGO2	1	0	1	1	1	0	0	5
MIMAT0000063	ENSG00000180667	protein_coding	-	17	0	AGO1,AGO1-4,AGO2	1	0	1	1	1	1	1	6
MIMAT0000063	ENSG00000180667	protein_coding	-	29	1	AGO1,AGO1-4,AGO2	1	1	1	1	1	1	1	6
MIMAT0000063	ENSG00000170385	protein_coding	-	8	0	AGO1-4,AGO2	0	0	1	1	0	0	1	4
MIMAT0000063	ENSG00000123684	protein_coding	-	9	0	AGO1,AGO1-4,AGO2,AGO3	0	0	1	1	1	1	1	5
MIMAT0000063	ENSG00000123684	protein_coding	-	8	0	AGO1-4,AGO2	1	0	1	1	0	1	1	5
MIMAT0000063	ENSG00000123684	protein_coding	-	18	0	AGO1,AGO1-4,AGO2	1	0	1	1	0	0	0	5
MIMAT0000063	ENSG00000092978	protein_coding	-	4	0	AGO1-4,AGO2	0	0	1	1	0	0	1	4
MIMAT0000063	ENSG00000118873	protein_coding	-	6	0	AGO1-4,AGO2	0	0	0	1	1	1	1	5
MIMAT0000063	ENSG00000143815	protein_coding	-	18	0	AGO1,AGO1-4,AGO2,AGO3	1	0	0	1	1	0	1	9
MIMAT0000063	ENSG00000143632	protein_coding	-	6	0	AGO1,AGO2	1	0	1	1	1	1	0	11
MIMAT0000063	ENSG00000153207	protein_coding	-	16	0	AGO1-4,AGO2	1	0	1	1	1	1	1	11
MIMAT0000063	ENSG00000028137	protein_coding	+	6	0	AGO1-4,AGO2	1	0	0	1	1	1	1	4
MIMAT0000063	ENSG00000116731	protein_coding	+	1	0	AGO1-4	1	0	1	1	0	0	0	2
MIMAT0000063	ENSG00000116731	protein_coding	+	18	0	AGO1-4,AGO2	1	0	1	1	1	1	1	2
MIMAT0000063	ENSG00000142634	protein_coding	+	8	0	AGO1-4,AGO2	1	0	0	1	1	1	1	4
MIMAT0000063	ENSG00000197312	protein_coding	+	8	0	AGO1-4,AGO2	1	0	1	0	1	1	1	3
MIMAT0000063	ENSG00000040487	protein_coding	+	9	0	AGO1-4,AGO2	1	0	1	1	1	0	1	15
MIMAT0000063	ENSG00000040487	protein_coding	+	1	0	AGO2	1	1	1	0	0	0	0	15
MIMAT0000063	ENSG00000117751	protein_coding	+	4	0	AGO1,AGO1-4,AGO2	1	0	1	0	1	0	0	3
MIMAT0000063	ENSG00000158156	protein_coding	+	2	0	AGO1-4,AGO2	1	1	1	1	1	0	0	14
MIMAT0000063	ENSG00000158156	protein_coding	+	5	6	AGO1-4,AGO2	1	0	1	2	1	1	0	14
MIMAT0000063	ENSG00000158156	protein_coding	+	4	0	AGO1-4,AGO2	1	0	1	0	0	1	1	14
MIMAT0000063	ENSG00000204138	protein_coding	+	10	0	AGO1,AGO1-4,AGO2,AGO3	1	0	1	0	1	0	0	1
MIMAT0000063	ENSG00000060656	protein_coding	+	5	0	AGO1-4,AGO2	1	0	0	0	1	1	1	3
MIMAT0000063	ENSG00000084652	protein_coding	+	9	0	AGO1,AGO2	1	0	0	0	1	1	1	3
MIMAT0000063	ENSG00000116497	protein_coding	+	6	0	AGO1-4,AGO2	1	0	1	1	0	0	0	6
MIMAT0000063	ENSG00000116497	protein_coding	+	6	0	AGO1-4,AGO2	1	0	1	1	0	0	0	6
MIMAT0000063	ENSG00000160094	protein_coding	+	3	0	AGO2	1	0	0	0	1	1	1	4
MIMAT0000063	ENSG00000134698	protein_coding	+	15	0	AGO1,AGO1-4,AGO2	1	0	1	1	0	1	1	5
MIMAT0000063	ENSG00000134698	protein_coding	+	2	0	AGO2	0	0	1	1	0	1	1	5
MIMAT0000063	ENSG00000126070	protein_coding	+	9	0	AGO1-4,AGO2	1	0	0	0	1	1	1	6
MIMAT0000063	ENSG00000134690	protein_coding	+	9	0	AGO1-4,AGO2	1	0	0	0	1	0	1	10
MIMAT0000063	ENSG00000084070	protein_coding	+	7	0	AGO1,AGO1-4,AGO2	1	0	1	0	1	0	0	2
MIMAT0000063	ENSG00000171793	protein_coding	+	3	0	AGO1-4,AGO2	1	0	1	1	1	0	1	12
MIMAT0000063	ENSG00000134717	protein_coding	+	11	0	AGO1,AGO1-4,AGO2	1	0	1	0	1	0	1	6
MIMAT0000063	ENSG00000134717	protein_coding	+	8	0	AGO1-4,AGO2	1	0	1	0	1	0	0	6
MIMAT0000063	ENSG00000116157	protein_coding	+	6	0	AGO1-4,AGO2	1	0	1	1	0	1	0	5
MIMAT0000063	ENSG00000116157	protein_coding	+	2	0	AGO2	1	0	1	1	1	0	0	5
MIMAT0000063	ENSG00000162409	protein_coding	+	3	0	AGO2	1	0	0	1	0	0	1	9
MIMAT0000063	ENSG00000134709	protein_coding	+	13	0	AGO1,AGO1-4,AGO2,AGO3	1	0	1	1	1	1	1	12
MIMAT0000063	ENSG00000162437	protein_coding	+	3	0	AGO1-4,AGO2	1	0	0	0	0	1	1	5
MIMAT0000063	ENSG00000065243	protein_coding	+	9	0	AGO1-4,AGO2	1	0	1	1	1	1	1	6
MIMAT0000063	ENSG00000065243	protein_coding	+	19	0	AGO1-4,AGO2	1	0	1	1	0	0	0	6
MIMAT0000063	ENSG00000162695	protein_coding	+	1	0	AGO1-4	1	0	1	0	0	0	1	3
MIMAT0000063	ENSG00000134186	protein_coding	+	12	0	AGO1-4,AGO2	1	0	1	1	1	1	1	5
MIMAT0000063	ENSG00000116396	protein_coding	+	3	0	AGO2	1	0	0	0	1	1	1	1
MIMAT0000063	ENSG00000198799	protein_coding	+	14	1	AGO1-4,AGO2	1	0	1	1	1	1	1	7
MIMAT0000063	ENSG00000118655	protein_coding	+	3	0	AGO1-4,AGO2	1	0	1	0	1	0	0	5
MIMAT0000063	ENSG00000118655	protein_coding	+	3	0	AGO1,AGO1-4	1	0	1	0	1	0	0	5
MIMAT0000063	ENSG00000264343	protein_coding	+	16	1	AGO1-4	1	0	1	0	1	0	0	4
MIMAT0000063	ENSG00000131779	protein_coding	+	18	0	AGO1,AGO1-4,AGO2	1	0	1	0	1	0	1	3
MIMAT0000063	ENSG00000023902	protein_coding	+	13	0	AGO1,AGO1-4,AGO2	1	0	0	1	1	1	1	6
MIMAT0000063	ENSG00000160712	protein_coding	+	5	0	AGO1-4,AGO2	0	0	0	1	0	1	1	3
MIMAT0000063	ENSG00000143537	protein_coding	+	10	2	AGO1-4,AGO2	1	0	0	1	1	1	1	2
MIMAT0000063	ENSG00000143258	protein_coding	+	3	0	AGO1-4,AGO2	1	0	0	1	0	1	1	9
MIMAT0000063	ENSG00000185630	protein_coding	+	3	0	AGO1-4	0	0	1	1	0	1	1	4
MIMAT0000063	ENSG00000185630	protein_coding	+	10	0	AGO1,AGO1-4,AGO2	0	0	1	1	1	1	1	4
MIMAT0000063	ENSG00000143190	protein_coding	+	6	0	AGO1-4,AGO2	0	0	1	1	0	1	1	9
MIMAT0000063	ENSG00000143190	protein_coding	+	4	0	AGO1-4,AGO2	0	0	1	1	0	1	1	9
MIMAT0000063	ENSG00000116132	protein_coding	+	6	0	AGO1,AGO1-4,AGO2	1	0	0	1	1	1	1	2
MIMAT0000063	ENSG00000117593	protein_coding	+	3	0	AGO1-4,AGO2	1	0	0	0	1	0	1	14
MIMAT0000063	ENSG00000159388	protein_coding	+	21	0	AGO1,AGO1-4,AGO2	1	0	0	0	0	1	1	3
MIMAT0000063	ENSG00000058668	protein_coding	+	4	0	AGO1-4,AGO2	1	0	0	0	0	1	1	2
MIMAT0000063	ENSG00000143842	protein_coding	+	3	0	AGO1-4,AGO2	1	0	0	0	1	1	1	2
MIMAT0000063	ENSG00000198625	protein_coding	+	29	0	AGO1,AGO1-4,AGO2,AGO3	0	0	1	1	0	0	1	8
MIMAT0000063	ENSG00000174514	protein_coding	+	3	0	AGO1-4,AGO2	0	0	1	1	1	1	1	4
MIMAT0000063	ENSG00000143771	protein_coding	+	3	0	AGO1-4,AGO2	0	1	0	1	1	0	0	9
MIMAT0000063	ENSG00000143641	protein_coding	+	9	0	AGO1,AGO1-4,AGO2	1	0	0	1	0	1	1	5
MIMAT0000063	ENSG00000180592	protein_coding	-	7	0	AGO1,AGO1-4,AGO2	1	0	0	1	1	1	1	5
MIMAT0000063	ENSG00000136770	protein_coding	-	7	0	AGO1-4,AGO2	1	0	0	0	1	1	1	3
MIMAT0000063	ENSG00000198105	protein_coding	-	4	0	AGO1-4,AGO2	1	0	1	0	1	1	0	9
MIMAT0000063	ENSG00000198105	protein_coding	-	4	0	AGO1-4,AGO2	1	0	1	0	1	1	0	9
MIMAT0000063	ENSG00000225830	protein_coding	-	22	0	AGO1-4,AGO2	1	0	1	0	1	1	1	5
MIMAT0000063	ENSG00000165449	protein_coding	-	7	0	AGO1-4,AGO2	1	0	1	1	1	1	1	1
MIMAT0000063	ENSG00000165449	protein_coding	-	13	0	AGO1,AGO1-4,AGO2	1	0	1	1	0	0	0	1
MIMAT0000063	ENSG00000165449	protein_coding	-	11	0	AGO1,AGO1-4,AGO2	1	0	1	1	0	0	0	1
MIMAT0000063	ENSG00000138346	protein_coding	-	9	0	AGO1-4,AGO2	1	0	1	0	1	0	1	14
MIMAT0000063	ENSG00000172731	protein_coding	-	3	0	AGO2	1	1	0	0	1	0	1	12
MIMAT0000063	ENSG00000166507	protein_coding	-	2	0	AGO2	1	0	0	1	1	1	1	8
MIMAT0000063	ENSG00000272916	protein_coding	-	2	0	AGO2	1	0	0	1	1	1	1	13
MIMAT0000063	ENSG00000062650	protein_coding	-	3	0	AGO1-4,AGO2	1	0	0	1	0	1	1	5
MIMAT0000063	ENSG00000107864	protein_coding	-	3	0	AGO1-4,AGO2	1	0	1	1	1	1	1	7
MIMAT0000063	ENSG00000107864	protein_coding	-	3	0	AGO1-4,AGO2	1	0	1	1	0	1	1	7
MIMAT0000063	ENSG00000138131	protein_coding	-	5	0	AGO1-4	1	0	0	1	0	1	1	5
MIMAT0000063	ENSG00000166169	protein_coding	-	3	1	AGO2	1	0	1	0	1	0	0	11
MIMAT0000063	ENSG00000047056	protein_coding	+	5	0	AGO1-4,AGO2	1	0	0	1	1	1	1	6
MIMAT0000063	ENSG00000284024	protein_coding	+	6	0	AGO1-4,AGO2	0	0	0	1	1	0	1	0
MIMAT0000063	ENSG00000078403	protein_coding	+	26	0	AGO1,AGO1-4,AGO2	1	0	0	1	1	1	1	7
MIMAT0000063	ENSG00000148459	protein_coding	+	6	0	AGO1-4,AGO2	0	0	1	0	1	0	1	15
MIMAT0000063	ENSG00000095794	protein_coding	+	6	0	AGO1-4,AGO2	1	1	0	0	1	0	0	5
MIMAT0000063	ENSG00000108100	protein_coding	+	10	0	AGO1,AGO1-4,AGO2	0	0	1	1	1	1	1	3
MIMAT0000063	ENSG00000107643	protein_coding	+	3	0	AGO1,AGO1-4	0	0	1	1	0	0	1	6
MIMAT0000063	ENSG00000107719	protein_coding	+	5	1	AGO1,AGO2	1	0	0	1	1	0	1	7
MIMAT0000063	ENSG00000122863	protein_coding	+	6	0	AGO1-4,AGO2	1	0	0	1	0	0	1	2
MIMAT0000063	ENSG00000176986	protein_coding	+	5	0	AGO1-4,AGO2	1	0	0	1	0	1	0	2
MIMAT0000063	ENSG00000026103	protein_coding	+	15	0	AGO1-4,AGO2	1	0	1	1	1	0	1	2
MIMAT0000063	ENSG00000165338	protein_coding	+	4	1	AGO1-4,AGO2	1	0	0	1	1	1	1	4
MIMAT0000063	ENSG00000107443	protein_coding	+	5	0	AGO1-4,AGO2	1	0	1	1	0	0	0	14
MIMAT0000063	ENSG00000107443	protein_coding	+	22	0	AGO1,AGO1-4,AGO2	1	0	1	1	1	1	1	14
MIMAT0000063	ENSG00000196233	protein_coding	+	5	0	AGO1-4,AGO2	1	0	1	1	0	1	1	12
MIMAT0000063	ENSG00000196233	protein_coding	+	17	0	AGO1,AGO1-4,AGO2	0	0	1	1	0	1	1	12
MIMAT0000063	ENSG00000099194	protein_coding	+	9	0	AGO1,AGO1-4,AGO2	1	0	0	1	1	1	1	4
MIMAT0000063	ENSG00000166135	protein_coding	+	26	0	AGO1-4,AGO2	1	0	0	0	1	1	1	8
MIMAT0000063	ENSG00000119906	protein_coding	+	9	0	AGO1,AGO1-4,AGO2	1	0	1	1	1	1	1	6
MIMAT0000063	ENSG00000119906	protein_coding	+	10	0	AGO1-4,AGO2	1	0	1	1	1	1	1	6
MIMAT0000063	ENSG00000148835	protein_coding	+	4	0	AGO1-4,AGO2	1	0	1	1	1	1	0	9
MIMAT0000063	ENSG00000148835	protein_coding	+	4	1	AGO1-4,AGO2	1	0	1	1	0	0	0	9
MIMAT0000063	ENSG00000043591	protein_coding	+	5	0	AGO2	1	0	0	0	1	1	1	6
MIMAT0000063	ENSG00000107949	protein_coding	+	5	0	AGO1,AGO2	1	0	1	1	1	0	0	12
MIMAT0000063	ENSG00000068383	protein_coding	+	9	0	AGO1-4,AGO2	1	0	0	0	0	1	1	9
MIMAT0000063	ENSG00000110713	protein_coding	-	11	0	AGO1-4,AGO2	1	0	1	0	1	1	1	5
MIMAT0000063	ENSG00000110713	protein_coding	-	3	0	AGO1,AGO2	1	0	1	0	1	0	0	5
MIMAT0000063	ENSG00000166340	protein_coding	-	15	0	AGO1,AGO1-4,AGO2	1	0	0	1	1	0	1	5
MIMAT0000063	ENSG00000166340	protein_coding	-	2	0	AGO1-4	1	1	0	1	1	0	0	5
MIMAT0000063	ENSG00000110321	protein_coding	-	35	0	AGO1,AGO1-4,AGO2	1	0	1	1	1	1	1	6
MIMAT0000063	ENSG00000110693	protein_coding	-	7	0	AGO1-4,AGO2	0	0	0	1	0	1	1	4
MIMAT0000063	ENSG00000205213	protein_coding	-	24	0	AGO1,AGO1-4,AGO2	1	0	1	1	1	1	1	5
MIMAT0000063	ENSG00000011347	protein_coding	-	1	0	AGO1-4	1	0	0	1	1	1	1	10
MIMAT0000063	ENSG00000174684	protein_coding	-	10	0	AGO1-4,AGO2	1	0	0	1	1	1	1	7
MIMAT0000063	ENSG00000165434	protein_coding	-	21	0	AGO1-4,AGO2	1	0	0	0	0	1	1	2
MIMAT0000063	ENSG00000165434	protein_coding	-	14	0	AGO1,AGO1-4,AGO2	1	0	0	0	1	1	1	2
MIMAT0000063	ENSG00000175536	protein_coding	-	8	0	AGO1-4,AGO2	0	0	0	0	1	1	1	11
MIMAT0000063	ENSG00000188997	protein_coding	-	11	0	AGO1,AGO1-4,AGO2	1	0	1	1	1	1	1	3
MIMAT0000063	ENSG00000174804	protein_coding	-	5	0	AGO1-4,AGO2	1	0	0	1	1	1	1	5
MIMAT0000063	ENSG00000109861	protein_coding	-	2	0	AGO2	1	0	1	1	0	0	0	2
MIMAT0000063	ENSG00000109861	protein_coding	-	3	0	AGO1-4,AGO2	1	0	1	1	0	0	1	2
MIMAT0000063	ENSG00000196611	protein_coding	-	6	0	AGO1-4,AGO2	1	0	0	1	1	0	0	3
MIMAT0000063	ENSG00000170903	protein_coding	-	4	0	AGO1-4,AGO2	1	0	1	0	1	0	0	8
MIMAT0000063	ENSG00000137710	protein_coding	-	18	0	AGO1,AGO1-4,AGO2	1	0	1	1	1	1	1	3
MIMAT0000063	ENSG00000148985	protein_coding	+	5	0	AGO1-4,AGO2	0	1	0	1	1	0	0	5
MIMAT0000063	ENSG00000170242	protein_coding	+	17	0	AGO1,AGO1-4,AGO2	1	0	0	1	0	1	1	5
MIMAT0000063	ENSG00000129159	protein_coding	+	3	0	AGO1-4,AGO2	0	0	0	0	1	1	1	9
MIMAT0000063	ENSG00000121671	protein_coding	+	28	0	AGO1,AGO1-4,AGO2	1	0	0	0	1	1	1	5
MIMAT0000063	ENSG00000172409	protein_coding	+	16	0	AGO1,AGO1-4,AGO2	1	0	1	1	1	1	1	3
MIMAT0000063	ENSG00000166900	protein_coding	+	25	0	AGO1-4,AGO2	1	0	1	1	1	1	1	18
MIMAT0000063	ENSG00000149483	protein_coding	+	4	4	AGO1-4,AGO2	1	0	1	0	1	0	0	9
MIMAT0000063	ENSG00000168005	protein_coding	+	4	0	AGO1-4,AGO2	1	0	0	0	1	1	1	15
MIMAT0000063	ENSG00000173264	protein_coding	+	5	0	AGO1-4,AGO2	1	0	0	0	1	1	1	10
MIMAT0000063	ENSG00000133884	protein_coding	+	4	0	AGO1,AGO1-4	1	0	0	0	1	1	1	4
MIMAT0000063	ENSG00000254986	protein_coding	+	9	0	AGO1-4,AGO2	1	0	0	0	1	1	1	12
MIMAT0000063	ENSG00000172613	protein_coding	+	11	0	AGO1-4,AGO2,AGO3	1	0	1	0	1	0	0	11
MIMAT0000063	ENSG00000110092	protein_coding	+	34	0	AGO1,AGO1-4,AGO2,AGO3	1	0	0	1	0	1	1	2
MIMAT0000063	ENSG00000166575	protein_coding	+	16	0	AGO1,AGO1-4,AGO2	1	0	1	1	1	0	1	9
MIMAT0000063	ENSG00000168876	protein_coding	+	8	0	AGO1,AGO1-4,AGO2	0	0	1	1	1	0	0	8
MIMAT0000063	ENSG00000168876	protein_coding	+	12	0	AGO1-4,AGO2	1	0	1	1	1	1	0	8
MIMAT0000063	ENSG00000150776	protein_coding	+	17	0	AGO1,AGO1-4,AGO2	1	0	1	1	1	1	1	5
MIMAT0000063	ENSG00000110395	protein_coding	+	8	0	AGO1,AGO1-4,AGO2	1	0	1	0	0	1	1	7
MIMAT0000063	ENSG00000047621	protein_coding	-	8	0	AGO1,AGO2	1	0	1	0	1	0	0	5
MIMAT0000063	ENSG00000111642	protein_coding	-	12	5	AGO1-4,AGO2	1	0	0	1	1	1	1	11
MIMAT0000063	ENSG00000111266	protein_coding	-	10	0	AGO1-4,AGO2	1	0	1	0	1	0	0	7
MIMAT0000063	ENSG00000111266	protein_coding	-	2	0	AGO1-4	1	0	1	0	0	1	1	7
MIMAT0000063	ENSG00000060982	protein_coding	-	5	5	AGO1,AGO2	1	0	1	1	1	0	1	6
MIMAT0000063	ENSG00000151233	protein_coding	-	9	0	AGO1-4,AGO2	1	0	1	1	1	0	1	14
MIMAT0000063	ENSG00000151233	protein_coding	-	21	0	AGO1,AGO1-4,AGO2	1	0	1	1	0	0	1	14
MIMAT0000063	ENSG00000015153	protein_coding	-	7	0	AGO1,AGO2	1	0	0	0	1	0	1	6
MIMAT0000063	ENSG00000129317	protein_coding	-	1	0	AGO1-4	1	0	1	1	0	0	0	7
MIMAT0000063	ENSG00000167548	protein_coding	-	26	0	AGO1,AGO1-4,AGO2	1	0	0	1	1	1	1	10
MIMAT0000063	ENSG00000123415	protein_coding	-	7	0	AGO1-4,AGO2	1	0	1	1	1	0	1	14
MIMAT0000063	ENSG00000094916	protein_coding	-	14	3	AGO1,AGO1-4,AGO2,AGO3	0	0	1	1	0	0	1	9
MIMAT0000063	ENSG00000094916	protein_coding	-	40	0	AGO1,AGO1-4,AGO2,AGO3,AGO4	0	0	1	1	0	1	1	9
MIMAT0000063	ENSG00000139645	protein_coding	-	17	0	AGO1,AGO1-4,AGO2	1	0	0	0	0	1	1	8
MIMAT0000063	ENSG00000166860	protein_coding	-	3	0	AGO1,AGO1-4	1	0	0	1	1	1	1	10
MIMAT0000063	ENSG00000166881	protein_coding	-	16	0	AGO1-4,AGO2,AGO3	1	0	0	1	1	1	1	7
MIMAT0000063	ENSG00000139263	protein_coding	-	33	0	AGO1,AGO1-4,AGO2,AGO4	1	1	1	0	1	1	1	5
MIMAT0000063	ENSG00000135677	protein_coding	-	9	0	AGO1-4,AGO2	1	0	0	0	0	1	1	9
MIMAT0000063	ENSG00000187109	protein_coding	-	1	0	AGO1-4	0	0	1	1	1	0	0	12
MIMAT0000063	ENSG00000187109	protein_coding	-	6	0	AGO1,AGO1-4,AGO2	1	0	1	1	0	1	1	12
MIMAT0000063	ENSG00000187109	protein_coding	-	8	0	AGO1-4,AGO2	1	0	1	1	0	0	0	12
MIMAT0000063	ENSG00000187109	protein_coding	-	53	0	AGO1,AGO1-4,AGO2,AGO3,AGO4	1	0	1	1	1	1	1	12
MIMAT0000063	ENSG00000139318	protein_coding	-	15	0	AGO1-4,AGO2	1	0	1	0	1	0	0	1
MIMAT0000063	ENSG00000070961	protein_coding	-	19	0	AGO1,AGO1-4,AGO2	1	0	1	1	1	1	1	8
MIMAT0000063	ENSG00000102189	protein_coding	-	7	0	AGO1-4,AGO2	1	1	1	0	1	1	1	6
MIMAT0000063	ENSG00000180263	protein_coding	-	5	0	AGO1-4	1	0	1	1	0	0	0	4
MIMAT0000063	ENSG00000180263	protein_coding	-	15	0	AGO1-4,AGO2	1	0	1	1	1	1	1	4
MIMAT0000063	ENSG00000136014	protein_coding	-	2	0	AGO2	0	0	1	1	0	0	1	6
MIMAT0000063	ENSG00000136014	protein_coding	-	2	0	AGO2	1	0	1	2	0	0	1	6
MIMAT0000063	ENSG00000111670	protein_coding	-	9	0	AGO1-4,AGO2	1	0	1	0	1	1	1	3
MIMAT0000063	ENSG00000136010	protein_coding	-	2	0	AGO1-4,AGO2	0	0	1	1	1	0	0	5
MIMAT0000063	ENSG00000084112	protein_coding	-	15	0	AGO1-4,AGO2	1	0	0	0	0	1	1	2
MIMAT0000063	ENSG00000196850	protein_coding	-	6	0	AGO1-4,AGO2	1	0	0	0	0	1	1	7
MIMAT0000063	ENSG00000173064	protein_coding	-	4	0	AGO1-4	1	0	0	0	0	1	1	12
MIMAT0000063	ENSG00000122965	protein_coding	-	10	1	AGO1-4,AGO2	1	0	1	0	1	0	0	16
MIMAT0000063	ENSG00000111412	protein_coding	-	10	0	AGO1,AGO1-4,AGO2	1	0	1	1	1	0	0	13
MIMAT0000063	ENSG00000139719	protein_coding	-	25	0	AGO1,AGO1-4,AGO2	1	0	1	1	1	0	0	19
MIMAT0000063	ENSG00000150967	protein_coding	-	3	0	AGO1-4,AGO2	1	0	1	0	1	1	1	10
MIMAT0000063	ENSG00000139697	protein_coding	-	6	0	AGO1-4,AGO2	0	0	0	1	0	1	1	8
MIMAT0000063	ENSG00000006831	protein_coding	+	26	2	AGO1,AGO1-4,AGO2	1	0	0	1	0	1	1	7
MIMAT0000063	ENSG00000118971	protein_coding	+	18	0	AGO1,AGO1-4,AGO2	1	0	1	1	0	1	1	10
MIMAT0000063	ENSG00000118971	protein_coding	+	16	0	AGO1-4,AGO2	1	0	1	1	0	1	1	10
MIMAT0000063	ENSG00000118971	protein_coding	+	13	0	AGO1,AGO2	1	0	1	1	0	0	0	10
MIMAT0000063	ENSG00000118971	protein_coding	+	19	0	AGO1,AGO1-4,AGO2	1	0	1	1	0	1	1	10
MIMAT0000063	ENSG00000008323	protein_coding	+	3	0	AGO1-4	1	0	1	1	1	1	1	8
MIMAT0000063	ENSG00000111711	protein_coding	+	12	0	AGO1-4,AGO2	1	0	1	0	1	1	1	11
MIMAT0000063	ENSG00000139163	protein_coding	+	10	0	AGO1-4,AGO2	1	0	0	0	1	1	1	9
MIMAT0000063	ENSG00000135503	protein_coding	+	2	0	AGO1-4,AGO2	1	0	1	1	0	1	1	13
MIMAT0000063	ENSG00000135503	protein_coding	+	10	0	AGO1,AGO1-4,AGO2	1	0	1	1	0	1	0	13
MIMAT0000063	ENSG00000135503	protein_coding	+	31	0	AGO1,AGO1-4,AGO2,AGO3	1	0	1	1	0	0	0	13
MIMAT0000063	ENSG00000135476	protein_coding	+	31	0	AGO1,AGO1-4,AGO2,AGO3,AGO4	1	0	1	1	1	0	1	12
MIMAT0000063	ENSG00000139546	protein_coding	+	3	0	AGO1-4	0	0	1	1	0	0	1	15
MIMAT0000063	ENSG00000139546	protein_coding	+	15	1	AGO1-4,AGO2	1	0	1	1	1	0	1	15
MIMAT0000063	ENSG00000123388	protein_coding	+	7	0	AGO1,AGO1-4,AGO2	1	0	1	0	1	1	1	2
MIMAT0000063	ENSG00000139531	protein_coding	+	6	0	AGO1,AGO2	1	0	1	0	1	0	0	9
MIMAT0000063	ENSG00000176422	protein_coding	+	15	0	AGO1,AGO1-4,AGO2,AGO3	1	0	1	0	1	1	1	13
MIMAT0000063	ENSG00000139266	protein_coding	+	3	0	AGO1-4,AGO2	1	1	0	0	0	1	1	10
MIMAT0000063	ENSG00000061987	protein_coding	+	7	0	AGO1-4,AGO2	1	0	0	0	0	1	1	8
MIMAT0000063	ENSG00000196935	protein_coding	+	5	0	AGO1-4,AGO2	0	0	0	1	1	0	1	7
MIMAT0000063	ENSG00000149948	protein_coding	+	18	0	AGO1-4,AGO2	1	0	1	0	1	1	1	11
MIMAT0000063	ENSG00000149948	protein_coding	+	22	0	AGO1-4,AGO2	1	0	1	0	0	1	1	11
MIMAT0000063	ENSG00000149948	protein_coding	+	26	0	AGO1,AGO1-4,AGO2	1	0	1	0	1	1	1	11
MIMAT0000063	ENSG00000149948	protein_coding	+	13	0	AGO1-4,AGO2	1	0	1	0	0	1	1	11
MIMAT0000063	ENSG00000149948	protein_coding	+	17	0	AGO1-4,AGO2	1	0	1	0	1	1	1	11
MIMAT0000063	ENSG00000149948	protein_coding	+	27	0	AGO1,AGO1-4,AGO2,AGO3	1	1	1	0	2	1	1	11
MIMAT0000063	ENSG00000127334	protein_coding	+	10	0	AGO1,AGO2	1	0	1	1	1	1	1	7
MIMAT0000063	ENSG00000127334	protein_coding	+	1	0	AGO1-4	0	0	1	1	0	0	1	7
MIMAT0000063	ENSG00000166225	protein_coding	+	24	0	AGO1,AGO1-4,AGO2,AGO3	1	0	0	1	0	1	1	5
MIMAT0000063	ENSG00000111596	protein_coding	+	6	0	AGO1-4,AGO2	0	0	1	1	1	0	0	4
MIMAT0000063	ENSG00000111596	protein_coding	+	2	0	AGO1-4,AGO2	1	0	0	0	1	1	1	4
MIMAT0000063	ENSG00000067715	protein_coding	+	3	0	AGO1-4,AGO2	1	0	0	1	0	1	1	10
MIMAT0000063	ENSG00000139324	protein_coding	+	25	0	AGO1,AGO1-4,AGO2,AGO3	1	0	0	1	0	0	1	6
MIMAT0000063	ENSG00000028203	protein_coding	+	15	0	AGO1,AGO1-4,AGO2	1	1	1	0	1	0	1	6
MIMAT0000063	ENSG00000174437	protein_coding	+	14	0	AGO1-4,AGO2	1	0	0	1	1	1	1	6
MIMAT0000063	ENSG00000111252	protein_coding	+	13	0	AGO1,AGO1-4,AGO2	1	0	0	0	0	1	1	5
MIMAT0000063	ENSG00000089248	protein_coding	+	11	0	AGO1,AGO1-4,AGO2,AGO3	1	0	1	1	1	0	1	11
MIMAT0000063	ENSG00000110987	protein_coding	+	7	0	AGO1,AGO1-4,AGO2	1	0	0	0	0	1	1	7
MIMAT0000063	ENSG00000175727	protein_coding	+	12	0	AGO1-4,AGO2	1	0	1	0	1	0	1	12
MIMAT0000063	ENSG00000256223	protein_coding	+	10	0	AGO1,AGO1-4,AGO2	1	0	1	1	1	1	1	10
MIMAT0000063	ENSG00000152484	protein_coding	-	3	0	AGO1-4	0	0	0	1	0	1	1	12
MIMAT0000063	ENSG00000102781	protein_coding	-	19	0	AGO1,AGO1-4,AGO2	1	0	1	1	1	0	1	3
MIMAT0000063	ENSG00000133121	protein_coding	-	12	0	AGO1-4,AGO2	1	0	1	1	1	0	1	7
MIMAT0000063	ENSG00000133121	protein_coding	-	13	0	AGO1-4,AGO2	1	0	1	1	1	1	1	7
MIMAT0000063	ENSG00000133121	protein_coding	-	3	0	AGO1-4	1	0	1	1	0	0	0	7
MIMAT0000063	ENSG00000123178	protein_coding	-	4	0	AGO1-4,AGO2	1	0	1	1	1	0	0	9
MIMAT0000063	ENSG00000123178	protein_coding	-	3	0	AGO1-4,AGO2	1	0	1	1	0	0	0	9
MIMAT0000063	ENSG00000136098	protein_coding	-	9	0	AGO1-4,AGO2	1	0	1	1	1	0	1	14
MIMAT0000063	ENSG00000139734	protein_coding	-	4	0	AGO2	1	0	0	1	1	1	0	11
MIMAT0000063	ENSG00000088451	protein_coding	-	4	0	AGO2	1	0	1	0	1	0	1	7
MIMAT0000063	ENSG00000134874	protein_coding	-	10	0	AGO1-4,AGO2	1	0	0	1	0	1	1	6
MIMAT0000063	ENSG00000102572	protein_coding	-	18	0	AGO1,AGO1-4,AGO2,AGO3	1	0	0	1	0	0	1	2
MIMAT0000063	ENSG00000185950	protein_coding	-	22	0	AGO1,AGO1-4,AGO2	1	0	0	1	1	1	1	5
MIMAT0000063	ENSG00000187498	protein_coding	-	16	0	AGO1,AGO1-4,AGO2	1	0	0	1	1	1	1	5
MIMAT0000063	ENSG00000120686	protein_coding	+	3	0	AGO1-4,AGO2	1	0	1	1	1	1	1	4
MIMAT0000063	ENSG00000150893	protein_coding	+	3	0	AGO1-4,AGO2	1	0	0	1	0	0	1	6
MIMAT0000063	ENSG00000188811	protein_coding	+	40	0	AGO1,AGO1-4,AGO2,AGO3,AGO4	1	1	1	1	1	1	1	9
MIMAT0000063	ENSG00000188811	protein_coding	+	6	0	AGO1-4,AGO2	1	0	1	1	0	0	0	9
MIMAT0000063	ENSG00000136159	protein_coding	+	1	0	AGO1	1	0	1	0	1	0	0	5
MIMAT0000063	ENSG00000139687	protein_coding	+	6	0	AGO1,AGO2	1	0	0	1	0	1	1	3
MIMAT0000063	ENSG00000102531	protein_coding	+	25	0	AGO1-4,AGO2	1	0	1	1	1	1	1	5
MIMAT0000063	ENSG00000102531	protein_coding	+	3	0	AGO2	1	0	1	1	0	0	0	5
MIMAT0000063	ENSG00000102531	protein_coding	+	20	0	AGO1-4,AGO2	1	0	1	1	1	1	1	5
MIMAT0000063	ENSG00000152767	protein_coding	+	3	0	AGO2	1	0	0	1	0	1	1	6
MIMAT0000063	ENSG00000134871	protein_coding	+	24	0	AGO1,AGO1-4,AGO2,AGO3	1	0	0	1	0	1	1	6
MIMAT0000063	ENSG00000092199	protein_coding	-	11	0	AGO1,AGO1-4,AGO2	1	0	1	0	1	0	0	7
MIMAT0000063	ENSG00000129515	protein_coding	-	3	0	AGO1,AGO1-4	1	0	0	1	1	0	1	3
MIMAT0000063	ENSG00000197930	protein_coding	-	23	0	AGO1,AGO1-4,AGO2	0	0	1	1	0	0	1	5
MIMAT0000063	ENSG00000197930	protein_coding	-	9	0	AGO1,AGO1-4,AGO2	1	0	1	1	1	0	1	5
MIMAT0000063	ENSG00000070367	protein_coding	-	2	0	AGO1-4	1	0	0	0	0	1	1	5
MIMAT0000063	ENSG00000139998	protein_coding	-	3	0	AGO1-4,AGO2	1	0	1	1	1	1	1	10
MIMAT0000063	ENSG00000139998	protein_coding	-	1	0	AGO1-4	1	0	1	1	0	0	0	10
MIMAT0000063	ENSG00000072121	protein_coding	-	19	0	AGO1-4,AGO2	1	0	1	1	1	1	1	5
MIMAT0000063	ENSG00000133997	protein_coding	-	21	0	AGO1-4,AGO2	1	0	0	1	0	1	1	9
MIMAT0000063	ENSG00000100601	protein_coding	-	4	0	AGO1,AGO1-4,AGO2	1	0	0	1	0	0	1	8
MIMAT0000063	ENSG00000054983	protein_coding	-	5	0	AGO1-4,AGO2	1	0	1	1	1	0	1	5
MIMAT0000063	ENSG00000100697	protein_coding	-	20	0	AGO1-4,AGO2	1	0	1	1	0	0	1	12
MIMAT0000063	ENSG00000100697	protein_coding	-	26	0	AGO1,AGO1-4,AGO2	1	0	1	1	0	0	0	12
MIMAT0000063	ENSG00000100697	protein_coding	-	21	0	AGO1,AGO1-4,AGO2,AGO3	1	0	1	1	0	0	1	12
MIMAT0000063	ENSG00000183092	protein_coding	-	7	2	AGO1-4,AGO2	1	0	1	1	1	1	1	1
MIMAT0000063	ENSG00000100938	protein_coding	+	4	0	AGO1-4,AGO2	1	0	0	1	1	0	0	5
MIMAT0000063	ENSG00000205978	protein_coding	+	2	0	AGO1-4	1	0	1	1	1	1	1	4
MIMAT0000063	ENSG00000205978	protein_coding	+	2	2	AGO1-4,AGO2	1	0	1	1	1	0	0	4
MIMAT0000063	ENSG00000100441	protein_coding	+	4	0	AGO1-4,AGO2	1	0	1	1	0	0	0	5
MIMAT0000063	ENSG00000100441	protein_coding	+	15	0	AGO1,AGO1-4,AGO2	1	0	1	1	1	0	1	5
MIMAT0000063	ENSG00000179476	protein_coding	+	3	0	AGO1-4,AGO2	1	0	1	1	1	0	0	7
MIMAT0000063	ENSG00000179476	protein_coding	+	5	0	AGO1-4,AGO2	1	0	1	1	1	0	1	7
MIMAT0000063	ENSG00000179476	protein_coding	+	6	0	AGO1-4,AGO2	1	0	1	1	1	0	1	7
MIMAT0000063	ENSG00000179476	protein_coding	+	9	0	AGO1-4,AGO2	1	0	1	1	1	1	1	7
MIMAT0000063	ENSG00000198252	protein_coding	+	4	0	AGO1-4,AGO2	0	0	1	1	0	1	1	3
MIMAT0000063	ENSG00000180008	protein_coding	+	7	0	AGO1,AGO2	1	0	1	1	1	1	1	6
MIMAT0000063	ENSG00000180008	protein_coding	+	3	0	AGO1-4,AGO2	1	0	1	1	0	1	0	6
MIMAT0000063	ENSG00000180008	protein_coding	+	1	0	AGO1-4	1	0	1	1	0	0	0	6
MIMAT0000063	ENSG00000139977	protein_coding	+	4	0	AGO1-4,AGO2	1	0	1	1	0	1	1	6
MIMAT0000063	ENSG00000139977	protein_coding	+	18	0	AGO1,AGO1-4,AGO2,AGO3	1	0	1	1	1	1	1	6
MIMAT0000063	ENSG00000054690	protein_coding	+	5	0	AGO1-4,AGO2	1	0	0	0	1	1	1	10
MIMAT0000063	ENSG00000081181	protein_coding	+	6	0	AGO1-4,AGO2	1	0	1	1	1	0	1	10
MIMAT0000063	ENSG00000119689	protein_coding	+	8	0	AGO1-4,AGO2	1	0	0	0	1	1	1	3
MIMAT0000063	ENSG00000198668	protein_coding	+	25	0	AGO1,AGO1-4,AGO2	1	0	1	1	0	0	0	5
MIMAT0000063	ENSG00000198668	protein_coding	+	21	0	AGO1,AGO1-4,AGO2	1	0	1	1	0	1	1	5
MIMAT0000063	ENSG00000100811	protein_coding	+	1	0	AGO1-4	0	0	1	1	0	0	1	2
MIMAT0000063	ENSG00000196663	protein_coding	+	3	0	AGO1-4,AGO2	1	2	1	1	0	0	0	6
MIMAT0000063	ENSG00000196663	protein_coding	+	3	0	AGO1-4,AGO2	1	0	1	1	0	0	0	6
MIMAT0000063	ENSG00000196663	protein_coding	+	4	0	AGO1-4,AGO2	1	0	1	1	0	1	1	6
MIMAT0000063	ENSG00000170113	protein_coding	-	5	0	AGO1,AGO1-4,AGO2	1	0	1	1	1	1	1	6
MIMAT0000063	ENSG00000170113	protein_coding	-	6	0	AGO1-4,AGO2	1	0	1	1	0	0	0	6
MIMAT0000063	ENSG00000170113	protein_coding	-	9	0	AGO1,AGO1-4,AGO2	1	0	1	1	0	0	0	6
MIMAT0000063	ENSG00000170113	protein_coding	-	5	0	AGO1,AGO2	1	0	1	1	0	0	0	6
MIMAT0000063	ENSG00000134152	protein_coding	-	5	0	AGO1-4,AGO2	1	0	1	1	1	1	1	1
MIMAT0000063	ENSG00000134138	protein_coding	-	7	0	AGO1-4,AGO2	1	0	0	1	1	1	1	4
MIMAT0000063	ENSG00000171766	protein_coding	-	11	0	AGO1-4,AGO2	1	0	1	1	1	0	0	4
MIMAT0000063	ENSG00000171766	protein_coding	-	8	0	AGO1-4,AGO2	1	0	1	1	1	1	1	4
MIMAT0000063	ENSG00000128989	protein_coding	-	2	2	AGO1-4	1	0	1	1	0	0	0	5
MIMAT0000063	ENSG00000128989	protein_coding	-	14	0	AGO1-4,AGO2	1	0	1	1	1	1	1	5
MIMAT0000063	ENSG00000166450	protein_coding	-	3	0	AGO1-4,AGO2	0	0	1	1	0	1	0	8
MIMAT0000063	ENSG00000166450	protein_coding	-	6	0	AGO1-4,AGO2	0	0	1	1	1	1	1	8
MIMAT0000063	ENSG00000166450	protein_coding	-	21	0	AGO1,AGO1-4,AGO2	1	0	1	1	0	0	1	8
MIMAT0000063	ENSG00000166450	protein_coding	-	16	0	AGO1,AGO1-4,AGO2	1	0	1	1	0	1	1	8
MIMAT0000063	ENSG00000069869	protein_coding	-	11	0	AGO1-4,AGO2	1	0	1	1	0	0	0	3
MIMAT0000063	ENSG00000069869	protein_coding	-	17	0	AGO1,AGO1-4,AGO2	1	0	1	1	0	0	0	3
MIMAT0000063	ENSG00000166797	protein_coding	-	10	0	AGO1-4,AGO2	1	0	0	0	1	1	0	13
MIMAT0000063	ENSG00000138617	protein_coding	-	3	0	AGO1-4,AGO2	1	0	1	1	1	0	0	2
MIMAT0000063	ENSG00000174498	protein_coding	-	6	0	AGO1-4,AGO2	1	1	1	1	0	0	0	12
MIMAT0000063	ENSG00000174498	protein_coding	-	16	0	AGO1,AGO1-4,AGO2	1	0	1	1	1	1	1	12
MIMAT0000063	ENSG00000174498	protein_coding	-	6	0	AGO1-4,AGO2	1	0	1	1	1	1	1	12
MIMAT0000063	ENSG00000174498	protein_coding	-	4	0	AGO1-4,AGO2	1	0	1	1	1	1	1	12
MIMAT0000063	ENSG00000103742	protein_coding	-	18	0	AGO1,AGO1-4,AGO2,AGO3	1	0	0	1	1	1	1	7
MIMAT0000063	ENSG00000214575	protein_coding	-	6	0	AGO1-4	1	0	1	1	1	1	1	12
MIMAT0000063	ENSG00000177082	protein_coding	-	6	0	AGO1-4,AGO2	1	0	1	1	1	0	0	12
MIMAT0000063	ENSG00000182054	protein_coding	-	9	0	AGO1-4,AGO2	1	0	0	1	0	1	1	13
MIMAT0000063	ENSG00000186073	protein_coding	+	6	0	AGO1-4,AGO2	1	1	1	1	1	1	1	9
MIMAT0000063	ENSG00000137801	protein_coding	+	38	0	AGO1,AGO1-4,AGO2	1	0	1	1	1	1	1	4
MIMAT0000063	ENSG00000140320	protein_coding	+	3	0	AGO1-4,AGO2	1	0	0	0	0	1	1	5
MIMAT0000063	ENSG00000166133	protein_coding	+	11	0	AGO1,AGO1-4,AGO2,AGO3	1	0	1	0	1	1	1	10
MIMAT0000063	ENSG00000174197	protein_coding	+	2	1	AGO2	1	0	0	1	0	1	1	3
MIMAT0000063	ENSG00000092531	protein_coding	+	18	1	AGO1-4,AGO2	1	0	1	1	1	1	1	2
MIMAT0000063	ENSG00000159433	protein_coding	+	1	0	AGO1-4	0	0	1	1	1	0	0	4
MIMAT0000063	ENSG00000159433	protein_coding	+	1	0	AGO2	0	0	1	1	0	0	1	4
MIMAT0000063	ENSG00000137770	protein_coding	+	15	0	AGO1-4,AGO2	1	0	1	1	0	1	1	1
MIMAT0000063	ENSG00000137770	protein_coding	+	6	0	AGO1-4,AGO2	1	0	1	1	0	0	0	1
MIMAT0000063	ENSG00000104164	protein_coding	+	6	0	AGO1-4,AGO2	1	1	0	0	1	0	1	2
MIMAT0000063	ENSG00000128872	protein_coding	+	7	1	AGO1,AGO2	0	0	0	1	0	1	1	4
MIMAT0000063	ENSG00000069956	protein_coding	+	38	1	AGO1,AGO1-4,AGO2	1	0	1	1	1	1	1	6
MIMAT0000063	ENSG00000103642	protein_coding	+	3	0	AGO1-4,AGO2	1	0	1	0	1	0	0	7
MIMAT0000063	ENSG00000166128	protein_coding	+	10	0	AGO1,AGO1-4,AGO2	1	0	1	0	1	1	1	5
MIMAT0000063	ENSG00000129009	protein_coding	+	3	0	AGO1-4	1	0	1	0	1	0	1	2
MIMAT0000063	ENSG00000179361	protein_coding	+	8	0	AGO1-4,AGO2	1	1	1	1	0	1	1	16
MIMAT0000063	ENSG00000179361	protein_coding	+	3	0	AGO1-4,AGO2	1	0	1	1	0	1	1	16
MIMAT0000063	ENSG00000179361	protein_coding	+	2	0	AGO1-4,AGO2	1	0	1	1	0	1	1	16
MIMAT0000063	ENSG00000179361	protein_coding	+	9	0	AGO1,AGO1-4,AGO2	1	0	1	1	0	1	1	16
MIMAT0000063	ENSG00000179361	protein_coding	+	17	0	AGO1,AGO1-4,AGO2	1	0	1	1	1	1	1	16
MIMAT0000063	ENSG00000167173	protein_coding	+	11	0	AGO1-4,AGO2	1	0	0	1	1	1	1	3
MIMAT0000063	ENSG00000167196	protein_coding	+	13	0	AGO1,AGO1-4,AGO2	1	0	1	1	1	0	0	6
MIMAT0000063	ENSG00000136379	protein_coding	+	46	0	AGO1,AGO1-4,AGO2,AGO3	1	0	0	0	0	1	1	3
MIMAT0000063	ENSG00000140406	protein_coding	+	6	1	AGO1-4,AGO2	1	0	0	0	0	1	1	4
MIMAT0000063	ENSG00000169612	protein_coding	+	14	1	AGO1,AGO1-4,AGO2	1	0	1	1	1	0	1	11
MIMAT0000063	ENSG00000181026	protein_coding	+	9	0	AGO1,AGO2	1	0	1	1	1	0	1	7
MIMAT0000063	ENSG00000181026	protein_coding	+	12	1	AGO1-4,AGO2	1	0	1	1	1	0	1	7
MIMAT0000063	ENSG00000140548	protein_coding	+	3	0	AGO1-4,AGO2	1	0	1	1	0	1	1	4
MIMAT0000063	ENSG00000140548	protein_coding	+	4	0	AGO1-4,AGO2	0	0	1	1	0	1	1	4
MIMAT0000063	ENSG00000140548	protein_coding	+	2	0	AGO1-4	0	2	1	1	0	0	0	4
MIMAT0000063	ENSG00000196547	protein_coding	+	1	0	AGO1-4	1	0	1	1	1	0	0	6
MIMAT0000063	ENSG00000196547	protein_coding	+	1	0	AGO1-4	1	0	1	1	0	0	0	6
MIMAT0000063	ENSG00000140450	protein_coding	+	8	0	AGO1,AGO1-4,AGO2	1	0	1	0	1	1	1	2
MIMAT0000063	ENSG00000140443	protein_coding	+	10	1	AGO1-4,AGO2	1	0	1	1	0	0	1	5
MIMAT0000063	ENSG00000140443	protein_coding	+	29	0	AGO1,AGO1-4,AGO2	1	0	1	1	1	0	1	5
MIMAT0000063	ENSG00000140443	protein_coding	+	6	0	AGO1-4,AGO2	1	0	1	1	0	0	0	5
MIMAT0000063	ENSG00000140443	protein_coding	+	6	0	AGO1-4,AGO2	1	0	1	1	0	1	1	5
MIMAT0000063	ENSG00000005001	protein_coding	-	5	0	AGO1-4,AGO2	2	0	2	0	1	1	2	6
MIMAT0000063	ENSG00000010539	protein_coding	-	7	0	AGO1-4,AGO2	1	0	0	1	1	0	1	8
MIMAT0000063	ENSG00000010539	protein_coding	-	17	0	AGO1,AGO1-4,AGO2,AGO3	1	0	0	1	0	0	1	8
MIMAT0000063	ENSG00000185338	protein_coding	-	34	0	AGO1-4,AGO2	1	0	1	0	1	1	1	9
MIMAT0000063	ENSG00000085721	protein_coding	-	6	0	AGO1-4,AGO2	1	0	1	0	1	0	0	8
MIMAT0000063	ENSG00000103489	protein_coding	-	4	0	AGO1-4,AGO2	1	0	0	1	0	1	1	1
MIMAT0000063	ENSG00000188215	protein_coding	-	5	0	AGO1-4,AGO2	1	0	0	1	1	1	1	2
MIMAT0000063	ENSG00000156853	protein_coding	-	16	0	AGO1,AGO1-4,AGO2,AGO3	1	0	1	1	1	0	1	2
MIMAT0000063	ENSG00000069345	protein_coding	-	15	0	AGO1,AGO1-4,AGO2	1	0	1	1	1	1	1	4
MIMAT0000063	ENSG00000196123	protein_coding	-	5	0	AGO1-4,AGO2	1	0	0	0	1	1	1	11
MIMAT0000063	ENSG00000103067	protein_coding	-	3	0	AGO1-4,AGO2	1	0	0	1	1	0	0	9
MIMAT0000063	ENSG00000168411	protein_coding	-	11	0	AGO1,AGO1-4,AGO2	1	0	1	1	1	0	0	7
MIMAT0000063	ENSG00000140950	protein_coding	-	8	0	AGO1-4,AGO2	1	0	1	1	0	0	0	4
MIMAT0000063	ENSG00000140950	protein_coding	-	6	0	AGO1-4,AGO2	1	0	1	1	0	0	0	4
MIMAT0000063	ENSG00000129993	protein_coding	-	4	1	AGO1-4	1	1	0	0	1	1	1	4
MIMAT0000063	ENSG00000103202	protein_coding	+	16	7	AGO1,AGO1-4,AGO2	1	0	1	1	1	1	1	6
MIMAT0000063	ENSG00000197562	protein_coding	+	5	0	AGO1-4,AGO2	1	1	0	0	0	1	1	6
MIMAT0000063	ENSG00000162063	protein_coding	+	1	0	AGO1-4	1	0	0	1	1	0	1	10
MIMAT0000063	ENSG00000175643	protein_coding	+	14	0	AGO1,AGO1-4,AGO2	1	0	1	1	1	0	0	10
MIMAT0000063	ENSG00000170537	protein_coding	+	4	1	AGO1-4,AGO2	1	0	1	1	0	1	1	7
MIMAT0000063	ENSG00000170537	protein_coding	+	4	0	AGO1-4,AGO2	0	0	1	1	1	0	0	7
MIMAT0000063	ENSG00000185716	protein_coding	+	3	0	AGO1-4,AGO2	0	0	0	1	0	1	1	4
MIMAT0000063	ENSG00000103319	protein_coding	+	8	0	AGO1-4,AGO2	1	0	1	1	1	1	1	4
MIMAT0000063	ENSG00000188322	protein_coding	+	5	0	AGO1-4,AGO2	1	0	0	1	0	1	1	10
MIMAT0000063	ENSG00000177200	protein_coding	+	18	0	AGO1-4,AGO2	1	0	0	0	0	1	1	3
MIMAT0000063	ENSG00000172840	protein_coding	+	16	0	AGO1,AGO1-4,AGO2	1	0	1	0	1	0	1	11
MIMAT0000063	ENSG00000103066	protein_coding	+	4	0	AGO1,AGO1-4,AGO2	1	0	0	0	1	1	1	8
MIMAT0000063	ENSG00000039068	protein_coding	+	4	0	AGO1-4	1	0	0	1	1	0	0	4
MIMAT0000063	ENSG00000090857	protein_coding	+	18	0	AGO1-4,AGO2	1	1	0	0	1	1	1	4
MIMAT0000063	ENSG00000157349	protein_coding	+	4	2	AGO1,AGO2	1	0	1	0	1	1	1	4
MIMAT0000063	ENSG00000168872	protein_coding	+	9	3	AGO1,AGO1-4,AGO2	1	0	1	0	1	1	1	13
MIMAT0000063	ENSG00000260537	protein_coding	+	9	3	AGO1,AGO1-4,AGO2	1	0	1	0	1	1	1	2
MIMAT0000063	ENSG00000261609	protein_coding	+	14	0	AGO1,AGO1-4,AGO2	1	0	1	1	1	1	1	5
MIMAT0000063	ENSG00000108953	protein_coding	-	16	3	AGO1-4,AGO2	1	1	0	0	1	0	0	5
MIMAT0000063	ENSG00000167193	protein_coding	-	18	0	AGO1-4,AGO2	0	0	0	1	0	1	1	1
MIMAT0000063	ENSG00000185722	protein_coding	-	7	0	AGO1-4,AGO2	1	0	0	1	0	1	1	4
MIMAT0000063	ENSG00000141510	protein_coding	-	11	0	AGO1-4,AGO2	1	0	1	1	1	0	1	3
MIMAT0000063	ENSG00000141510	protein_coding	-	10	0	AGO1-4,AGO2	0	0	1	1	1	0	1	3
MIMAT0000063	ENSG00000178999	protein_coding	-	14	0	AGO1,AGO1-4,AGO2,AGO3	1	0	1	0	1	0	0	10
MIMAT0000063	ENSG00000083290	protein_coding	-	4	0	AGO1-4,AGO2	1	0	1	0	1	1	1	5
MIMAT0000063	ENSG00000173065	protein_coding	-	14	0	AGO1-4,AGO2	0	0	1	1	0	0	1	12
MIMAT0000063	ENSG00000173065	protein_coding	-	30	0	AGO1,AGO1-4,AGO2,AGO3	0	0	1	1	0	0	1	12
MIMAT0000063	ENSG00000277632	protein_coding	-	4	0	AGO1-4,AGO2	1	0	1	0	1	0	1	4
MIMAT0000063	ENSG00000276085	protein_coding	-	3	0	AGO1-4,AGO2	0	0	1	0	1	0	1	2
MIMAT0000063	ENSG00000126353	protein_coding	-	12	0	AGO1-4,AGO2	1	0	1	1	1	1	1	4
MIMAT0000063	ENSG00000168610	protein_coding	-	9	0	AGO1-4	1	0	0	0	0	1	1	2
MIMAT0000063	ENSG00000087152	protein_coding	-	11	0	AGO1-4,AGO2	1	0	0	0	0	1	1	14
MIMAT0000063	ENSG00000182963	protein_coding	-	11	0	AGO1,AGO1-4,AGO2	1	0	1	1	1	0	1	8
MIMAT0000063	ENSG00000182963	protein_coding	-	1	0	AGO1	1	0	1	1	0	0	0	8
MIMAT0000063	ENSG00000108821	protein_coding	-	14	0	AGO1-4,AGO2	1	0	0	1	1	1	1	2
MIMAT0000063	ENSG00000121058	protein_coding	-	35	0	AGO1,AGO1-4,AGO2,AGO3	1	1	1	1	1	1	1	15
MIMAT0000063	ENSG00000189050	protein_coding	-	11	0	AGO1,AGO1-4,AGO2,AGO3	0	0	1	1	0	0	1	6
MIMAT0000063	ENSG00000062725	protein_coding	-	3	0	AGO1-4,AGO2	1	0	1	0	0	1	1	8
MIMAT0000063	ENSG00000108506	protein_coding	-	7	0	AGO1-4,AGO2	1	0	1	1	1	1	1	12
MIMAT0000063	ENSG00000108506	protein_coding	-	7	0	AGO1-4,AGO2	1	0	1	1	0	0	0	12
MIMAT0000063	ENSG00000136490	protein_coding	-	1	0	AGO1-4	1	0	1	1	1	0	0	10
MIMAT0000063	ENSG00000136490	protein_coding	-	1	0	AGO2	1	0	1	1	0	0	0	10
MIMAT0000063	ENSG00000136490	protein_coding	-	15	0	AGO1-4,AGO2	1	0	1	1	1	1	1	10
MIMAT0000063	ENSG00000198265	protein_coding	-	2	0	AGO1-4,AGO2	1	0	1	1	0	0	0	9
MIMAT0000063	ENSG00000198265	protein_coding	-	5	0	AGO1-4,AGO2	1	0	1	1	0	1	1	9
MIMAT0000063	ENSG00000133193	protein_coding	-	19	0	AGO1,AGO1-4,AGO2,AGO3	1	0	1	1	1	1	1	9
MIMAT0000063	ENSG00000125447	protein_coding	-	21	0	AGO1,AGO1-4,AGO2	1	0	1	1	1	1	0	15
MIMAT0000063	ENSG00000171302	protein_coding	-	5	0	AGO1-4,AGO2	1	0	0	0	1	0	1	9
MIMAT0000063	ENSG00000108963	protein_coding	+	4	0	AGO1-4,AGO2	1	0	0	1	1	0	1	6
MIMAT0000063	ENSG00000262664	protein_coding	+	4	0	AGO1-4,AGO2	1	0	0	1	1	0	1	0
MIMAT0000063	ENSG00000040531	protein_coding	+	3	0	AGO1,AGO2	1	1	0	0	1	1	1	12
MIMAT0000063	ENSG00000029725	protein_coding	+	5	0	AGO1,AGO1-4,AGO2	1	0	1	0	1	0	0	8
MIMAT0000063	ENSG00000087095	protein_coding	+	25	3	AGO1-4,AGO2	1	0	1	1	1	1	1	16
MIMAT0000063	ENSG00000087095	protein_coding	+	23	0	AGO1-4,AGO2	1	0	1	1	0	0	0	16
MIMAT0000063	ENSG00000160551	protein_coding	+	13	0	AGO1,AGO1-4,AGO2	0	0	0	1	0	1	1	9
MIMAT0000063	ENSG00000108582	protein_coding	+	4	0	AGO2	1	0	1	1	1	1	1	10
MIMAT0000063	ENSG00000131242	protein_coding	+	5	0	AGO1-4,AGO2	1	0	1	1	0	1	1	12
MIMAT0000063	ENSG00000131242	protein_coding	+	3	0	AGO1-4,AGO2	1	0	1	1	0	1	1	12
MIMAT0000063	ENSG00000108688	protein_coding	+	6	0	AGO1-4,AGO2	1	0	1	1	1	0	1	9
MIMAT0000063	ENSG00000270885	protein_coding	+	6	0	AGO1,AGO2	1	0	0	0	1	1	1	15
MIMAT0000063	ENSG00000168256	protein_coding	+	16	1	AGO1,AGO1-4,AGO2	1	0	0	0	0	1	1	17
MIMAT0000063	ENSG00000175906	protein_coding	+	9	0	AGO1-4,AGO2	1	0	1	1	1	0	1	6
MIMAT0000063	ENSG00000259207	protein_coding	+	1	0	AGO1-4	1	0	1	1	0	0	1	7
MIMAT0000063	ENSG00000259207	protein_coding	+	4	0	AGO1-4,AGO2	1	0	1	1	0	0	0	7
MIMAT0000063	ENSG00000259207	protein_coding	+	2	0	AGO1-4,AGO2	1	0	1	1	1	1	1	7
MIMAT0000063	ENSG00000198933	protein_coding	+	16	0	AGO1-4,AGO2	1	0	0	1	1	1	1	14
MIMAT0000063	ENSG00000159217	protein_coding	+	1	0	AGO2	1	0	1	1	0	0	0	14
MIMAT0000063	ENSG00000159217	protein_coding	+	26	0	AGO1,AGO1-4,AGO2,AGO3	1	1	1	2	1	1	1	14
MIMAT0000063	ENSG00000159217	protein_coding	+	22	0	AGO1,AGO1-4,AGO2,AGO3	1	0	1	0	0	1	1	14
MIMAT0000063	ENSG00000159217	protein_coding	+	9	0	AGO1,AGO2	1	0	1	1	0	1	1	14
MIMAT0000063	ENSG00000159217	protein_coding	+	22	0	AGO1,AGO1-4,AGO2,AGO3	1	0	1	1	1	1	1	14
MIMAT0000063	ENSG00000159217	protein_coding	+	16	0	AGO1,AGO2	1	0	1	1	1	1	1	14
MIMAT0000063	ENSG00000141179	protein_coding	+	13	1	AGO1-4,AGO2	0	0	1	1	1	0	1	12
MIMAT0000063	ENSG00000141179	protein_coding	+	6	0	AGO1-4,AGO2	1	0	1	1	0	0	0	12
MIMAT0000063	ENSG00000141179	protein_coding	+	22	0	AGO1,AGO1-4,AGO2,AGO3,AGO4	1	0	1	1	0	0	0	12
MIMAT0000063	ENSG00000175155	protein_coding	+	9	0	AGO1-4,AGO2	1	0	0	1	0	0	1	5
MIMAT0000063	ENSG00000198909	protein_coding	+	12	0	AGO1-4,AGO2	1	0	0	0	0	1	1	6
MIMAT0000063	ENSG00000129657	protein_coding	+	18	0	AGO1,AGO1-4,AGO2	1	0	0	1	1	1	1	8
MIMAT0000063	ENSG00000173894	protein_coding	+	7	0	AGO1-4,AGO2	1	0	0	0	0	1	1	10
MIMAT0000063	ENSG00000154864	protein_coding	-	1	0	AGO2	0	0	1	1	0	0	1	5
MIMAT0000063	ENSG00000141441	protein_coding	-	4	0	AGO1-4,AGO2	0	0	0	1	0	1	1	1
MIMAT0000063	ENSG00000134046	protein_coding	-	1	0	AGO1-4	0	0	1	1	0	1	1	0
MIMAT0000063	ENSG00000101493	protein_coding	-	5	0	AGO1-4,AGO2	1	0	0	1	1	1	1	5
MIMAT0000063	ENSG00000088756	protein_coding	+	10	0	AGO1,AGO1-4,AGO2	1	1	1	1	1	1	1	4
MIMAT0000063	ENSG00000101654	protein_coding	+	12	0	AGO1-4,AGO2	1	0	1	1	1	0	0	11
MIMAT0000063	ENSG00000101654	protein_coding	+	4	0	AGO1-4,AGO2	1	0	1	1	0	0	0	11
MIMAT0000063	ENSG00000101654	protein_coding	+	4	0	AGO1-4,AGO2	1	0	1	1	1	0	0	11
MIMAT0000063	ENSG00000101752	protein_coding	+	8	0	AGO1,AGO1-4,AGO2	1	0	1	1	0	1	1	6
MIMAT0000063	ENSG00000101752	protein_coding	+	4	0	AGO1-4,AGO2	1	0	1	1	1	1	1	6
MIMAT0000063	ENSG00000101782	protein_coding	+	9	0	AGO1-4,AGO2	1	0	1	1	1	1	1	5
MIMAT0000063	ENSG00000141429	protein_coding	+	9	0	AGO1-4,AGO2	1	0	1	1	1	1	1	5
MIMAT0000063	ENSG00000141429	protein_coding	+	4	0	AGO1,AGO1-4,AGO2	1	0	1	1	1	1	1	5
MIMAT0000063	ENSG00000141428	protein_coding	+	10	0	AGO1-4,AGO2	1	0	1	1	1	0	0	14
MIMAT0000063	ENSG00000141428	protein_coding	+	10	0	AGO1-4,AGO2	1	0	1	1	1	0	0	14
MIMAT0000063	ENSG00000141622	protein_coding	+	4	0	AGO2	1	0	0	1	1	1	1	4
MIMAT0000063	ENSG00000119547	protein_coding	+	1	0	AGO2	1	0	1	1	0	1	0	12
MIMAT0000063	ENSG00000119547	protein_coding	+	10	0	AGO1-4,AGO2	1	0	1	1	0	1	1	12
MIMAT0000063	ENSG00000119547	protein_coding	+	5	0	AGO1-4,AGO2	1	0	1	1	0	1	1	12
MIMAT0000063	ENSG00000119547	protein_coding	+	20	0	AGO1,AGO1-4,AGO2,AGO3	1	0	1	1	0	1	1	12
MIMAT0000063	ENSG00000119547	protein_coding	+	5	0	AGO1-4,AGO2	1	0	1	1	0	0	0	12
MIMAT0000063	ENSG00000141682	protein_coding	+	23	2	AGO1,AGO1-4,AGO2	1	0	0	1	0	0	1	10
MIMAT0000063	ENSG00000171105	protein_coding	-	10	0	AGO1-4,AGO2	1	0	0	1	1	1	1	4
MIMAT0000063	ENSG00000142347	protein_coding	-	3	0	AGO1-4	1	0	1	1	1	1	1	2
MIMAT0000063	ENSG00000127452	protein_coding	-	3	0	AGO1-4,AGO2	1	0	0	1	1	1	0	13
MIMAT0000063	ENSG00000123159	protein_coding	-	9	0	AGO1-4,AGO2	1	0	0	1	1	1	1	9
MIMAT0000063	ENSG00000180884	protein_coding	-	12	0	AGO1,AGO1-4,AGO2	1	0	1	1	1	1	0	2
MIMAT0000063	ENSG00000186017	protein_coding	-	4	0	AGO1,AGO1-4,AGO2	1	0	1	1	1	0	1	8
MIMAT0000063	ENSG00000105221	protein_coding	-	1	0	AGO1-4	1	0	0	0	1	0	1	5
MIMAT0000063	ENSG00000160392	protein_coding	-	13	0	AGO1,AGO1-4,AGO2	1	0	0	0	1	0	1	8
MIMAT0000063	ENSG00000028277	protein_coding	-	5	0	AGO2	1	0	0	1	0	1	0	5
MIMAT0000063	ENSG00000125741	protein_coding	-	5	0	AGO1-4,AGO2	1	0	1	0	1	0	1	5
MIMAT0000063	ENSG00000125741	protein_coding	-	5	0	AGO1-4,AGO2	1	1	1	0	1	0	0	5
MIMAT0000063	ENSG00000161558	protein_coding	-	6	0	AGO1-4,AGO2	1	0	1	1	1	0	1	12
MIMAT0000063	ENSG00000142556	protein_coding	-	3	0	AGO1,AGO2	1	0	1	1	0	0	0	6
MIMAT0000063	ENSG00000142556	protein_coding	-	3	0	AGO1-4	1	0	1	1	0	1	0	6
MIMAT0000063	ENSG00000099804	protein_coding	+	19	0	AGO1-4,AGO2	1	0	0	1	0	1	1	18
MIMAT0000063	ENSG00000099804	protein_coding	+	15	0	AGO1-4,AGO2	1	0	0	1	1	0	1	18
MIMAT0000063	ENSG00000116017	protein_coding	+	16	0	AGO1-4,AGO2	1	0	1	1	0	1	1	16
MIMAT0000063	ENSG00000116017	protein_coding	+	10	0	AGO1,AGO1-4,AGO2	0	0	1	1	0	0	1	16
MIMAT0000063	ENSG00000116017	protein_coding	+	14	0	AGO1-4,AGO2	0	0	1	1	0	0	1	16
MIMAT0000063	ENSG00000104885	protein_coding	+	15	0	AGO1-4,AGO2	0	0	1	0	1	1	0	8
MIMAT0000063	ENSG00000125657	protein_coding	+	25	0	AGO1-4,AGO2	1	0	0	1	1	0	1	3
MIMAT0000063	ENSG00000130544	protein_coding	+	1	0	AGO2	1	0	1	1	0	0	0	1
MIMAT0000063	ENSG00000130544	protein_coding	+	2	0	AGO1-4,AGO2	1	0	1	1	1	0	0	1
MIMAT0000063	ENSG00000132017	protein_coding	+	12	0	AGO1-4,AGO2	1	0	0	1	1	1	1	9
MIMAT0000063	ENSG00000105223	protein_coding	+	18	0	AGO1,AGO1-4,AGO2	1	0	0	0	1	1	1	9
MIMAT0000063	ENSG00000269858	protein_coding	+	10	0	AGO1-4,AGO2	1	0	0	1	0	0	1	10
MIMAT0000063	ENSG00000142252	protein_coding	+	10	0	AGO1-4,AGO2	1	0	1	1	1	0	1	13
MIMAT0000063	ENSG00000142528	protein_coding	+	4	0	AGO2	1	0	0	1	1	0	1	9
MIMAT0000063	ENSG00000198440	protein_coding	+	9	0	AGO1-4,AGO2	1	0	1	1	1	1	1	5
MIMAT0000063	ENSG00000178229	protein_coding	+	10	0	AGO1,AGO1-4,AGO2	1	0	1	1	1	1	0	4
MIMAT0000063	ENSG00000188785	protein_coding	+	4	0	AGO1,AGO1-4,AGO2	1	0	1	1	1	0	0	6
MIMAT0000063	ENSG00000198466	protein_coding	+	1	0	AGO1-4	1	1	1	0	1	0	0	6
MIMAT0000063	ENSG00000130508	protein_coding	-	8	0	AGO1-4,AGO2	1	0	1	1	0	1	1	4
MIMAT0000063	ENSG00000130508	protein_coding	-	6	0	AGO1-4,AGO2	1	0	1	1	0	1	1	4
MIMAT0000063	ENSG00000130508	protein_coding	-	4	0	AGO1-4,AGO2	1	0	1	1	0	0	0	4
MIMAT0000063	ENSG00000169016	protein_coding	-	27	0	AGO1,AGO1-4,AGO2	1	0	1	1	1	1	1	16
MIMAT0000063	ENSG00000138074	protein_coding	-	24	2	AGO1,AGO1-4,AGO2	1	0	1	1	1	1	1	18
MIMAT0000063	ENSG00000119787	protein_coding	-	22	0	AGO1,AGO1-4,AGO2,AGO3,AGO4	1	0	0	0	1	1	0	6
MIMAT0000063	ENSG00000163214	protein_coding	-	7	0	AGO1,AGO1-4,AGO2	1	0	1	0	1	1	1	12
MIMAT0000063	ENSG00000011566	protein_coding	-	10	0	AGO1-4,AGO2	1	0	1	1	1	1	1	8
MIMAT0000063	ENSG00000116001	protein_coding	-	6	0	AGO1-4,AGO2	0	0	1	0	1	1	1	8
MIMAT0000063	ENSG00000168758	protein_coding	-	32	0	AGO1,AGO1-4,AGO2,AGO3	1	0	0	1	1	1	1	8
MIMAT0000063	ENSG00000071073	protein_coding	-	4	0	AGO1-4,AGO2	1	0	1	1	0	0	0	7
MIMAT0000063	ENSG00000071073	protein_coding	-	20	0	AGO1-4,AGO2	1	0	1	1	1	1	1	7
MIMAT0000063	ENSG00000125633	protein_coding	-	3	0	AGO1-4	1	0	0	1	1	1	1	9
MIMAT0000063	ENSG00000144231	protein_coding	-	22	0	AGO1,AGO1-4,AGO2	1	0	1	1	1	0	1	11
MIMAT0000063	ENSG00000162980	protein_coding	-	8	0	AGO1-4,AGO2	1	0	0	1	0	1	1	5
MIMAT0000063	ENSG00000283228	protein_coding	-	8	0	AGO1-4,AGO2	1	0	0	1	0	1	1	0
MIMAT0000063	ENSG00000123612	protein_coding	-	9	0	AGO2	1	0	1	1	1	1	1	7
MIMAT0000063	ENSG00000153250	protein_coding	-	21	0	AGO1-4,AGO2	0	0	0	1	1	1	1	6
MIMAT0000063	ENSG00000182263	protein_coding	-	9	0	AGO1-4,AGO2	0	0	1	1	0	0	1	6
MIMAT0000063	ENSG00000182263	protein_coding	-	17	0	AGO1,AGO1-4,AGO2,AGO3,AGO4	0	0	1	1	0	0	1	6
MIMAT0000063	ENSG00000182263	protein_coding	-	3	0	AGO1-4,AGO2	1	0	1	1	1	1	1	6
MIMAT0000063	ENSG00000182263	protein_coding	-	3	0	AGO2	1	0	1	1	1	0	1	6
MIMAT0000063	ENSG00000182263	protein_coding	-	7	0	AGO1-4,AGO2	1	0	1	1	1	1	1	6
MIMAT0000063	ENSG00000187231	protein_coding	-	2	0	AGO2	0	0	0	1	0	1	1	2
MIMAT0000063	ENSG00000204262	protein_coding	-	6	0	AGO1-4	1	0	0	1	1	1	1	2
MIMAT0000063	ENSG00000114933	protein_coding	-	3	0	AGO1-4	1	0	0	1	0	1	1	6
MIMAT0000063	ENSG00000030419	protein_coding	-	1	0	AGO1-4	1	0	1	1	0	1	0	2
MIMAT0000063	ENSG00000030419	protein_coding	-	6	0	AGO1-4,AGO2	1	0	1	1	0	0	1	2
MIMAT0000063	ENSG00000116106	protein_coding	-	36	0	AGO1,AGO1-4,AGO2,AGO3	1	0	0	1	1	1	1	2
MIMAT0000063	ENSG00000135903	protein_coding	-	11	0	AGO1,AGO2,AGO3,AGO4	1	0	0	1	0	1	1	6
MIMAT0000063	ENSG00000163053	protein_coding	-	2	0	AGO1-4	1	0	1	0	0	1	1	4
MIMAT0000063	ENSG00000115677	protein_coding	-	6	0	AGO1-4,AGO2	1	0	0	1	1	1	1	1
MIMAT0000063	ENSG00000143727	protein_coding	+	5	0	AGO2	1	0	1	0	1	0	0	17
MIMAT0000063	ENSG00000143727	protein_coding	+	3	0	AGO1-4,AGO2	1	1	1	0	0	0	0	17
MIMAT0000063	ENSG00000171848	protein_coding	+	31	0	AGO1,AGO1-4,AGO2,AGO3	1	0	0	1	1	1	1	10
MIMAT0000063	ENSG00000196208	protein_coding	+	4	0	AGO1-4	1	0	1	0	1	1	1	5
MIMAT0000063	ENSG00000071575	protein_coding	+	10	0	AGO1-4,AGO2	1	0	0	1	0	1	1	6
MIMAT0000063	ENSG00000134323	protein_coding	+	8	0	AGO1-4,AGO2	1	0	1	1	1	1	1	3
MIMAT0000063	ENSG00000134323	protein_coding	+	3	0	AGO2	1	0	1	1	1	1	1	3
MIMAT0000063	ENSG00000213626	protein_coding	+	4	0	AGO1-4,AGO2	1	0	0	0	0	1	1	3
MIMAT0000063	ENSG00000115902	protein_coding	+	4	0	AGO1-4,AGO2	1	0	0	0	1	0	1	4
MIMAT0000063	ENSG00000059728	protein_coding	+	8	0	AGO1,AGO1-4,AGO2	1	0	0	1	1	1	1	7
MIMAT0000063	ENSG00000187605	protein_coding	+	9	0	AGO1-4,AGO2	1	0	0	0	0	1	1	9
MIMAT0000063	ENSG00000187605	protein_coding	+	23	0	AGO1-4,AGO2	1	0	0	0	1	1	1	9
MIMAT0000063	ENSG00000187605	protein_coding	+	12	0	AGO1-4,AGO2	1	0	0	0	0	1	1	9
MIMAT0000063	ENSG00000065911	protein_coding	+	14	0	AGO1,AGO1-4,AGO2	1	0	1	2	0	0	0	10
MIMAT0000063	ENSG00000065911	protein_coding	+	14	0	AGO1,AGO1-4,AGO2	1	0	1	0	0	1	0	10
MIMAT0000063	ENSG00000115282	protein_coding	+	1	0	AGO1-4	1	0	0	1	1	0	1	10
MIMAT0000063	ENSG00000135622	protein_coding	+	3	0	AGO2	1	0	0	0	1	0	1	8
MIMAT0000063	ENSG00000176407	protein_coding	+	8	0	AGO1,AGO1-4,AGO2	1	0	0	0	0	1	1	9
MIMAT0000063	ENSG00000115548	protein_coding	+	12	0	AGO1,AGO1-4,AGO2	1	0	0	1	1	1	1	9
MIMAT0000063	ENSG00000071054	protein_coding	+	4	0	AGO1-4,AGO2	1	0	0	0	1	1	1	4
MIMAT0000063	ENSG00000153201	protein_coding	+	19	0	AGO1,AGO1-4,AGO2	1	1	1	1	1	1	1	6
MIMAT0000063	ENSG00000114999	protein_coding	+	3	0	AGO1,AGO1-4	1	0	0	1	1	1	1	12
MIMAT0000063	ENSG00000144136	protein_coding	+	25	0	AGO1,AGO1-4,AGO2,AGO3	1	0	1	1	1	1	1	12
MIMAT0000063	ENSG00000144118	protein_coding	+	9	1	AGO1,AGO1-4,AGO2	1	0	1	0	1	1	1	4
MIMAT0000063	ENSG00000136731	protein_coding	+	4	0	AGO1-4	1	0	0	0	0	1	1	4
MIMAT0000063	ENSG00000136731	protein_coding	+	1	0	AGO2	1	0	0	0	0	1	1	4
MIMAT0000063	ENSG00000121989	protein_coding	+	11	0	AGO1-4,AGO2	1	0	1	1	0	1	1	3
MIMAT0000063	ENSG00000121989	protein_coding	+	5	0	AGO1-4,AGO2	1	0	1	1	0	1	1	3
MIMAT0000063	ENSG00000121989	protein_coding	+	7	0	AGO1-4,AGO2	1	0	1	1	0	0	0	3
MIMAT0000063	ENSG00000177917	protein_coding	+	8	0	AGO1-4,AGO2	1	0	1	1	1	0	1	5
MIMAT0000063	ENSG00000177917	protein_coding	+	1	0	AGO2	0	0	1	1	1	0	0	5
MIMAT0000063	ENSG00000213160	protein_coding	+	4	0	AGO1-4,AGO2	0	0	1	0	0	1	1	8
MIMAT0000063	ENSG00000168542	protein_coding	+	13	0	AGO1-4,AGO2	1	0	1	1	1	1	1	1
MIMAT0000063	ENSG00000115540	protein_coding	+	9	0	AGO1-4,AGO2	1	0	0	1	1	1	1	6
MIMAT0000063	ENSG00000247626	protein_coding	+	13	0	AGO1-4,AGO2	1	0	1	0	1	0	1	10
MIMAT0000063	ENSG00000247626	protein_coding	+	10	0	AGO1,AGO1-4,AGO2	1	0	1	0	1	0	0	10
MIMAT0000063	ENSG00000082153	protein_coding	+	11	0	AGO1,AGO1-4,AGO2,AGO3	1	0	1	1	1	1	1	6
MIMAT0000063	ENSG00000082153	protein_coding	+	7	3	AGO1,AGO1-4,AGO2	1	0	1	1	1	1	1	6
MIMAT0000063	ENSG00000127838	protein_coding	+	8	2	AGO1-4,AGO2	1	0	0	1	1	1	1	13
MIMAT0000063	ENSG00000135912	protein_coding	+	11	0	AGO1-4,AGO2	1	0	1	1	1	1	1	13
MIMAT0000063	ENSG00000135912	protein_coding	+	4	0	AGO1-4,AGO2	0	0	1	1	1	1	1	13
MIMAT0000063	ENSG00000088854	protein_coding	-	4	0	AGO1-4,AGO2	1	0	1	1	0	1	1	3
MIMAT0000063	ENSG00000088854	protein_coding	-	8	0	AGO1-4,AGO2	1	0	1	1	0	1	1	3
MIMAT0000063	ENSG00000132646	protein_coding	-	36	0	AGO1,AGO1-4,AGO2,AGO3	1	0	1	0	1	0	0	10
MIMAT0000063	ENSG00000125772	protein_coding	-	6	0	AGO1-4,AGO2	1	0	1	1	1	0	1	9
MIMAT0000063	ENSG00000125772	protein_coding	-	13	0	AGO1-4,AGO2	1	0	1	1	1	1	1	9
MIMAT0000063	ENSG00000126003	protein_coding	-	27	0	AGO1,AGO1-4,AGO2,AGO3	1	0	0	1	1	1	1	18
MIMAT0000063	ENSG00000197183	protein_coding	-	9	0	AGO1-4,AGO2	0	0	0	1	1	1	1	9
MIMAT0000063	ENSG00000196562	protein_coding	-	6	0	AGO1-4,AGO2	1	0	0	1	0	0	1	1
MIMAT0000063	ENSG00000158480	protein_coding	-	8	0	AGO1,AGO1-4,AGO2	1	0	0	0	1	1	1	11
MIMAT0000063	ENSG00000087586	protein_coding	-	20	0	AGO1,AGO1-4,AGO2	1	0	1	0	1	0	0	18
MIMAT0000063	ENSG00000196700	protein_coding	-	12	0	AGO1-4,AGO2	1	0	1	1	0	1	1	9
MIMAT0000063	ENSG00000196700	protein_coding	-	10	0	AGO1-4,AGO2	1	0	1	1	1	1	1	9
MIMAT0000063	ENSG00000196700	protein_coding	-	10	0	AGO1-4,AGO2	1	0	1	1	0	1	1	9
MIMAT0000063	ENSG00000247315	protein_coding	+	29	0	AGO1,AGO1-4,AGO2	1	0	0	1	1	1	1	13
MIMAT0000063	ENSG00000101333	protein_coding	+	3	0	AGO1-4,AGO2	1	0	0	1	0	1	0	8
MIMAT0000063	ENSG00000132640	protein_coding	+	26	0	AGO1,AGO1-4,AGO2	1	0	0	1	1	1	1	6
MIMAT0000063	ENSG00000125871	protein_coding	+	7	0	AGO1-4,AGO2	1	0	1	0	1	0	0	9
MIMAT0000063	ENSG00000173418	protein_coding	+	24	0	AGO1,AGO1-4,AGO2,AGO3	1	0	0	0	0	1	1	5
MIMAT0000063	ENSG00000131061	protein_coding	+	2	0	AGO1-4,AGO2	1	0	1	1	1	0	1	9
MIMAT0000063	ENSG00000125970	protein_coding	+	6	0	AGO1-4,AGO2	1	0	1	0	1	0	0	9
MIMAT0000063	ENSG00000124151	protein_coding	+	21	0	AGO1,AGO1-4,AGO2	1	0	0	0	1	1	0	6
MIMAT0000063	ENSG00000124198	protein_coding	+	3	0	AGO1-4,AGO2	1	0	1	0	1	0	0	10
MIMAT0000063	ENSG00000124171	protein_coding	+	12	0	AGO1-4,AGO2	1	0	1	1	0	0	0	11
MIMAT0000063	ENSG00000124171	protein_coding	+	3	0	AGO1-4,AGO2	1	0	1	1	0	0	0	11
MIMAT0000063	ENSG00000124171	protein_coding	+	10	0	AGO1-4,AGO2	1	0	1	1	1	1	1	11
MIMAT0000063	ENSG00000215440	protein_coding	+	6	0	AGO1-4,AGO2	1	0	0	1	0	1	1	10
MIMAT0000063	ENSG00000254995	protein_coding	+	6	0	AGO1-4,AGO2	1	0	0	1	0	1	1	14
MIMAT0000063	ENSG00000154734	protein_coding	-	2	0	AGO1,AGO2	1	0	1	0	0	0	1	7
MIMAT0000063	ENSG00000154736	protein_coding	-	4	0	AGO2	1	0	1	1	0	0	0	4
MIMAT0000063	ENSG00000154736	protein_coding	-	8	0	AGO1-4,AGO2	1	0	1	1	0	1	1	4
MIMAT0000063	ENSG00000198862	protein_coding	-	8	0	AGO1-4,AGO2	1	0	1	1	1	1	1	6
MIMAT0000063	ENSG00000185658	protein_coding	-	3	0	AGO1-4,AGO2	1	0	1	0	1	0	1	3
MIMAT0000063	ENSG00000184012	protein_coding	-	4	0	AGO1-4,AGO2	1	0	1	0	1	1	1	3
MIMAT0000063	ENSG00000184787	protein_coding	-	18	0	AGO1,AGO1-4,AGO2	1	1	0	0	1	0	1	14
MIMAT0000063	ENSG00000156273	protein_coding	+	32	0	AGO1,AGO1-4,AGO2	1	0	1	1	1	1	1	4
MIMAT0000063	ENSG00000156273	protein_coding	+	46	0	AGO1,AGO1-4,AGO2,AGO3,AGO4	1	2	1	1	1	1	1	4
MIMAT0000063	ENSG00000157540	protein_coding	+	7	0	AGO1-4,AGO2	1	0	1	0	1	1	1	3
MIMAT0000063	ENSG00000160208	protein_coding	+	8	0	AGO1-4,AGO2	1	0	0	0	0	1	1	10
MIMAT0000063	ENSG00000243156	protein_coding	-	3	0	AGO1,AGO2	0	0	1	0	1	0	1	5
MIMAT0000063	ENSG00000275004	protein_coding	-	9	0	AGO1,AGO2	1	0	1	1	1	0	0	12
MIMAT0000063	ENSG00000275004	protein_coding	-	14	0	AGO1,AGO2	1	0	1	0	1	1	1	12
MIMAT0000063	ENSG00000275004	protein_coding	-	1	0	AGO1	1	0	1	1	0	1	1	12
MIMAT0000063	ENSG00000275004	protein_coding	-	5	0	AGO1,AGO2	1	0	1	1	0	0	0	12
MIMAT0000063	ENSG00000100100	protein_coding	-	9	0	AGO1-4,AGO2	1	0	0	1	1	1	1	1
MIMAT0000063	ENSG00000100320	protein_coding	-	20	0	AGO1,AGO1-4,AGO2,AGO3	1	0	0	1	0	1	1	1
MIMAT0000063	ENSG00000100221	protein_coding	-	6	0	AGO1-4,AGO2	1	0	0	0	1	0	1	1
MIMAT0000063	ENSG00000183864	protein_coding	-	10	0	AGO1-4,AGO2	1	0	0	0	0	1	1	0
MIMAT0000063	ENSG00000169635	protein_coding	+	14	0	AGO1,AGO2,AGO3	1	0	1	1	0	1	1	11
MIMAT0000063	ENSG00000169635	protein_coding	+	6	0	AGO1,AGO1-4,AGO2	1	0	1	1	0	1	1	11
MIMAT0000063	ENSG00000169635	protein_coding	+	9	0	AGO1,AGO1-4,AGO2	1	0	1	1	0	1	1	11
MIMAT0000063	ENSG00000169635	protein_coding	+	15	0	AGO1,AGO1-4,AGO2	1	0	1	1	1	1	1	11
MIMAT0000063	ENSG00000169635	protein_coding	+	14	0	AGO1,AGO1-4,AGO2,AGO3	1	0	1	1	0	0	0	11
MIMAT0000063	ENSG00000099974	protein_coding	+	2	0	AGO2	1	0	1	1	1	0	0	11
MIMAT0000063	ENSG00000183762	protein_coding	+	5	0	AGO1-4,AGO2,AGO3	1	0	1	0	1	1	1	0
MIMAT0000063	ENSG00000182541	protein_coding	+	4	0	AGO1-4,AGO2	1	0	1	0	0	1	0	2
MIMAT0000063	ENSG00000182541	protein_coding	+	2	0	AGO2	1	0	1	0	1	0	1	2
MIMAT0000063	ENSG00000100106	protein_coding	+	4	0	AGO2	1	0	0	0	1	0	1	2
MIMAT0000063	ENSG00000100335	protein_coding	+	14	0	AGO1,AGO1-4,AGO2	1	0	1	0	1	1	1	4
MIMAT0000063	ENSG00000100354	protein_coding	+	8	0	AGO1-4,AGO2	1	1	1	0	0	0	0	2
MIMAT0000063	ENSG00000241484	protein_coding	+	4	0	AGO1-4	1	0	1	1	1	0	0	7
MIMAT0000063	ENSG00000248405	protein_coding	+	4	0	AGO1-4	1	0	1	1	1	0	0	7
MIMAT0000063	ENSG00000100376	protein_coding	+	8	0	AGO1-4,AGO2	1	0	0	1	1	1	1	5
MIMAT0000063	ENSG00000186951	protein_coding	+	4	0	AGO2	1	0	1	0	0	1	0	0
MIMAT0000063	ENSG00000186951	protein_coding	+	1	0	AGO2	1	1	1	0	0	0	0	0
MIMAT0000063	ENSG00000073150	protein_coding	+	4	0	AGO1-4,AGO2	1	0	0	0	0	1	1	5
MIMAT0000063	ENSG00000170638	protein_coding	+	4	0	AGO1,AGO2	1	0	0	1	0	1	1	3
MIMAT0000063	ENSG00000156990	protein_coding	-	9	0	AGO1-4,AGO2	0	0	1	0	1	1	0	19
MIMAT0000063	ENSG00000131381	protein_coding	-	5	0	AGO1,AGO1-4,AGO2	1	0	1	1	0	0	0	6
MIMAT0000063	ENSG00000131381	protein_coding	-	23	0	AGO1,AGO1-4,AGO2	1	0	1	1	0	0	0	6
MIMAT0000063	ENSG00000131381	protein_coding	-	4	0	AGO1-4	1	0	1	1	0	0	0	6
MIMAT0000063	ENSG00000206560	protein_coding	-	4	0	AGO2	1	0	1	1	1	1	1	6
MIMAT0000063	ENSG00000154813	protein_coding	-	21	0	AGO1,AGO1-4,AGO2	0	0	1	1	1	0	1	16
MIMAT0000063	ENSG00000091317	protein_coding	-	7	0	AGO1-4,AGO2	1	0	0	0	1	0	1	5
MIMAT0000063	ENSG00000188167	protein_coding	-	8	0	AGO1,AGO1-4,AGO2	1	0	1	1	1	0	1	7
MIMAT0000063	ENSG00000163539	protein_coding	-	3	0	AGO2	1	0	1	0	1	1	1	8
MIMAT0000063	ENSG00000168016	protein_coding	-	1	1	AGO2	1	0	1	1	1	0	1	3
MIMAT0000063	ENSG00000173473	protein_coding	-	4	0	AGO1-4,AGO2	1	0	0	1	1	1	1	6
MIMAT0000063	ENSG00000164045	protein_coding	-	1	0	AGO1-4	1	0	1	1	0	0	0	15
MIMAT0000063	ENSG00000164045	protein_coding	-	20	0	AGO1,AGO1-4,AGO2,AGO3	1	0	1	1	1	1	1	15
MIMAT0000063	ENSG00000164045	protein_coding	-	9	0	AGO1,AGO1-4,AGO2	1	0	1	1	0	0	0	15
MIMAT0000063	ENSG00000172113	protein_coding	-	23	0	AGO1,AGO1-4,AGO2,AGO3	1	0	1	1	1	1	1	15
MIMAT0000063	ENSG00000114302	protein_coding	-	2	0	AGO1-4,AGO2	0	0	1	1	0	0	1	7
MIMAT0000063	ENSG00000172053	protein_coding	-	13	0	AGO1-4,AGO2	1	0	0	1	1	1	1	13
MIMAT0000063	ENSG00000114383	protein_coding	-	24	0	AGO1,AGO1-4,AGO2	1	0	0	0	1	1	1	14
MIMAT0000063	ENSG00000114737	protein_coding	-	6	0	AGO1-4,AGO2	1	0	1	0	1	0	0	5
MIMAT0000063	ENSG00000114737	protein_coding	-	6	0	AGO1-4,AGO2	1	0	1	0	1	0	0	5
MIMAT0000063	ENSG00000114779	protein_coding	-	4	0	AGO1-4,AGO2	1	0	1	0	1	0	0	11
MIMAT0000063	ENSG00000164087	protein_coding	-	3	0	AGO2	1	0	1	0	1	0	0	13
MIMAT0000063	ENSG00000213533	protein_coding	-	3	0	AGO1-4,AGO2	1	0	0	0	1	1	1	4
MIMAT0000063	ENSG00000163935	protein_coding	-	2	0	AGO1-4	0	0	1	1	0	1	1	7
MIMAT0000063	ENSG00000172340	protein_coding	-	8	0	AGO1-4,AGO2	1	0	0	0	1	0	1	9
MIMAT0000063	ENSG00000163378	protein_coding	-	1	0	AGO1-4	1	0	1	1	0	1	1	5
MIMAT0000063	ENSG00000163378	protein_coding	-	13	0	AGO1-4,AGO2	1	0	1	1	1	0	1	5
MIMAT0000063	ENSG00000206538	protein_coding	-	9	0	AGO1-4,AGO2	1	0	0	0	0	1	1	5
MIMAT0000063	ENSG00000121578	protein_coding	-	6	1	AGO1,AGO2	1	0	1	0	1	0	0	10
MIMAT0000063	ENSG00000051341	protein_coding	-	5	0	AGO1-4,AGO2	1	0	1	1	0	0	0	13
MIMAT0000063	ENSG00000051341	protein_coding	-	17	0	AGO1,AGO1-4,AGO2	1	0	1	1	1	0	0	13
MIMAT0000063	ENSG00000173226	protein_coding	-	8	0	AGO1-4,AGO2	1	0	1	0	1	0	1	11
MIMAT0000063	ENSG00000114030	protein_coding	-	9	0	AGO1-4,AGO2	1	0	0	1	0	1	1	8
MIMAT0000063	ENSG00000074416	protein_coding	-	6	0	AGO1-4	1	0	0	0	0	1	1	4
MIMAT0000063	ENSG00000004399	protein_coding	-	10	0	AGO1-4,AGO2	1	0	0	1	1	1	1	9
MIMAT0000063	ENSG00000129055	protein_coding	-	8	1	AGO1-4,AGO2	1	0	1	0	1	0	0	6
MIMAT0000063	ENSG00000114127	protein_coding	-	9	0	AGO1-4,AGO2	1	0	1	1	0	0	0	5
MIMAT0000063	ENSG00000114127	protein_coding	-	4	0	AGO1-4,AGO2	1	0	1	1	0	0	1	5
MIMAT0000063	ENSG00000114127	protein_coding	-	1	0	AGO1-4	0	1	1	0	1	0	0	5
MIMAT0000063	ENSG00000068885	protein_coding	-	9	0	AGO1-4,AGO2	1	0	1	1	1	0	0	4
MIMAT0000063	ENSG00000186432	protein_coding	-	1	0	AGO1-4	1	0	1	0	1	1	1	5
MIMAT0000063	ENSG00000121858	protein_coding	-	5	0	AGO1-4,AGO2	1	0	1	1	1	0	0	4
MIMAT0000063	ENSG00000114770	protein_coding	-	21	0	AGO1-4,AGO2	1	0	0	1	1	1	1	14
MIMAT0000063	ENSG00000114770	protein_coding	-	3	0	AGO1-4,AGO2	1	0	1	0	1	0	0	14
MIMAT0000063	ENSG00000163900	protein_coding	-	17	0	AGO1,AGO1-4,AGO2	0	0	0	0	1	1	1	8
MIMAT0000063	ENSG00000163898	protein_coding	-	3	0	AGO1-4,AGO2	1	0	0	1	1	0	1	6
MIMAT0000063	ENSG00000073792	protein_coding	-	7	0	AGO1-4,AGO2	1	0	1	1	0	1	1	16
MIMAT0000063	ENSG00000073792	protein_coding	-	8	0	AGO1-4,AGO2	1	0	1	1	1	1	1	16
MIMAT0000063	ENSG00000163347	protein_coding	-	4	0	AGO2	1	0	1	0	1	0	0	1
MIMAT0000063	ENSG00000133657	protein_coding	-	3	0	AGO1-4,AGO2	1	0	1	1	0	0	0	10
MIMAT0000063	ENSG00000133657	protein_coding	-	4	0	AGO1,AGO1-4	1	0	1	1	0	0	0	10
MIMAT0000063	ENSG00000206557	protein_coding	+	7	0	AGO1,AGO2	1	0	1	1	1	1	1	15
MIMAT0000063	ENSG00000206557	protein_coding	+	14	0	AGO1,AGO2,AGO3	1	0	1	1	1	1	1	15
MIMAT0000063	ENSG00000170275	protein_coding	+	7	0	AGO1-4,AGO2	1	0	0	1	0	0	1	7
MIMAT0000063	ENSG00000144674	protein_coding	+	31	0	AGO1,AGO1-4,AGO2,AGO3	1	1	0	1	1	0	1	9
MIMAT0000063	ENSG00000114739	protein_coding	+	20	0	AGO1,AGO1-4,AGO2	1	0	0	0	0	1	1	12
MIMAT0000063	ENSG00000114739	protein_coding	+	12	0	AGO1-4,AGO2	1	0	0	0	0	1	1	12
MIMAT0000063	ENSG00000177842	protein_coding	+	3	0	AGO2	0	0	1	1	0	0	1	8
MIMAT0000063	ENSG00000144791	protein_coding	+	9	0	AGO1-4,AGO2	1	1	0	1	0	1	1	5
MIMAT0000063	ENSG00000174840	protein_coding	+	25	0	AGO1,AGO1-4,AGO2,AGO3	2	0	2	2	1	1	2	10
MIMAT0000063	ENSG00000163684	protein_coding	+	5	0	AGO2	1	0	1	0	1	0	0	8
MIMAT0000063	ENSG00000179021	protein_coding	+	7	0	AGO1-4,AGO2	0	1	1	1	1	0	0	6
MIMAT0000063	ENSG00000114439	protein_coding	+	3	0	AGO1-4,AGO2	0	0	0	1	0	1	1	3
MIMAT0000063	ENSG00000114529	protein_coding	+	11	0	AGO1-4,AGO2	1	0	1	0	1	0	1	8
MIMAT0000063	ENSG00000163389	protein_coding	+	3	0	AGO1-4,AGO2	1	0	0	0	0	1	1	3
MIMAT0000063	ENSG00000091527	protein_coding	+	22	0	AGO1,AGO1-4,AGO2	1	0	1	1	1	1	1	12
MIMAT0000063	ENSG00000114098	protein_coding	+	4	0	AGO1-4,AGO2	1	0	0	1	0	1	1	11
MIMAT0000063	ENSG00000114125	protein_coding	+	5	0	AGO1-4,AGO2	1	0	1	0	1	1	1	10
MIMAT0000063	ENSG00000196428	protein_coding	+	16	0	AGO1,AGO1-4,AGO2,AGO3	1	0	0	1	1	1	1	9
MIMAT0000063	ENSG00000198843	protein_coding	+	6	0	AGO1-4,AGO2	1	0	1	2	0	0	0	5
MIMAT0000063	ENSG00000198843	protein_coding	+	1	0	AGO1-4	1	0	1	1	0	0	0	5
MIMAT0000063	ENSG00000136603	protein_coding	+	15	0	AGO1,AGO2	0	0	1	1	0	1	1	5
MIMAT0000063	ENSG00000136603	protein_coding	+	24	0	AGO1,AGO1-4,AGO2	0	0	1	1	0	1	1	5
MIMAT0000063	ENSG00000136603	protein_coding	+	14	0	AGO1-4,AGO2	0	0	1	1	0	1	1	5
MIMAT0000063	ENSG00000075420	protein_coding	+	9	0	AGO1-4,AGO2	1	0	1	1	0	0	0	2
MIMAT0000063	ENSG00000075420	protein_coding	+	15	0	AGO1-4,AGO2	1	0	1	1	0	1	1	2
MIMAT0000063	ENSG00000075420	protein_coding	+	23	0	AGO1-4,AGO2	1	0	1	1	1	1	1	2
MIMAT0000063	ENSG00000163728	protein_coding	+	4	0	AGO1-4,AGO2	1	0	1	1	1	1	0	6
MIMAT0000063	ENSG00000161202	protein_coding	+	10	0	AGO1,AGO1-4,AGO2	1	0	0	1	1	0	1	7
MIMAT0000063	ENSG00000163904	protein_coding	+	18	0	AGO1,AGO1-4,AGO2	1	0	1	1	0	1	1	10
MIMAT0000063	ENSG00000163904	protein_coding	+	1	0	AGO1-4	0	0	1	1	0	0	1	10
MIMAT0000063	ENSG00000119231	protein_coding	+	19	0	AGO1,AGO1-4,AGO2	1	0	0	1	0	1	1	13
MIMAT0000063	ENSG00000188848	protein_coding	-	13	0	AGO1,AGO2,AGO3	1	0	1	1	0	0	0	9
MIMAT0000063	ENSG00000188848	protein_coding	-	13	0	AGO1,AGO2,AGO3	1	0	1	1	0	1	1	9
MIMAT0000063	ENSG00000188848	protein_coding	-	1	0	AGO2	1	0	1	1	0	1	1	9
MIMAT0000063	ENSG00000138767	protein_coding	-	5	0	AGO1-4,AGO2	1	0	0	0	0	1	1	0
MIMAT0000063	ENSG00000138814	protein_coding	-	3	0	AGO2	1	0	0	0	0	1	1	1
MIMAT0000063	ENSG00000138738	protein_coding	-	5	0	AGO1-4,AGO2	0	0	1	1	1	0	1	2
MIMAT0000063	ENSG00000120519	protein_coding	-	21	0	AGO1,AGO1-4,AGO2,AGO3	0	0	1	1	1	0	1	3
MIMAT0000063	ENSG00000198948	protein_coding	-	8	0	AGO1-4,AGO2	1	0	0	0	1	0	1	5
MIMAT0000063	ENSG00000164305	protein_coding	-	18	0	AGO1,AGO1-4,AGO2	1	0	1	1	1	1	1	6
MIMAT0000063	ENSG00000185619	protein_coding	+	44	0	AGO1,AGO1-4,AGO2,AGO3	1	0	0	1	1	1	1	6
MIMAT0000063	ENSG00000137449	protein_coding	+	13	0	AGO1-4,AGO2	1	0	1	1	1	1	1	3
MIMAT0000063	ENSG00000137449	protein_coding	+	7	0	AGO1-4,AGO2	1	0	1	1	0	1	1	3
MIMAT0000063	ENSG00000137449	protein_coding	+	2	1	AGO2	1	0	1	1	0	1	0	3
MIMAT0000063	ENSG00000118579	protein_coding	+	19	1	AGO1-4,AGO2	1	0	1	1	1	0	1	8
MIMAT0000063	ENSG00000038210	protein_coding	+	4	0	AGO1-4,AGO2	1	0	0	0	1	0	1	3
MIMAT0000063	ENSG00000174799	protein_coding	+	9	0	AGO1,AGO1-4,AGO2	1	0	1	0	1	0	1	9
MIMAT0000063	ENSG00000018189	protein_coding	+	10	0	AGO1-4,AGO2	1	0	1	0	1	0	1	11
MIMAT0000063	ENSG00000138759	protein_coding	+	4	0	AGO1-4,AGO2	1	0	1	1	1	1	1	5
MIMAT0000063	ENSG00000138678	protein_coding	+	3	0	AGO1-4,AGO2	1	0	1	0	1	0	1	8
MIMAT0000063	ENSG00000163104	protein_coding	+	19	0	AGO1,AGO1-4,AGO2	1	0	1	1	1	1	1	7
MIMAT0000063	ENSG00000163104	protein_coding	+	6	0	AGO1-4,AGO2	1	0	1	0	1	1	1	7
MIMAT0000063	ENSG00000168769	protein_coding	+	8	0	AGO1-4,AGO2	0	0	0	1	0	1	1	1
MIMAT0000063	ENSG00000164136	protein_coding	+	4	0	AGO2	1	0	1	0	1	0	0	1
MIMAT0000063	ENSG00000170185	protein_coding	+	19	0	AGO1,AGO1-4,AGO2	1	0	1	1	1	1	1	5
MIMAT0000063	ENSG00000052795	protein_coding	+	15	0	AGO1-4,AGO2	0	0	1	1	0	0	1	6
MIMAT0000063	ENSG00000129128	protein_coding	+	11	0	AGO1,AGO1-4,AGO2	1	0	1	1	0	0	0	1
MIMAT0000063	ENSG00000173320	protein_coding	+	4	0	AGO1-4,AGO2	0	0	1	1	1	0	1	3
MIMAT0000063	ENSG00000150712	protein_coding	-	9	0	AGO1-4,AGO2	1	0	1	0	0	0	1	4
MIMAT0000063	ENSG00000151388	protein_coding	-	4	0	AGO1-4	0	0	1	1	0	0	1	4
MIMAT0000063	ENSG00000113494	protein_coding	-	1	0	AGO1-4	0	0	1	1	0	1	1	11
MIMAT0000063	ENSG00000113494	protein_coding	-	2	0	AGO1-4	0	0	1	1	0	1	1	11
MIMAT0000063	ENSG00000164327	protein_coding	-	8	0	AGO1,AGO2	1	0	1	1	1	1	1	8
MIMAT0000063	ENSG00000177058	protein_coding	-	7	0	AGO1-4,AGO2	1	0	1	1	1	1	1	17
MIMAT0000063	ENSG00000153006	protein_coding	-	2	0	AGO2	1	0	1	1	0	0	0	5
MIMAT0000063	ENSG00000153006	protein_coding	-	20	0	AGO1,AGO1-4,AGO2,AGO3,AGO4	1	0	1	1	0	1	1	5
MIMAT0000063	ENSG00000113163	protein_coding	-	3	0	AGO1-4,AGO2	0	0	1	1	1	1	1	6
MIMAT0000063	ENSG00000152413	protein_coding	-	9	0	AGO1,AGO1-4,AGO2,AGO3	1	0	1	0	1	0	0	7
MIMAT0000063	ENSG00000174695	protein_coding	-	7	0	AGO1-4,AGO2	0	0	1	1	1	0	1	11
MIMAT0000063	ENSG00000174695	protein_coding	-	6	0	AGO1,AGO1-4,AGO2	1	0	1	1	0	0	0	11
MIMAT0000063	ENSG00000164211	protein_coding	-	2	0	AGO1-4	1	0	1	0	1	0	0	6
MIMAT0000063	ENSG00000168944	protein_coding	-	21	1	AGO1,AGO1-4,AGO2,AGO3	1	0	1	0	1	1	0	7
MIMAT0000063	ENSG00000217128	protein_coding	-	26	2	AGO1,AGO1-4,AGO2	1	0	1	1	1	1	1	8
MIMAT0000063	ENSG00000072682	protein_coding	-	7	0	AGO1-4,AGO2	1	0	0	1	0	1	1	4
MIMAT0000063	ENSG00000113108	protein_coding	-	3	0	AGO1-4,AGO2	1	0	1	0	1	1	1	12
MIMAT0000063	ENSG00000113196	protein_coding	-	11	1	AGO1,AGO2	1	0	1	1	1	1	1	7
MIMAT0000063	ENSG00000120129	protein_coding	-	29	0	AGO1,AGO1-4,AGO2	1	0	0	1	1	1	1	3
MIMAT0000063	ENSG00000146083	protein_coding	-	38	0	AGO1,AGO1-4,AGO2,AGO3	1	0	0	1	1	1	1	14
MIMAT0000063	ENSG00000113387	protein_coding	+	7	0	AGO1,AGO1-4,AGO2	0	0	1	1	1	1	1	4
MIMAT0000063	ENSG00000145623	protein_coding	+	5	0	AGO1-4,AGO2	1	0	1	1	1	1	1	3
MIMAT0000063	ENSG00000205765	protein_coding	+	28	0	AGO1,AGO1-4,AGO2,AGO3,AGO4	1	0	1	1	1	1	1	8
MIMAT0000063	ENSG00000205765	protein_coding	+	25	0	AGO1,AGO1-4,AGO2	1	0	1	1	1	0	0	8
MIMAT0000063	ENSG00000151883	protein_coding	+	5	0	AGO2	0	0	1	1	0	1	1	1
MIMAT0000063	ENSG00000095015	protein_coding	+	22	0	AGO1,AGO1-4,AGO2	1	0	1	1	1	1	1	2
MIMAT0000063	ENSG00000068796	protein_coding	+	17	0	AGO1-4,AGO2	1	0	0	0	0	1	1	9
MIMAT0000063	ENSG00000123213	protein_coding	+	4	0	AGO1-4,AGO2	1	0	0	0	1	0	1	13
MIMAT0000063	ENSG00000153914	protein_coding	+	13	0	AGO1,AGO1-4,AGO2	1	0	1	1	0	1	1	5
MIMAT0000063	ENSG00000164338	protein_coding	+	3	0	AGO1-4,AGO2	1	0	1	0	1	0	1	11
MIMAT0000063	ENSG00000164329	protein_coding	+	15	0	AGO1,AGO1-4,AGO2	1	0	1	0	1	0	0	9
MIMAT0000063	ENSG00000039319	protein_coding	+	3	0	AGO2	1	0	1	0	1	0	0	5
MIMAT0000063	ENSG00000131732	protein_coding	+	19	0	AGO1,AGO1-4,AGO2	1	0	1	1	1	0	0	17
MIMAT0000063	ENSG00000198108	protein_coding	+	3	0	AGO1-4,AGO2	1	0	0	1	0	1	1	2
MIMAT0000063	ENSG00000198944	protein_coding	+	5	0	AGO1-4,AGO2	1	0	1	0	1	1	1	10
MIMAT0000063	ENSG00000119048	protein_coding	+	9	0	AGO1,AGO1-4,AGO2	1	0	1	0	1	0	0	9
MIMAT0000063	ENSG00000119048	protein_coding	+	9	0	AGO1-4,AGO2	1	0	1	0	1	0	0	9
MIMAT0000063	ENSG00000169252	protein_coding	+	11	0	AGO1-4,AGO2	1	0	1	1	1	1	1	4
MIMAT0000063	ENSG00000164284	protein_coding	+	25	0	AGO1,AGO1-4,AGO2,AGO3	1	1	1	0	1	0	1	3
MIMAT0000063	ENSG00000155846	protein_coding	+	8	0	AGO1-4,AGO2	1	0	1	2	1	1	1	7
MIMAT0000063	ENSG00000155846	protein_coding	+	8	0	AGO1-4,AGO2	1	0	1	0	0	1	1	7
MIMAT0000063	ENSG00000256235	protein_coding	+	14	0	AGO1-4,AGO2	1	0	1	1	1	1	1	4
MIMAT0000063	ENSG00000269636	protein_coding	+	14	0	AGO1-4,AGO2	1	0	1	1	1	1	1	0
MIMAT0000063	ENSG00000113719	protein_coding	+	4	0	AGO2	1	0	0	0	1	1	1	1
MIMAT0000063	ENSG00000113742	protein_coding	+	2	0	AGO2	1	0	1	1	0	1	1	9
MIMAT0000063	ENSG00000113742	protein_coding	+	12	0	AGO1,AGO1-4,AGO2	1	0	1	1	1	1	1	9
MIMAT0000063	ENSG00000178338	protein_coding	+	11	0	AGO1,AGO1-4,AGO2,AGO3	0	0	1	1	0	0	1	7
MIMAT0000063	ENSG00000234284	protein_coding	+	7	0	AGO1-4,AGO2	0	0	1	1	1	0	1	4
MIMAT0000063	ENSG00000146063	protein_coding	+	9	0	AGO1-4,AGO2	1	0	1	1	1	1	1	8
MIMAT0000063	ENSG00000170542	protein_coding	-	7	0	AGO1-4,AGO2	1	0	1	0	1	0	0	4
MIMAT0000063	ENSG00000137266	protein_coding	-	4	0	AGO1-4,AGO2	0	0	0	1	1	1	1	2
MIMAT0000063	ENSG00000137203	protein_coding	-	4	0	AGO1-4,AGO2	1	0	0	1	1	0	0	3
MIMAT0000063	ENSG00000145990	protein_coding	-	8	0	AGO1-4,AGO2	1	0	0	0	1	0	1	4
MIMAT0000063	ENSG00000181315	protein_coding	-	5	0	AGO2	1	0	0	0	1	1	1	10
MIMAT0000063	ENSG00000204304	protein_coding	-	24	2	AGO1-4,AGO2	0	0	1	0	1	0	1	16
MIMAT0000063	ENSG00000179165	protein_coding	-	6	0	AGO2	1	0	1	1	1	0	1	8
MIMAT0000063	ENSG00000171467	protein_coding	-	3	0	AGO2	1	0	1	1	1	1	0	10
MIMAT0000063	ENSG00000171467	protein_coding	-	5	0	AGO1-4,AGO2	1	0	1	1	0	0	0	10
MIMAT0000063	ENSG00000112144	protein_coding	-	7	0	AGO1-4,AGO2	1	0	1	0	0	0	1	4
MIMAT0000063	ENSG00000151914	protein_coding	-	4	0	AGO1-4,AGO2	1	0	0	1	0	1	1	5
MIMAT0000063	ENSG00000118402	protein_coding	-	11	0	AGO1,AGO1-4,AGO2	1	0	1	0	1	1	1	8
MIMAT0000063	ENSG00000135316	protein_coding	-	15	0	AGO1-4,AGO2	0	0	0	1	1	1	1	7
MIMAT0000063	ENSG00000025039	protein_coding	-	5	0	AGO2	0	0	0	1	0	1	1	13
MIMAT0000063	ENSG00000146263	protein_coding	-	5	0	AGO1-4,AGO2	1	0	1	1	1	0	0	10
MIMAT0000063	ENSG00000146263	protein_coding	-	4	0	AGO1-4,AGO2	1	0	1	1	0	0	0	10
MIMAT0000063	ENSG00000146263	protein_coding	-	3	0	AGO2	1	0	1	1	0	0	0	10
MIMAT0000063	ENSG00000135535	protein_coding	-	17	0	AGO1-4,AGO2	1	0	0	1	1	0	0	5
MIMAT0000063	ENSG00000135535	protein_coding	-	17	0	AGO1,AGO1-4,AGO2	1	0	0	1	0	1	0	5
MIMAT0000063	ENSG00000111860	protein_coding	-	7	0	AGO1-4,AGO2	0	0	0	1	0	1	1	4
MIMAT0000063	ENSG00000112679	protein_coding	+	8	0	AGO1-4,AGO2	0	0	1	1	1	0	1	9
MIMAT0000063	ENSG00000078401	protein_coding	+	21	0	AGO1-4,AGO2	1	0	1	1	1	1	1	4
MIMAT0000063	ENSG00000124532	protein_coding	+	6	0	AGO1-4,AGO2	1	0	1	1	1	0	1	19
MIMAT0000063	ENSG00000112763	protein_coding	+	12	0	AGO1,AGO1-4,AGO2	1	0	1	0	1	0	0	11
MIMAT0000063	ENSG00000146109	protein_coding	+	42	1	AGO1,AGO1-4,AGO2,AGO3,AGO4	1	0	1	1	1	0	0	15
MIMAT0000063	ENSG00000204308	protein_coding	+	5	0	AGO1-4,AGO2	0	0	1	0	1	0	1	13
MIMAT0000063	ENSG00000137309	protein_coding	+	18	0	AGO1-4,AGO2	1	0	1	1	1	1	1	15
MIMAT0000063	ENSG00000124762	protein_coding	+	17	0	AGO1-4,AGO2	1	0	0	1	1	0	1	5
MIMAT0000063	ENSG00000137413	protein_coding	+	1	0	AGO1-4	1	0	1	1	0	0	0	11
MIMAT0000063	ENSG00000124574	protein_coding	+	12	0	AGO1-4,AGO2	1	0	0	0	1	1	1	16
MIMAT0000063	ENSG00000112200	protein_coding	+	4	0	AGO1-4,AGO2	0	0	1	1	0	1	1	6
MIMAT0000063	ENSG00000082269	protein_coding	+	10	0	AGO1,AGO1-4,AGO2	1	0	0	1	1	1	1	8
MIMAT0000063	ENSG00000112305	protein_coding	+	3	0	AGO1-4,AGO2	1	0	1	1	1	0	0	4
MIMAT0000063	ENSG00000014123	protein_coding	+	15	0	AGO1-4,AGO2	1	0	1	0	1	1	0	4
MIMAT0000063	ENSG00000187772	protein_coding	+	13	0	AGO1,AGO2,AGO3	1	0	1	1	1	1	1	21
MIMAT0000063	ENSG00000187772	protein_coding	+	9	0	AGO1-4,AGO2	1	0	1	1	1	1	1	21
MIMAT0000063	ENSG00000187772	protein_coding	+	29	0	AGO1,AGO1-4,AGO2	1	0	1	1	1	1	1	21
MIMAT0000063	ENSG00000187772	protein_coding	+	5	0	AGO1-4,AGO2	1	0	1	1	1	1	1	21
MIMAT0000063	ENSG00000187772	protein_coding	+	4	0	AGO1-4,AGO2	1	0	1	1	0	0	0	21
MIMAT0000063	ENSG00000057657	protein_coding	+	13	0	AGO1-4,AGO2	1	0	0	1	0	1	1	0
MIMAT0000063	ENSG00000112394	protein_coding	+	2	0	AGO1-4,AGO2	1	0	1	1	0	0	1	14
MIMAT0000063	ENSG00000196911	protein_coding	+	31	0	AGO1,AGO1-4,AGO2,AGO3	0	0	1	1	0	0	1	9
MIMAT0000063	ENSG00000146373	protein_coding	+	11	0	AGO1,AGO1-4,AGO2	0	0	1	1	0	0	1	5
MIMAT0000063	ENSG00000118503	protein_coding	+	13	0	AGO1-4,AGO2	1	0	0	0	1	1	1	3
MIMAT0000063	ENSG00000112419	protein_coding	+	3	0	AGO1-4,AGO2	1	0	0	1	0	1	1	7
MIMAT0000063	ENSG00000152818	protein_coding	+	1	0	AGO2	1	0	1	1	0	0	0	3
MIMAT0000063	ENSG00000152818	protein_coding	+	12	0	AGO1,AGO1-4,AGO2	1	0	1	1	1	1	1	3
MIMAT0000063	ENSG00000164506	protein_coding	+	5	0	AGO1-4,AGO2	1	0	0	0	0	1	1	6
MIMAT0000063	ENSG00000055208	protein_coding	+	5	0	AGO1-4,AGO2	1	0	0	1	1	1	1	7
MIMAT0000063	ENSG00000146476	protein_coding	+	17	0	AGO1,AGO1-4,AGO2,AGO3	1	0	0	0	1	1	1	8
MIMAT0000063	ENSG00000130396	protein_coding	+	2	0	AGO1-4,AGO2	1	0	1	0	1	1	0	5
MIMAT0000063	ENSG00000008256	protein_coding	-	4	0	AGO1-4,AGO2	1	0	0	0	0	1	1	3
MIMAT0000063	ENSG00000136231	protein_coding	-	21	0	AGO1,AGO2	1	0	1	0	1	1	1	13
MIMAT0000063	ENSG00000070882	protein_coding	-	1	0	AGO2	1	0	1	1	0	0	0	3
MIMAT0000063	ENSG00000070882	protein_coding	-	7	0	AGO2	1	0	1	1	1	1	1	3
MIMAT0000063	ENSG00000105991	protein_coding	-	8	0	AGO1-4,AGO2	1	0	1	1	1	1	1	7
MIMAT0000063	ENSG00000105991	protein_coding	-	7	0	AGO1-4,AGO2	1	0	1	1	1	1	1	7
MIMAT0000063	ENSG00000078399	protein_coding	-	22	0	AGO1,AGO1-4,AGO2	1	0	0	1	0	1	1	4
MIMAT0000063	ENSG00000158604	protein_coding	-	16	0	AGO1,AGO1-4,AGO2	1	0	0	1	1	0	0	13
MIMAT0000063	ENSG00000146676	protein_coding	-	8	0	AGO1-4,AGO2	1	0	1	0	0	0	1	2
MIMAT0000063	ENSG00000127946	protein_coding	-	3	0	AGO1-4	0	0	0	1	0	1	1	0
MIMAT0000063	ENSG00000075303	protein_coding	-	7	0	AGO1-4,AGO2	1	0	1	0	1	0	0	5
MIMAT0000063	ENSG00000161048	protein_coding	-	13	0	AGO1-4,AGO2	1	0	0	0	1	0	1	2
MIMAT0000063	ENSG00000253276	protein_coding	-	40	0	AGO1,AGO1-4,AGO2,AGO3	1	0	0	1	1	1	1	8
MIMAT0000063	ENSG00000164603	protein_coding	-	10	0	AGO1,AGO1-4,AGO2	1	0	0	0	1	1	0	2
MIMAT0000063	ENSG00000106299	protein_coding	-	43	0	AGO1,AGO1-4,AGO2,AGO3,AGO4	1	0	0	1	1	1	1	6
MIMAT0000063	ENSG00000105887	protein_coding	-	5	0	AGO2	1	0	0	0	1	1	0	2
MIMAT0000063	ENSG00000064393	protein_coding	-	20	0	AGO1,AGO1-4,AGO2	0	0	0	1	0	1	1	6
MIMAT0000063	ENSG00000106462	protein_coding	-	7	1	AGO1,AGO1-4,AGO2	0	2	0	0	1	1	0	12
MIMAT0000063	ENSG00000164654	protein_coding	+	5	1	AGO1-4,AGO2	1	0	0	0	1	0	1	5
[truncated: 314,744+ more rows]
