# Supplementary material for: Construction and Characterization of a Synergistic lncRNA–miRNA Network Reveals a Crucial and Prognostic Role of lncRNAs in Colon Cancer
Source: Front Genet. 2020 Sep 15;11:572983. doi: 10.3389/fgene.2020.572983 (PMC7522580; doi:10.3389/fgene.2020.572983)
Supplement: Supplementary file 4 [file Table_3.XLSX]

## Sheet: Sheet1
lncRNAs	miRNAs	Hypergeometric p-values	Pearson correlation coefficients	Pearson correlation P-values	Pearson correlation FDR
ENSG00000272620	MIMAT0000074	0.00840247	-0.126737	0.00710497	0.0192849
ENSG00000272620	MIMAT0000274	0.00490883	-0.112426	0.0170395	0.0405392
ENSG00000272620	MIMAT0000765	0.0056084	-0.149611	0.00145838	0.00516857
ENSG00000272620	MIMAT0000727	0.00490883	-0.164068	0.000475064	0.00199352
ENSG00000272620	MIMAT0004955	0.00630755	-0.14745	0.00171068	0.00589474
ENSG00000272620	MIMAT0001635	0.00280758	-0.206042	1.05284e-05	7.34838e-05
ENSG00000272620	MIMAT0003247	0.00630755	0.252243	5.8297e-08	7.12057e-07
ENSG00000272620	MIMAT0003294	0.00350842	0.206294	1.12434e-05	7.67041e-05
ENSG00000255737	MIMAT0000062	0.000501807	0.215014	4.17659e-06	3.24635e-05
ENSG00000255737	MIMAT0000063	0.000501807	0.16276	0.000527873	0.00217509
ENSG00000255737	MIMAT0000064	0.00200602	0.206613	9.93915e-06	7.00863e-05
ENSG00000255737	MIMAT0000066	0.00100341	0.145469	0.00197636	0.00661043
ENSG00000255737	MIMAT0000067	0.00100341	0.138638	0.00320843	0.00986323
ENSG00000255737	MIMAT0000414	0.00350842	-0.204733	1.2009e-05	8.09274e-05
ENSG00000255737	MIMAT0000103	0.00250702	-0.203807	1.83949e-05	0.000118699
ENSG00000255737	MIMAT0000680	0.00999792	-0.286136	6.30041e-10	1.19708e-08
ENSG00000255737	MIMAT0000104	0.00400881	-0.23937	2.76827e-07	2.91307e-06
ENSG00000255737	MIMAT0000691	0.00700698	-0.263173	1.44957e-08	2.00304e-07
ENSG00000255737	MIMAT0000432	0.0055088	-0.285752	6.65571e-10	1.23041e-08
ENSG00000255737	MIMAT0000068	0.00600839	-0.178821	0.000136963	0.000673975
ENSG00000255737	MIMAT0000070	0.00750597	-0.383087	3.52999e-17	2.84061e-15
ENSG00000255737	MIMAT0000456	0.00850335	-0.293411	2.19408e-10	4.68984e-09
ENSG00000255737	MIMAT0000457	0.00100341	-0.349328	3.68705e-14	1.48349e-12
ENSG00000255737	MIMAT0000682	0.00450901	-0.294161	1.96462e-10	4.26603e-09
ENSG00000255737	MIMAT0000318	0.00650779	-0.302943	5.26068e-11	1.21976e-09
ENSG00000255737	MIMAT0000617	0.00650779	-0.126802	0.00707559	0.0192817
ENSG00000255737	MIMAT0000075	0.00750597	-0.331178	5.58435e-13	1.66074e-11
ENSG00000255737	MIMAT0000276	0.00150482	-0.232357	5.93792e-06	4.43884e-05
ENSG00000255737	MIMAT0000077	0.00300782	0.246442	1.18911e-07	1.32252e-06
ENSG00000255737	MIMAT0000281	0.00200602	-0.402777	5.57421e-19	6.93229e-17
ENSG00000255737	MIMAT0000420	0.00700698	-0.285477	6.92244e-10	1.26265e-08
ENSG00000255737	MIMAT0000245	0.00250702	-0.210322	6.80779e-06	5.00702e-05
ENSG00000255737	MIMAT0000090	0.0055088	-0.228588	9.55272e-07	8.54716e-06
ENSG00000255737	MIMAT0004683	0.0055088	-0.250155	1.73965e-07	1.88877e-06
ENSG00000255737	MIMAT0000727	0.00350842	-0.194325	3.31875e-05	0.000198087
ENSG00000255737	MIMAT0004955	0.00450901	-0.211985	5.73213e-06	4.30854e-05
ENSG00000255737	MIMAT0001536	0.00949993	-0.277138	2.22902e-09	3.63011e-08
ENSG00000255737	MIMAT0000092	7.24266e-06	-0.300445	7.68762e-11	1.75278e-09
ENSG00000255737	MIMAT0000093	0.00500901	-0.196855	2.60463e-05	0.000158362
ENSG00000255737	MIMAT0000096	0.00300782	-0.16364	0.000491774	0.00205733
ENSG00000172965	MIMAT0000443	0.000200723	0.233986	5.17684e-07	5.0949e-06
ENSG00000172965	MIMAT0000423	0.000200723	0.286328	6.13058e-10	1.18122e-08
ENSG00000226950	MIMAT0000065	0.00490883	0.171957	0.000247389	0.00113567
ENSG00000226950	MIMAT0000680	7.99028e-05	0.183052	9.40811e-05	0.000483845
ENSG00000226950	MIMAT0000691	0.00979698	0.255601	3.82756e-08	4.98677e-07
ENSG00000226950	MIMAT0000447	0.00210632	0.129614	0.00589604	0.0163939
ENSG00000226950	MIMAT0000243	0.00979698	0.363785	1.58292e-15	9.41494e-14
ENSG00000226950	MIMAT0000759	0.0056084	0.26714	8.60924e-09	1.26639e-07
ENSG00000226950	MIMAT0000068	0.00840247	0.130002	0.00574804	0.0160476
ENSG00000226950	MIMAT0000069	0.000170226	0.332648	4.34931e-13	1.34661e-11
ENSG00000226950	MIMAT0000257	0.00140464	-0.185027	7.87303e-05	0.000411081
ENSG00000226950	MIMAT0000258	0.00700628	-0.229319	8.80033e-07	8.18669e-06
ENSG00000226950	MIMAT0002821	0.00700628	-0.260278	2.35039e-08	3.15229e-07
ENSG00000226950	MIMAT0000458	0.00210632	0.144951	0.00230377	0.00757587
ENSG00000226950	MIMAT0000226	0.00420883	0.246209	1.2231e-07	1.34936e-06
ENSG00000226950	MIMAT0001080	0.00420883	0.191387	4.37979e-05	0.000250693
ENSG00000226950	MIMAT0000075	4.42308e-05	0.169759	0.00029757	0.00134348
ENSG00000226950	MIMAT0000278	0.00140464	-0.185885	7.28204e-05	0.00038762
ENSG00000226950	MIMAT0000279	1.7805e-08	0.133057	0.00469423	0.0135766
ENSG00000226950	MIMAT0000244	0.00010629	0.15948	0.000685218	0.00271704
ENSG00000226950	MIMAT0000755	0.00700628	0.139839	0.00325297	0.00995538
ENSG00000226950	MIMAT0004683	2.31996e-05	0.111243	0.021807	0.049803
ENSG00000226950	MIMAT0000728	0.00350842	0.161278	0.000594251	0.00241064
ENSG00000226950	MIMAT0000730	0.0056084	0.174324	0.000438739	0.00188149
ENSG00000226950	MIMAT0003885	0.00979698	0.188649	5.76024e-05	0.000316629
ENSG00000226950	MIMAT0004793	0.000702529	0.199379	0.000354605	0.00158013
ENSG00000226950	MIMAT0004797	8.86988e-06	0.273463	3.68664e-09	5.93332e-08
ENSG00000226950	MIMAT0003258	4.42308e-05	0.333243	4.42963e-13	1.34661e-11
ENSG00000226950	MIMAT0004949	0.00210632	0.118116	0.0193194	0.0451006
ENSG00000226950	MIMAT0000093	0.00700628	0.138762	0.00318097	0.00982297
ENSG00000240498	MIMAT0000062	0.000301084	-0.189242	5.34904e-05	0.000297459
ENSG00000240498	MIMAT0000064	0.00120397	-0.175514	0.000182596	0.00086733
ENSG00000240498	MIMAT0000066	0.000602107	-0.156925	0.000836762	0.00320642
ENSG00000240498	MIMAT0000067	0.000602107	-0.202715	1.46853e-05	9.70505e-05
ENSG00000240498	MIMAT0000259	0.0018056	-0.159308	0.000694559	0.00274612
ENSG00000240498	MIMAT0004692	0.000602107	-0.153179	0.00120491	0.00436064
ENSG00000240498	MIMAT0000703	0.00120397	-0.136146	0.00380919	0.0114276
ENSG00000240498	MIMAT0004748	0.000602107	-0.197234	2.51124e-05	0.000154053
ENSG00000240498	MIMAT0000092	0.00270758	-0.124389	0.0082509	0.0219596
ENSG00000260105	MIMAT0000245	0.000501807	-0.127891	0.0065958	0.0181551
ENSG00000260105	MIMAT0003258	0.00150542	-0.199175	2.1705e-05	0.000135582
ENSG00000250033	MIMAT0000099	0.000501807	-0.138696	0.00319556	0.00984578
ENSG00000250033	MIMAT0000243	0.00140506	-0.121795	0.00970656	0.0251488
ENSG00000278768	MIMAT0000691	0.00140506	0.130405	0.00559784	0.0157569
ENSG00000278768	MIMAT0000417	0.00100361	0.145094	0.00203074	0.00677506
ENSG00000278768	MIMAT0000069	0.00291048	-0.223734	1.63633e-06	1.39539e-05
ENSG00000278768	MIMAT0000086	0.000903252	0.326645	1.19659e-12	3.34069e-11
ENSG00000245573	MIMAT0000072	0.000501807	-0.139386	0.00307877	0.00955046
ENSG00000245573	MIMAT0003331	0.000200723	-0.141081	0.00480517	0.0138098
ENSG00000249669	MIMAT0000243	0.00140506	-0.218265	2.95851e-06	2.38073e-05
ENSG00000249669	MIMAT0004564	0.000100361	0.247968	9.87492e-08	1.11644e-06
ENSG00000249669	MIMAT0002820	0.000401445	0.184836	8.15919e-05	0.000424402
ENSG00000249669	MIMAT0003312	0.000100361	0.15145	0.00157443	0.0055085
ENSG00000272168	MIMAT0000456	0.00170614	-0.170796	0.000272806	0.00124359
ENSG00000272168	MIMAT0000073	0.00170614	-0.135962	0.0038971	0.0116149
ENSG00000272168	MIMAT0000692	0.00230831	-0.15772	0.000786553	0.003031
ENSG00000272168	MIMAT0000763	0.000501807	-0.128583	0.00630633	0.0174637
ENSG00000272168	MIMAT0004985	0.000501807	-0.123467	0.00881978	0.0232475
ENSG00000177640	MIMAT0000680	0.00401062	0.126836	0.0070599	0.0192773
ENSG00000177640	MIMAT0000272	0.000602107	-0.145518	0.00196943	0.00660338
ENSG00000177640	MIMAT0004683	1.10807e-06	0.112066	0.0208455	0.0482514
ENSG00000177640	MIMAT0003218	0.000200723	0.258824	2.54135e-08	3.3753e-07
ENSG00000177640	MIMAT0000093	0.00200632	0.143067	0.00234903	0.00768774
ENSG00000177640	MIMAT0004985	2.01468e-07	0.167349	0.000368977	0.00163883
ENSG00000249395	MIMAT0000646	0.000301084	-0.159511	0.000683555	0.00271704
ENSG00000249395	MIMAT0000069	0.00291048	-0.198922	2.13212e-05	0.000134412
ENSG00000249395	MIMAT0000078	0.00110397	-0.122248	0.00943734	0.0245443
ENSG00000249395	MIMAT0005792	0.000401445	-0.166037	0.00107545	0.00398705
ENSG00000249395	MIMAT0000755	0.00100361	-0.157218	0.000923549	0.0034901
ENSG00000249395	MIMAT0005919	0.000401445	-0.172128	0.00109362	0.00404343
ENSG00000249395	MIMAT0003258	0.00150542	-0.167291	0.00037643	0.00166115
ENSG00000249035	MIMAT0000063	0.000100361	0.114982	0.0146687	0.0358337
ENSG00000249035	MIMAT0000276	0.000301084	0.458356	1.00906e-20	1.53377e-18
ENSG00000249035	MIMAT0000077	0.000602168	0.144675	0.0020931	0.00693308
ENSG00000249035	MIMAT0000763	0.000501807	0.133725	0.00448848	0.0130366
ENSG00000249035	MIMAT0000737	0.000200723	0.192343	4.00363e-05	0.000231095
ENSG00000245694	MIMAT0000101	0.000602107	0.113154	0.0163322	0.0392662
ENSG00000245694	MIMAT0004809	0.00120397	-0.145881	0.00191827	0.00649554
ENSG00000245694	MIMAT0000092	0.00270758	0.11303	0.0164515	0.0394093
ENSG00000225756	MIMAT0000646	0.00090307	0.39067	7.38218e-18	6.73255e-16
ENSG00000225756	MIMAT0000074	0.00360902	-0.115988	0.0138186	0.0341841
ENSG00000225756	MIMAT0004954	0.00150482	0.124922	0.0197455	0.0460168
ENSG00000235947	MIMAT0000258	0.00200632	0.165981	0.000406607	0.00177712
ENSG00000235947	MIMAT0000459	0.00160522	0.117315	0.0133771	0.0332725
ENSG00000235947	MIMAT0000263	0.00100341	0.116446	0.0134458	0.0333221
ENSG00000255717	MIMAT0000256	0.000301084	0.121708	0.00975929	0.0252376
ENSG00000255717	MIMAT0000460	0.0018056	0.217735	3.13044e-06	2.4754e-05
ENSG00000255717	MIMAT0000278	0.000602107	0.13797	0.00336039	0.0102383
ENSG00000255717	MIMAT0000279	0.00270758	0.185406	7.60668e-05	0.000398695
ENSG00000255717	MIMAT0000083	0.00150482	0.108812	0.0209608	0.0482734
ENSG00000255717	MIMAT0000420	0.00420968	0.15917	0.000702124	0.00276007
ENSG00000255717	MIMAT0000244	0.00690965	0.122518	0.0092796	0.0242261
ENSG00000255717	MIMAT0004780	0.00090307	0.161297	0.000593382	0.00241064
ENSG00000255717	MIMAT0003258	0.00450992	0.247503	1.11571e-07	1.25106e-06
ENSG00000268388	MIMAT0000680	0.00800596	-0.242203	1.9795e-07	2.13225e-06
ENSG00000268388	MIMAT0000432	0.00440925	-0.291451	2.92409e-10	5.97038e-09
ENSG00000268388	MIMAT0000436	9.41483e-06	-0.118428	0.0129239	0.0322627
ENSG00000268388	MIMAT0000070	0.006009	-0.226476	1.20914e-06	1.05357e-05
ENSG00000268388	MIMAT0000259	0.00240686	-0.212369	5.50824e-06	4.16313e-05
ENSG00000268388	MIMAT0000318	9.41483e-06	-0.229549	8.57534e-07	8.09039e-06
ENSG00000268388	MIMAT0000617	9.41483e-06	-0.298847	9.78039e-11	2.19337e-09
ENSG00000268388	MIMAT0000075	0.006009	-0.236225	3.99772e-07	3.96296e-06
ENSG00000268388	MIMAT0000086	0.00360866	-0.232895	5.86634e-07	5.65151e-06
ENSG00000268388	MIMAT0000100	0.00680815	-0.264796	1.17253e-08	1.65363e-07
ENSG00000268388	MIMAT0005792	0.00160506	-0.136995	0.00710256	0.0192849
ENSG00000268388	MIMAT0000728	0.00200602	-0.150469	0.00136812	0.00489944
ENSG00000268388	MIMAT0001536	2.06236e-05	-0.250334	7.38538e-08	8.56203e-07
ENSG00000268388	MIMAT0004957	0.00080277	-0.14425	0.00910349	0.0239032
ENSG00000268388	MIMAT0000093	0.00400902	-0.228852	9.27435e-07	8.40572e-06
ENSG00000268388	MIMAT0000095	0.00480937	-0.281696	1.18204e-09	2.04687e-08
ENSG00000230316	MIMAT0000276	0.000602107	0.15683	0.00241784	0.00787525
ENSG00000230316	MIMAT0000085	0.000401425	-0.125439	0.00771973	0.0207477
ENSG00000230316	MIMAT0000763	0.00100341	0.14643	0.00184313	0.00628779
ENSG00000230316	MIMAT0000737	0.000401425	-0.187712	6.16076e-05	0.000335802
ENSG00000213453	MIMAT0000434	0.000903252	-0.252693	5.51178e-08	6.7929e-07
ENSG00000234741	MIMAT0000065	0.00700628	0.180981	0.00011319	0.000567193
ENSG00000234741	MIMAT0000242	0.00100361	-0.14186	0.00500487	0.0143236
ENSG00000234741	MIMAT0000069	2.62406e-06	0.135929	0.00386597	0.0115725
ENSG00000234741	MIMAT0000460	0.00600809	0.108218	0.0216754	0.0496681
ENSG00000234741	MIMAT0000244	0.000226806	0.165698	0.000416139	0.00180723
ENSG00000234741	MIMAT0000245	0.00500901	0.115049	0.0146111	0.0357566
ENSG00000234741	MIMAT0000692	1.27585e-06	0.155672	0.000921887	0.0034901
ENSG00000234741	MIMAT0004692	0.00200632	-0.135411	0.00425761	0.0124987
ENSG00000234741	MIMAT0000703	0.00400902	-0.130199	0.00567407	0.015906
ENSG00000234741	MIMAT0000732	0.00400902	-0.16336	0.000502992	0.00208513
ENSG00000234741	MIMAT0004809	0.00400902	0.122591	0.00923758	0.0242088
ENSG00000234741	MIMAT0000092	0.00899994	0.139466	0.00302877	0.00943817
ENSG00000234741	MIMAT0000093	0.00999542	0.113062	0.0164202	0.0394085
ENSG00000281189	MIMAT0000447	0.00120397	-0.177597	0.000152434	0.000742097
ENSG00000281189	MIMAT0000433	0.00360866	-0.187711	6.16127e-05	0.000335802
ENSG00000281189	MIMAT0000077	0.00240686	-0.115276	0.0144155	0.0353413
ENSG00000281189	MIMAT0000081	0.00120397	0.140998	0.00272037	0.00863449
ENSG00000281189	MIMAT0000420	0.00560924	0.108873	0.0208887	0.0482698
ENSG00000281189	MIMAT0000763	0.00200602	-0.14121	0.00267993	0.00854578
ENSG00000281189	MIMAT0004692	0.00080277	0.124452	0.00866018	0.0229151
ENSG00000281189	MIMAT0000737	0.00080277	-0.111416	0.0180649	0.0424619
ENSG00000281189	MIMAT0002818	0.00120397	-0.132703	0.0065874	0.0181551
ENSG00000281189	MIMAT0004797	0.00280758	-0.203295	1.38636e-05	9.20652e-05
ENSG00000281189	MIMAT0003258	0.006009	-0.110843	0.0189366	0.0442825
ENSG00000281189	MIMAT0000092	0.00360866	0.148982	0.00152804	0.00537367
ENSG00000130600	MIMAT0000253	0.00160578	0.108182	0.0217194	0.049686
ENSG00000130600	MIMAT0000068	0.000158074	-0.15147	0.00126927	0.00458141
ENSG00000130600	MIMAT0000417	0.00010798	-0.190784	4.63421e-05	0.00026415
ENSG00000130600	MIMAT0000069	0.000957036	-0.187497	6.28372e-05	0.000341116
ENSG00000130600	MIMAT0000257	0.00320914	0.110862	0.0186497	0.0437611
ENSG00000130600	MIMAT0002821	0.00010798	0.158756	0.000755877	0.00292102
ENSG00000130600	MIMAT0000458	7.24605e-06	-0.124689	0.00883753	0.0232495
ENSG00000130600	MIMAT0000460	3.61285e-05	-0.162039	0.000559276	0.00228385
ENSG00000130600	MIMAT0000083	0.00800476	-0.113002	0.0164782	0.0394093
ENSG00000130600	MIMAT0000244	5.90038e-06	-0.11538	0.0143269	0.0351872
ENSG00000130600	MIMAT0000692	3.85512e-08	-0.160306	0.000641959	0.00257537
ENSG00000130600	MIMAT0003301	0.00959849	-0.148967	0.00170719	0.00589474
ENSG00000130600	MIMAT0000255	0.00320914	-0.130042	0.00573293	0.0160381
ENSG00000130600	MIMAT0004683	0.000131852	-0.144071	0.00291178	0.00915704
ENSG00000130600	MIMAT0000732	0.00640863	-0.222436	1.88588e-06	1.55415e-05
ENSG00000130600	MIMAT0004780	0.00481009	-0.145062	0.00203549	0.00677506
ENSG00000226363	MIMAT0000758	0.00100361	0.131846	0.00508904	0.014534
ENSG00000278970	MIMAT0000062	0.000200723	-0.149936	0.00142356	0.00507143
ENSG00000278970	MIMAT0000066	0.000401425	-0.164852	0.000445795	0.00190577
ENSG00000278970	MIMAT0000067	0.000401425	-0.160833	0.000615663	0.00248444
ENSG00000278970	MIMAT0000103	0.00100341	-0.192686	5.228e-05	0.000292223
ENSG00000278970	MIMAT0000680	0.00401062	-0.113787	0.0157385	0.0380393
ENSG00000278970	MIMAT0000691	0.00280828	-0.185486	7.55168e-05	0.000397334
ENSG00000278970	MIMAT0000070	0.00300872	-0.189478	5.23352e-05	0.000292223
ENSG00000278970	MIMAT0000075	0.00300872	-0.253977	4.69491e-08	5.9568e-07
ENSG00000278970	MIMAT0002171	0.000401425	-0.175807	0.00019034	0.000897881
ENSG00000278970	MIMAT0004748	0.000401425	-0.190193	4.89683e-05	0.000277961
ENSG00000278970	MIMAT0000093	0.00200632	-0.284142	8.36902e-10	1.50642e-08
ENSG00000278970	MIMAT0000096	0.00120403	-0.205848	1.07362e-05	7.41775e-05
ENSG00000233429	MIMAT0000732	0.000401445	-0.203371	1.37597e-05	9.18211e-05
ENSG00000233429	MIMAT0003242	0.000301084	-0.16604	0.00040467	0.00177432
ENSG00000243766	MIMAT0000414	0.00420883	0.194288	3.33041e-05	0.000198087
ENSG00000243766	MIMAT0000415	0.0018056	-0.155087	0.00096435	0.00362426
ENSG00000243766	MIMAT0000691	0.00840289	0.134605	0.00422992	0.0124442
ENSG00000243766	MIMAT0000281	0.00240686	0.223202	1.73454e-06	1.45574e-05
ENSG00000243766	MIMAT0000686	0.00120403	-0.158526	0.001596	0.0055697
ENSG00000243766	MIMAT0000441	0.0018056	-0.134674	0.00421006	0.0124124
ENSG00000240990	MIMAT0000434	0.000903252	-0.118611	0.0118019	0.0298981
ENSG00000240990	MIMAT0000433	0.000903252	-0.113259	0.0162328	0.0390958
ENSG00000253552	MIMAT0000066	0.00100341	0.172891	0.000228565	0.00105992
ENSG00000253552	MIMAT0000103	0.00250702	0.230764	1.14501e-06	1.01056e-05
ENSG00000253552	MIMAT0000070	0.00750597	0.141802	0.00257009	0.00823392
ENSG00000253552	MIMAT0000075	0.00750597	0.187125	6.50201e-05	0.000350187
ENSG00000253552	MIMAT0000274	0.00350842	0.283655	8.96737e-10	1.59316e-08
ENSG00000253552	MIMAT0000281	0.00200602	0.220544	2.31557e-06	1.88553e-05
ENSG00000253552	MIMAT0000082	0.00150482	0.131794	0.00510682	0.0145544
ENSG00000253552	MIMAT0000085	0.00100341	0.142591	0.0024302	0.00789672
ENSG00000253552	MIMAT0000092	0.00450901	0.264481	1.22193e-08	1.70572e-07
ENSG00000253552	MIMAT0000093	0.00500901	0.125468	0.00770561	0.0207477
ENSG00000259424	MIMAT0000081	0.000301084	0.173691	0.000213511	0.000993478
ENSG00000259424	MIMAT0000092	0.000903252	0.216716	3.48919e-06	2.72755e-05
ENSG00000222041	MIMAT0000259	0.0018056	-0.145519	0.00196927	0.00660338
ENSG00000222041	MIMAT0000318	0.00390938	-0.31823	4.76479e-12	1.22986e-10
ENSG00000222041	MIMAT0000617	0.00390938	-0.277196	2.21124e-09	3.63011e-08
ENSG00000222041	MIMAT0000420	0.00420968	-0.115739	0.0140247	0.0345506
ENSG00000222041	MIMAT0000244	0.00690965	-0.135353	0.00402057	0.0119309
ENSG00000222041	MIMAT0000245	0.00150482	-0.189499	5.22297e-05	0.000292223
ENSG00000222041	MIMAT0000727	0.00210632	-0.150721	0.00134258	0.00482062
ENSG00000222041	MIMAT0004955	0.00270758	-0.162995	0.000518011	0.0021409
ENSG00000222041	MIMAT0000728	0.00150482	-0.254819	4.22382e-08	5.45112e-07
ENSG00000222041	MIMAT0001536	0.00571026	-0.251726	6.21642e-08	7.52571e-07
ENSG00000222041	MIMAT0000095	0.00360902	-0.124671	0.00810531	0.0216564
ENSG00000227036	MIMAT0000758	9.05151e-06	0.475924	8.12747e-27	3.70613e-24
ENSG00000227036	MIMAT0000432	0.0055088	0.135266	0.00404455	0.0119761
ENSG00000227036	MIMAT0000261	0.00400881	0.153788	0.00106508	0.0039593
ENSG00000227036	MIMAT0000455	0.00150482	-0.13961	0.0029985	0.00938662
ENSG00000227036	MIMAT0000457	0.00100341	0.187002	7.50153e-05	0.00039622
ENSG00000227036	MIMAT0000073	0.00850335	0.131767	0.00516557	0.0146913
ENSG00000227036	MIMAT0000074	0.00600839	0.147201	0.00174214	0.00598807
ENSG00000227036	MIMAT0000100	0.00850335	0.109469	0.020195	0.0468251
ENSG00000227036	MIMAT0000420	0.00700698	0.136841	0.00363211	0.0109685
ENSG00000227036	MIMAT0000245	0.00250702	0.19009	4.94406e-05	0.000279482
ENSG00000227036	MIMAT0000090	1.10607e-05	0.125511	0.00768433	0.020734
ENSG00000227036	MIMAT0000765	0.00400881	0.285787	6.62316e-10	1.23041e-08
ENSG00000227036	MIMAT0004692	0.00100341	-0.1607	0.000676976	0.00270001
ENSG00000227036	MIMAT0003393	0.0055088	0.164157	0.00047166	0.00198532
ENSG00000227036	MIMAT0001536	0.00949993	0.121982	0.00959424	0.024905
ENSG00000227036	MIMAT0000092	7.24266e-06	0.133013	0.0047082	0.0135882
ENSG00000268754	MIMAT0000318	0.0013047	-0.111679	0.0177928	0.0421117
ENSG00000268754	MIMAT0000617	0.0013047	-0.189134	5.40283e-05	0.000299234
ENSG00000268754	MIMAT0001536	0.00190686	-0.108422	0.0214277	0.0491831
ENSG00000225938	MIMAT0000680	0.00200723	-0.311647	1.3631e-11	3.39039e-10
ENSG00000225938	MIMAT0000691	0.00140506	-0.265751	1.03431e-08	1.4894e-07
ENSG00000225938	MIMAT0000243	0.00140506	-0.344665	5.35995e-14	2.03678e-12
ENSG00000225938	MIMAT0000759	0.00080289	-0.322288	2.46054e-12	6.60003e-11
ENSG00000225938	MIMAT0000070	0.00150542	-0.340418	1.13504e-13	4.18633e-12
ENSG00000225938	MIMAT0000226	0.000602168	-0.211135	6.2599e-06	4.62894e-05
ENSG00000225938	MIMAT0001080	0.000602168	-0.269654	6.16079e-09	9.36441e-08
ENSG00000225938	MIMAT0000073	0.00170614	-0.334701	3.2517e-13	1.05912e-11
ENSG00000225938	MIMAT0000074	0.00120434	-0.304031	4.45432e-11	1.0506e-09
ENSG00000225938	MIMAT0000075	0.00150542	-0.251194	6.64029e-08	7.92787e-07
ENSG00000225938	MIMAT0000688	0.00140506	-0.320645	3.59582e-12	9.45978e-11
ENSG00000225938	MIMAT0004958	0.00140506	-0.217981	1.55446e-05	0.000102236
ENSG00000225938	MIMAT0000090	0.00110397	-0.253963	4.70274e-08	5.9568e-07
ENSG00000225938	MIMAT0000732	0.000401445	-0.176236	0.00017157	0.000823535
ENSG00000225938	MIMAT0003885	0.00140506	-0.287593	5.34441e-10	1.04445e-08
ENSG00000225938	MIMAT0000092	0.000903252	-0.167037	0.000372894	0.00165087
ENSG00000225938	MIMAT0000093	0.00100361	-0.186791	6.70416e-05	0.000359658
ENSG00000261040	MIMAT0000414	0.00280758	-0.114943	0.0147024	0.0358519
ENSG00000261040	MIMAT0000070	0.006009	-0.143472	0.00228204	0.00752247
ENSG00000261040	MIMAT0000075	0.006009	-0.142502	0.00244567	0.00791331
ENSG00000261040	MIMAT0000086	0.00360866	-0.197288	2.49813e-05	0.000153939
ENSG00000261040	MIMAT0003393	0.00440925	-0.117779	0.0124114	0.0310967
ENSG00000261040	MIMAT0000096	0.00240686	-0.149713	0.00144739	0.00514293
ENSG00000168685	MIMAT0000065	0.00140464	-0.196751	2.63085e-05	0.000159248
ENSG00000168685	MIMAT0000414	0.00140464	-0.199021	2.11158e-05	0.000133733
ENSG00000168685	MIMAT0000439	0.00140464	-0.174757	0.000390498	0.00171769
ENSG00000168685	MIMAT0000617	0.00260782	-0.206271	1.02887e-05	7.21794e-05
ENSG00000281183	MIMAT0000103	0.000501807	0.179233	0.000171336	0.000823535
ENSG00000281183	MIMAT0000318	0.0013047	0.164731	0.000450212	0.00191866
ENSG00000281183	MIMAT0000075	0.00150542	0.120309	0.0106391	0.0273577
ENSG00000281183	MIMAT0000420	0.00140506	0.112457	0.0170091	0.0405374
ENSG00000281183	MIMAT0000093	0.00100361	0.237477	3.45591e-07	3.50199e-06
ENSG00000235884	MIMAT0003393	0.00110397	-0.20403	1.28838e-05	8.63976e-05
ENSG00000240032	MIMAT0000065	0.000702529	-0.119643	0.011083	0.0283392
ENSG00000240032	MIMAT0000439	0.000702529	-0.187851	0.000135197	0.00066769
ENSG00000251562	MIMAT0000066	0.00741332	-0.217876	3.08397e-06	2.45283e-05
ENSG00000251562	MIMAT0000680	0.0024442	0.178444	0.000141557	0.000691608
ENSG00000251562	MIMAT0005796	0.000722579	0.333764	1.12719e-12	3.2125e-11
ENSG00000251562	MIMAT0000691	1.04188e-09	0.123366	0.00879988	0.0232398
ENSG00000251562	MIMAT0000426	0.00741332	-0.159176	0.000701789	0.00276007
ENSG00000251562	MIMAT0000758	5.55639e-06	0.268674	7.02205e-09	1.04415e-07
ENSG00000251562	MIMAT0000448	0.000370451	0.41658	2.5688e-20	3.51412e-18
ENSG00000251562	MIMAT0000432	5.21223e-08	0.391593	6.0854e-18	5.9463e-16
ENSG00000251562	MIMAT0000434	2.00072e-08	0.370502	4.33678e-16	2.8251e-14
ENSG00000251562	MIMAT0000436	2.8851e-12	0.13789	0.00375502	0.0112898
ENSG00000251562	MIMAT0000243	0.00118718	0.280665	1.36586e-09	2.33562e-08
ENSG00000251562	MIMAT0000759	0.000370451	0.360613	2.88679e-15	1.57965e-13
ENSG00000251562	MIMAT0000453	0.00371337	0.349661	3.54362e-13	1.12736e-11
ENSG00000251562	MIMAT0000452	0.00741332	0.398782	2.23888e-18	2.55232e-16
ENSG00000251562	MIMAT0000068	1.01347e-05	0.123796	0.00856561	0.0227088
ENSG00000251562	MIMAT0000069	0.000161161	0.377825	1.02099e-16	6.98358e-15
ENSG00000251562	MIMAT0000456	0.00176184	0.35323	1.13943e-14	4.87107e-13
ENSG00000251562	MIMAT0000263	0.000133237	0.271372	4.89217e-09	7.6051e-08
ENSG00000251562	MIMAT0000073	3.19454e-09	0.382659	4.17282e-17	3.17134e-15
ENSG00000251562	MIMAT0000074	1.55767e-12	0.339918	1.23891e-13	4.34571e-12
ENSG00000251562	MIMAT0000682	3.89945e-06	0.354509	9.0053e-15	4.10642e-13
ENSG00000251562	MIMAT0000318	2.8851e-12	0.157593	0.000794368	0.00305251
ENSG00000251562	MIMAT0000617	6.71576e-10	-0.16454	0.000457248	0.00193658
ENSG00000251562	MIMAT0000269	0.00371337	-0.123512	0.00926142	0.0242249
ENSG00000251562	MIMAT0000279	3.89945e-06	0.356629	6.08326e-15	2.97211e-13
ENSG00000251562	MIMAT0000083	8.02408e-10	0.218865	2.77425e-06	2.24566e-05
ENSG00000251562	MIMAT0000100	3.69975e-07	0.347931	2.98633e-14	1.23797e-12
ENSG00000251562	MIMAT0000688	1.56851e-07	0.335545	2.98947e-13	9.97461e-12
ENSG00000251562	MIMAT0004958	1.56851e-07	0.208983	3.49833e-05	0.000206281
ENSG00000251562	MIMAT0000420	0.00118718	0.289858	3.6868e-10	7.41697e-09
ENSG00000251562	MIMAT0000244	7.93187e-05	0.444893	2.93434e-23	8.02836e-21
ENSG00000251562	MIMAT0000692	0.00323193	0.47593	8.11303e-27	3.70613e-24
ENSG00000251562	MIMAT0000090	7.8092e-13	0.15886	0.000719444	0.00279602
ENSG00000251562	MIMAT0001629	9.35605e-07	0.137503	0.0122766	0.0308719
ENSG00000251562	MIMAT0000765	2.6063e-06	0.19945	2.02514e-05	0.000129457
ENSG00000251562	MIMAT0000091	1.32559e-10	0.223701	1.64224e-06	1.39539e-05
ENSG00000251562	MIMAT0003301	2.40084e-09	0.334151	5.78712e-13	1.68442e-11
ENSG00000251562	MIMAT0000255	0.00741332	0.192432	3.96998e-05	0.000230521
ENSG00000251562	MIMAT0004683	7.62049e-06	0.203256	2.42102e-05	0.000149862
ENSG00000251562	MIMAT0000705	0.00741332	0.207549	9.03952e-06	6.44066e-05
ENSG00000251562	MIMAT0000721	1.88083e-07	0.262735	1.65191e-08	2.25982e-07
ENSG00000251562	MIMAT0004748	0.00741332	-0.222534	1.86574e-06	1.54687e-05
ENSG00000251562	MIMAT0001341	0.00269518	0.14027	0.00286329	0.00902531
ENSG00000251562	MIMAT0003393	7.62049e-06	0.160451	0.000634598	0.00255332
ENSG00000251562	MIMAT0001536	2.60329e-13	0.153299	0.00110543	0.00407608
ENSG00000251562	MIMAT0001627	0.00741332	0.150547	0.00280611	0.00888601
ENSG00000251562	MIMAT0003885	1.04188e-09	0.208487	8.40943e-06	6.06228e-05
ENSG00000251562	MIMAT0002817	0.000370451	0.145896	0.00193878	0.00653495
ENSG00000251562	MIMAT0002874	0.000199388	0.182128	0.00011175	0.000562037
ENSG00000251562	MIMAT0004780	4.0159e-05	0.207215	9.35085e-06	6.62796e-05
ENSG00000251562	MIMAT0003233	0.00741332	0.364165	1.08497e-11	2.74858e-10
ENSG00000251562	MIMAT0003258	0.00136662	0.340996	1.16287e-13	4.18633e-12
ENSG00000251562	MIMAT0004805	0.00741332	0.257815	2.18855e-07	2.32088e-06
ENSG00000251562	MIMAT0004926	0.00027849	0.17258	0.000234667	0.00108454
ENSG00000251562	MIMAT0000095	0.000865068	0.146614	0.00181856	0.00621947
ENSG00000214548	MIMAT0000065	3.28792e-05	-0.142078	0.00252038	0.00811267
ENSG00000214548	MIMAT0000425	0.000102955	0.229279	8.8394e-07	8.18669e-06
ENSG00000214548	MIMAT0000447	0.00390938	0.213413	4.94047e-06	3.8184e-05
ENSG00000214548	MIMAT0000069	6.21738e-06	-0.201458	1.66301e-05	0.000108851
ENSG00000214548	MIMAT0000226	2.35024e-05	-0.225291	1.37873e-06	1.18623e-05
ENSG00000214548	MIMAT0001080	2.35024e-05	-0.121082	0.0101446	0.0261353
ENSG00000214548	MIMAT0000688	0.000141744	-0.134249	0.00442057	0.0128667
ENSG00000214548	MIMAT0000087	0.00780464	0.238252	3.15653e-07	3.22249e-06
ENSG00000214548	MIMAT0006764	0.00520937	-0.196364	0.000437028	0.00188005
ENSG00000214548	MIMAT0000765	4.38066e-05	-0.195261	3.03528e-05	0.000182117
ENSG00000214548	MIMAT0000686	0.00260782	0.210239	2.58816e-05	0.000158062
ENSG00000214548	MIMAT0002171	0.00260782	0.346232	5.25369e-14	2.03678e-12
ENSG00000214548	MIMAT0003161	0.00390938	0.30589	3.51869e-11	8.59565e-10
ENSG00000214548	MIMAT0005919	0.00520937	-0.136362	0.00989419	0.0255382
ENSG00000214548	MIMAT0004793	0.0013047	-0.176071	0.00164903	0.00571108
ENSG00000214548	MIMAT0003258	0.00016343	-0.174076	0.000213484	0.000993478
ENSG00000214548	MIMAT0003294	0.00650779	-0.145357	0.00208753	0.00693141
ENSG00000214548	MIMAT0000252	0.00650779	-0.149542	0.00152091	0.00536238
ENSG00000214548	MIMAT0004926	0.00909994	0.265885	1.01622e-08	1.47892e-07
ENSG00000214548	MIMAT0000441	0.00390938	0.159064	0.000708006	0.00276729
ENSG00000225783	MIMAT0000433	0.00270758	0.220886	2.23157e-06	1.82802e-05
ENSG00000225783	MIMAT0000243	5.49566e-06	-0.177114	0.000158977	0.000768481
ENSG00000225783	MIMAT0000258	0.00300812	0.168477	0.000331078	0.00148496
ENSG00000225783	MIMAT0000688	0.00420968	-0.133156	0.00475626	0.013698
ENSG00000225783	MIMAT0003885	0.00420968	-0.142183	0.00252968	0.00812349
ENSG00000225783	MIMAT0003215	0.000301084	-0.272715	4.78285e-09	7.52062e-08
ENSG00000225783	MIMAT0004926	0.00210632	0.123947	0.00848454	0.0225376
ENSG00000253716	MIMAT0000064	0.000401445	-0.109765	0.0198574	0.046199
ENSG00000243479	MIMAT0000680	0.0060102	0.265472	1.07298e-08	1.52899e-07
ENSG00000243479	MIMAT0005796	0.0033086	0.15756	0.00103054	0.00384137
ENSG00000243479	MIMAT0000069	2.44945e-05	0.193112	3.72323e-05	0.000217666
ENSG00000243479	MIMAT0000459	0.00240698	0.162327	0.00059561	0.00241064
ENSG00000243479	MIMAT0000073	0.00511021	0.205591	1.12701e-05	7.67041e-05
ENSG00000243479	MIMAT0000074	0.00360902	0.181826	0.000104985	0.000531925
ENSG00000243479	MIMAT0000075	0.00450992	0.16348	0.000498172	0.00207143
ENSG00000243479	MIMAT0000420	0.00420968	0.118809	0.0116608	0.0295955
ENSG00000243479	MIMAT0000721	0.00120397	0.114977	0.0148962	0.0362597
ENSG00000243479	MIMAT0001341	1.26763e-05	0.188436	5.7632e-05	0.000316629
ENSG00000243479	MIMAT0002874	9.06363e-07	0.131453	0.00548193	0.0154944
ENSG00000243479	MIMAT0003258	0.00450992	0.280172	1.59131e-09	2.68755e-08
ENSG00000243479	MIMAT0000095	0.00360902	0.154665	0.000996069	0.00373321
ENSG00000245532	MIMAT0000064	0.00080277	-0.175122	0.000188878	0.000894067
ENSG00000245532	MIMAT0000424	0.000401425	0.14051	0.00281541	0.00889488
ENSG00000245532	MIMAT0000432	0.00220684	0.141537	0.00261886	0.00837058
ENSG00000245532	MIMAT0000073	0.00340954	0.130445	0.00563653	0.0158332
ENSG00000245532	MIMAT0000074	0.00240734	0.207584	9.00728e-06	6.44066e-05
ENSG00000245532	MIMAT0000682	0.00180578	0.205656	1.09465e-05	7.525e-05
ENSG00000245532	MIMAT0000318	0.00260782	0.226304	1.2325e-06	1.06713e-05
ENSG00000245532	MIMAT0000095	0.00240734	0.118015	0.0122353	0.0308249
ENSG00000253438	MIMAT0000066	0.000602107	0.185674	7.42365e-05	0.000393626
ENSG00000253438	MIMAT0000680	0.0060102	0.147087	0.00175673	0.00602306
ENSG00000253438	MIMAT0000691	0.00420968	0.156405	0.000871142	0.00331956
ENSG00000253438	MIMAT0000070	0.00450992	0.164187	0.000470516	0.00198532
ENSG00000253438	MIMAT0000318	0.00390938	0.119761	0.0110026	0.0281866
ENSG00000253438	MIMAT0000075	0.00450992	0.171673	0.000253389	0.00115932
ENSG00000253438	MIMAT0000274	0.00210632	0.181642	0.000106723	0.000538734
ENSG00000253438	MIMAT0000281	0.00120397	0.134187	0.00435109	0.0127458
ENSG00000253438	MIMAT0000082	0.00090307	0.11195	0.0175167	0.04153
ENSG00000253438	MIMAT0004748	0.000602107	0.160187	0.000647992	0.00259197
ENSG00000253438	MIMAT0003393	0.0033086	0.111417	0.0180639	0.0424619
ENSG00000253438	MIMAT0000093	0.00300812	0.238506	3.06411e-07	3.15166e-06
ENSG00000253438	MIMAT0000096	0.0018056	0.228376	9.78214e-07	8.68959e-06
ENSG00000236830	MIMAT0000691	0.00140506	0.226748	1.17318e-06	1.02879e-05
ENSG00000236830	MIMAT0000688	0.00140506	0.119469	0.0113837	0.029054
ENSG00000236830	MIMAT0003393	0.00110397	0.229208	8.91111e-07	8.18669e-06
ENSG00000236830	MIMAT0003885	0.00140506	0.152487	0.00119067	0.00434356
ENSG00000249859	MIMAT0000432	0.0033086	0.150873	0.00132735	0.00477846
ENSG00000281691	MIMAT0000447	0.000602107	-0.117897	0.012323	0.0309318
ENSG00000281691	MIMAT0000682	0.00180578	0.137571	0.00345429	0.0104778
ENSG00000281691	MIMAT0000092	0.00180578	0.197741	2.39111e-05	0.000148683
ENSG00000246273	MIMAT0002817	0.00080289	-0.1192	0.0114787	0.0292419
ENSG00000246273	MIMAT0003312	0.000100361	0.145054	0.00248075	0.00800394
ENSG00000197989	MIMAT0000104	0.00080289	0.145729	0.00193947	0.00653495
ENSG00000197989	MIMAT0000068	0.00120434	0.288578	4.437e-10	8.79683e-09
ENSG00000197989	MIMAT0000069	0.00291048	0.194033	3.41199e-05	0.000202061
ENSG00000197989	MIMAT0000456	0.00170614	0.250436	7.29244e-08	8.52654e-07
ENSG00000197989	MIMAT0000072	0.000501807	0.357784	5.25955e-15	2.66484e-13
ENSG00000197989	MIMAT0000440	0.000301084	0.253607	4.91712e-08	6.1151e-07
ENSG00000197989	MIMAT0000459	0.00080289	0.150394	0.00148215	0.00523923
ENSG00000197989	MIMAT0000100	0.00170614	0.272117	4.42429e-09	7.03771e-08
ENSG00000197989	MIMAT0000420	0.00140506	0.243893	1.61738e-07	1.77006e-06
ENSG00000197989	MIMAT0000244	0.00230831	0.205859	1.07251e-05	7.41775e-05
ENSG00000197989	MIMAT0000692	0.00230831	0.146102	0.0018876	0.00640755
ENSG00000197989	MIMAT0000252	0.000501807	0.139253	0.00317487	0.00982297
ENSG00000224078	MIMAT0000434	0.000903252	-0.23255	6.10236e-07	5.83778e-06
ENSG00000224078	MIMAT0000243	0.00140506	-0.162649	0.000532604	0.002188
ENSG00000224078	MIMAT0000759	0.00080289	-0.150297	0.00138578	0.00494971
ENSG00000224078	MIMAT0000069	0.00291048	-0.200852	1.7653e-05	0.000114452
ENSG00000224078	MIMAT0000456	0.00170614	-0.126392	0.0072641	0.0196778
ENSG00000224078	MIMAT0000692	0.00230831	-0.134107	0.00437439	0.0127594
ENSG00000232956	MIMAT0000103	0.00150482	0.178711	0.000179107	0.000856459
ENSG00000232956	MIMAT0000680	0.0060102	0.378959	8.1339e-17	5.85641e-15
ENSG00000232956	MIMAT0000070	0.00450992	0.474767	1.11991e-26	3.8301e-24
ENSG00000232956	MIMAT0000075	0.00450992	0.478938	3.50432e-27	3.70613e-24
ENSG00000232956	MIMAT0000081	0.00090307	0.292933	2.35374e-10	4.95372e-09
ENSG00000232956	MIMAT0000086	0.00270758	0.165618	0.00041887	0.00181333
ENSG00000232956	MIMAT0000100	0.00511021	0.256988	3.21132e-08	4.22412e-07
ENSG00000232956	MIMAT0000092	0.00270758	0.43881	1.32804e-22	3.02793e-20
ENSG00000232956	MIMAT0000093	0.00300812	0.354255	9.43629e-15	4.16414e-13
ENSG00000234912	MIMAT0000064	0.00080277	-0.152374	0.0011857	0.00433701
ENSG00000234912	MIMAT0000414	0.00140464	0.238818	2.95377e-07	3.06118e-06
ENSG00000234912	MIMAT0000103	0.00100341	0.212807	7.56819e-06	5.53652e-05
ENSG00000234912	MIMAT0000680	0.00401062	0.270062	5.83342e-09	8.96643e-08
ENSG00000234912	MIMAT0000691	0.00280828	0.170761	0.000273627	0.00124359
ENSG00000234912	MIMAT0000070	0.00300872	0.354817	8.50768e-15	4.01328e-13
ENSG00000234912	MIMAT0000075	0.00300872	0.432408	6.29646e-22	1.23051e-19
ENSG00000234912	MIMAT0000274	0.00140464	0.193385	3.62825e-05	0.000213023
ENSG00000234912	MIMAT0000281	0.00080277	0.277639	2.08013e-09	3.47026e-08
ENSG00000234912	MIMAT0004748	0.000401425	0.146315	0.00185861	0.00632482
ENSG00000234912	MIMAT0000093	0.00200632	0.261865	1.71804e-08	2.32701e-07
ENSG00000235082	MIMAT0000447	0.000602107	-0.229202	8.91679e-07	8.18669e-06
ENSG00000235082	MIMAT0000068	0.00240734	0.182688	9.72058e-05	0.000496185
ENSG00000235082	MIMAT0000069	0.00581278	-0.253627	4.90506e-08	6.1151e-07
ENSG00000235082	MIMAT0001629	0.00120403	-0.177272	0.00120085	0.00436064
ENSG00000235082	MIMAT0000721	0.00080277	-0.176089	0.000179681	0.000856459
ENSG00000235082	MIMAT0001341	0.00421094	-0.152392	0.00118409	0.00433701
ENSG00000182165	MIMAT0000427	0.000602107	0.109187	0.0209488	0.0482734
ENSG00000253352	MIMAT0000063	0.00080289	-0.192414	3.97683e-05	0.000230521
ENSG00000253352	MIMAT0005796	3.09141e-05	-0.310535	4.34501e-11	1.0428e-09
ENSG00000253352	MIMAT0000069	1.22937e-06	-0.358978	3.92499e-15	2.06515e-13
ENSG00000253352	MIMAT0000455	0.00240698	0.208247	8.41983e-06	6.06228e-05
ENSG00000253352	MIMAT0000274	0.0056084	0.241672	2.10872e-07	2.2537e-06
ENSG00000253352	MIMAT0000078	3.09141e-05	-0.231029	7.25482e-07	6.89208e-06
ENSG00000253352	MIMAT0000418	0.00880082	-0.237401	3.48657e-07	3.50708e-06
ENSG00000253352	MIMAT0000081	0.00240698	0.228582	9.55932e-07	8.54716e-06
ENSG00000253352	MIMAT0000082	0.00240698	0.218067	3.02162e-06	2.4173e-05
ENSG00000253352	MIMAT0000087	0.00480889	-0.138557	0.00322651	0.00989657
ENSG00000253352	MIMAT0000420	5.10872e-05	0.125053	0.00791149	0.0212214
ENSG00000253352	MIMAT0004692	0.00160522	0.372347	4.76088e-16	2.9604e-14
ENSG00000253352	MIMAT0000721	0.00320818	-0.209411	7.83394e-06	5.70044e-05
ENSG00000253352	MIMAT0000730	0.00640735	-0.264419	7.12982e-08	8.40827e-07
ENSG00000253352	MIMAT0000737	0.00160522	-0.1529	0.0011394	0.00419005
ENSG00000253352	MIMAT0001341	4.48824e-07	-0.164546	0.000457025	0.00193658
ENSG00000253352	MIMAT0002874	8.44807e-06	-0.174874	0.000209566	0.000981801
ENSG00000253352	MIMAT0000092	0.00720573	0.324566	1.69041e-12	4.62497e-11
ENSG00000214049	MIMAT0000104	1.18226e-05	0.13059	0.00553006	0.0155982
ENSG00000214049	MIMAT0000070	4.42308e-05	0.158566	0.000736213	0.00285309
ENSG00000214049	MIMAT0000226	0.00420883	0.139993	0.00291921	0.00915937
ENSG00000214049	MIMAT0000074	0.00840247	0.114376	0.0152031	0.0369411
ENSG00000214049	MIMAT0000281	0.00280758	0.212751	5.29354e-06	4.04557e-05
ENSG00000214049	MIMAT0000086	0.00630755	0.154351	0.00102029	0.00381354
ENSG00000214049	MIMAT0000705	0.00140464	0.168186	0.000339154	0.00151622
ENSG00000214049	MIMAT0000727	0.00490883	0.125725	0.00758024	0.0204936
ENSG00000214049	MIMAT0000728	4.22658e-06	-0.155468	0.000936509	0.00352932
ENSG00000214049	MIMAT0003393	2.31996e-05	0.180476	0.000118371	0.000588844
ENSG00000214049	MIMAT0004797	0.00490883	-0.13954	0.00301329	0.00941137
ENSG00000214049	MIMAT0003886	0.000702529	0.162049	0.000558817	0.00228385
ENSG00000214049	MIMAT0000096	6.33775e-06	0.201323	1.68535e-05	0.000109789
ENSG00000237036	MIMAT0005796	2.31996e-05	-0.129699	0.00701366	0.0192278
ENSG00000237036	MIMAT0000691	0.00979698	-0.141126	0.00269586	0.0085766
ENSG00000237036	MIMAT0000432	0.00770459	-0.178593	0.000139723	0.000685092
ENSG00000237036	MIMAT0000434	0.00630755	-0.135882	0.00387844	0.0115845
ENSG00000237036	MIMAT0000436	3.28792e-05	-0.138918	0.00350207	0.0105992
ENSG00000237036	MIMAT0000460	0.00420883	-0.195317	3.01899e-05	0.000181938
ENSG00000237036	MIMAT0000074	0.00840247	-0.1138	0.0157262	0.0380393
ENSG00000237036	MIMAT0000682	0.00630755	-0.143148	0.00233547	0.00766167
ENSG00000237036	MIMAT0000075	9.62698e-08	-0.113359	0.016138	0.0389361
ENSG00000237036	MIMAT0000279	0.00630755	-0.124846	0.00801582	0.0214592
ENSG00000237036	MIMAT0000100	5.72511e-05	-0.128141	0.00648998	0.017936
ENSG00000237036	MIMAT0000688	0.00979698	-0.165566	0.000433358	0.00187014
ENSG00000237036	MIMAT0004958	0.00979698	-0.155742	0.00215016	0.00710487
ENSG00000237036	MIMAT0000721	2.5368e-06	-0.139637	0.00305828	0.00950848
ENSG00000237036	MIMAT0003885	0.00979698	-0.136885	0.00365901	0.0110254
ENSG00000237036	MIMAT0004784	0.00420883	-0.148276	0.00160986	0.0055979
ENSG00000237036	MIMAT0005919	0.00280758	-0.223845	1.96451e-05	0.000126171
ENSG00000237036	MIMAT0004957	0.00140464	-0.139745	0.0115413	0.0293466
ENSG00000237036	MIMAT0000093	1.89878e-05	-0.110822	0.0186933	0.0437884
ENSG00000237036	MIMAT0000095	2.78302e-05	0.111445	0.0180346	0.0424619
ENSG00000238057	MIMAT0000078	0.00220684	0.177423	0.000154763	0.000750765
ENSG00000238057	MIMAT0000686	0.000401425	0.218953	1.15662e-05	7.83294e-05
ENSG00000177410	MIMAT0000691	0.00560924	0.118367	0.011978	0.0302881
ENSG00000177410	MIMAT0000455	0.00120397	-0.116647	0.0132848	0.0331031
ENSG00000177410	MIMAT0000460	1.81224e-06	0.127392	0.00681156	0.0187113
ENSG00000177410	MIMAT0000617	0.00520937	0.174905	0.000192433	0.000904633
ENSG00000177410	MIMAT0000081	0.00120397	0.126842	0.00705704	0.0192773
ENSG00000177410	MIMAT0003885	0.00560924	0.115846	0.0140425	0.0345506
ENSG00000177410	MIMAT0000092	0.00360866	0.336588	2.21132e-13	7.56273e-12
ENSG00000263272	MIMAT0002819	0.000301084	0.217458	3.22446e-06	2.53509e-05
ENSG00000244701	MIMAT0000692	0.00230831	0.124598	0.00814276	0.021714
ENSG00000274712	MIMAT0000073	0.00170614	-0.163777	0.000493512	0.00205831
ENSG00000279865	MIMAT0000427	0.000301084	-0.170519	0.000292747	0.00132609
ENSG00000279865	MIMAT0004614	0.000100361	-0.156063	0.000894497	0.00339909
ENSG00000279865	MIMAT0000231	0.000301084	-0.117644	0.0125129	0.0312938
ENSG00000279865	MIMAT0000271	0.000100361	-0.110362	0.0211744	0.0486833
ENSG00000279865	MIMAT0003161	0.000301084	-0.109677	0.0200958	0.046674
ENSG00000268568	MIMAT0000078	0.00110397	-0.133647	0.00451225	0.0130779
ENSG00000268568	MIMAT0000688	0.00140506	-0.122563	0.00941162	0.024524
ENSG00000268568	MIMAT0004958	0.00140506	-0.14126	0.00543147	0.0153835
ENSG00000267009	MIMAT0000682	0.000903252	0.112356	0.0171094	0.0406348
ENSG00000267009	MIMAT0000272	0.000301084	-0.11153	0.0179466	0.0424022
ENSG00000267009	MIMAT0000420	0.00140506	0.119817	0.0109653	0.0281435
ENSG00000197332	MIMAT0000433	0.000903252	-0.115767	0.0140017	0.0345506
ENSG00000197332	MIMAT0001638	0.000100361	-0.129608	0.0061245	0.0169945
ENSG00000196696	MIMAT0000258	0.00100361	0.172461	0.000237049	0.00109186
ENSG00000276570	MIMAT0000448	0.00080289	-0.21123	6.19883e-06	4.60869e-05
ENSG00000279557	MIMAT0000274	0.000702529	0.129784	0.00583072	0.0162453
ENSG00000226853	MIMAT0003301	0.000602168	-0.136887	0.00397621	0.0118249
ENSG00000264112	MIMAT0000416	0.000301084	-0.156707	0.000850996	0.00325185
ENSG00000276855	MIMAT0000680	0.00200723	-0.22306	1.76165e-06	1.46947e-05
ENSG00000276855	MIMAT0000691	0.00140506	-0.212762	5.28755e-06	4.04557e-05
ENSG00000276855	MIMAT0000434	0.000903252	-0.16963	0.000300803	0.00135361
ENSG00000276855	MIMAT0000243	0.00140506	-0.183216	9.27103e-05	0.000478595
ENSG00000276855	MIMAT0000759	0.00080289	-0.233772	5.30542e-07	5.18416e-06
ENSG00000276855	MIMAT0000457	0.000200723	-0.135948	0.004149	0.0122588
ENSG00000276855	MIMAT0000222	0.000401445	-0.291526	2.89197e-10	5.97038e-09
ENSG00000276855	MIMAT0000460	0.000602168	-0.199186	2.07804e-05	0.000132221
ENSG00000276855	MIMAT0000617	0.0013047	-0.180037	0.000123056	0.000609931
ENSG00000276855	MIMAT0000075	0.00150542	-0.184374	8.35185e-05	0.000432778
ENSG00000276855	MIMAT0018926	0.000100361	-0.156049	0.00437049	0.0127594
ENSG00000276855	MIMAT0003393	0.00110397	-0.191903	4.17266e-05	0.00023984
ENSG00000276855	MIMAT0001536	0.00190686	-0.15889	0.000717779	0.00279602
ENSG00000276855	MIMAT0002888	0.000301084	-0.186552	6.85181e-05	0.000366144
ENSG00000276855	MIMAT0003242	0.000301084	-0.362696	1.94712e-15	1.10986e-13
ENSG00000264772	MIMAT0000064	0.00120397	-0.233339	5.5761e-07	5.41e-06
ENSG00000264772	MIMAT0000680	0.0060102	0.251165	6.66451e-08	7.92787e-07
ENSG00000264772	MIMAT0000069	0.00870692	0.131251	0.00529404	0.0150254
ENSG00000264772	MIMAT0000070	0.00450992	0.18081	0.00011492	0.00057376
ENSG00000264772	MIMAT0000091	0.00300812	0.114077	0.0154728	0.0375297
ENSG00000264772	MIMAT0004797	0.00210632	0.152186	0.00120267	0.00436064
ENSG00000267254	MIMAT0000456	0.00170614	-0.237226	3.55831e-07	3.55311e-06
ENSG00000230551	MIMAT0000680	0.00200723	0.116457	0.0134371	0.0333221
ENSG00000230551	MIMAT0000420	0.00140506	0.22362	1.65688e-06	1.39914e-05
ENSG00000230551	MIMAT0004775	0.000100361	0.214303	5.3447e-06	4.06197e-05
ENSG00000257379	MIMAT0000433	0.00180578	-0.165852	0.000410934	0.00179031
ENSG00000257379	MIMAT0000437	0.000602107	-0.138397	0.00326268	0.00996281
ENSG00000257379	MIMAT0000077	0.00120403	0.132328	0.00492851	0.0141346
ENSG00000257379	MIMAT0000755	0.00200632	-0.231121	9.27824e-07	8.40572e-06
ENSG00000257379	MIMAT0004784	0.00120403	-0.296859	1.31686e-10	2.90559e-09
ENSG00000257379	MIMAT0003258	0.00300872	-0.282453	1.15724e-09	2.02963e-08
ENSG00000264885	MIMAT0005796	0.00110397	-0.2534	9.67442e-08	1.10288e-06
ENSG00000264885	MIMAT0000456	0.00170614	-0.249766	7.92053e-08	9.10528e-07
ENSG00000264885	MIMAT0000100	0.00170614	-0.26942	6.35696e-09	9.5564e-08
ENSG00000264885	MIMAT0000692	0.00230831	-0.391986	5.60392e-18	5.89705e-16
ENSG00000264885	MIMAT0000755	0.00100361	-0.200795	2.1563e-05	0.000135313
ENSG00000264885	MIMAT0003258	0.00150542	-0.386387	2.1155e-17	1.80875e-15
ENSG00000264885	MIMAT0004809	0.000401445	-0.421414	8.44989e-21	1.44493e-18
ENSG00000235423	MIMAT0003258	0.00150542	-0.183298	9.54174e-05	0.00048888
ENSG00000276148	MIMAT0000682	0.000903252	0.182189	0.000101641	0.000516895
ENSG00000276148	MIMAT0000244	0.00230831	0.159079	0.000707175	0.00276729
ENSG00000267048	MIMAT0000459	0.00080289	0.188688	6.31609e-05	0.000341518
ENSG00000252150	MIMAT0000078	0.00110397	0.148256	0.00161226	0.0055979
ENSG00000252150	MIMAT0000730	0.00080289	0.119309	0.0165641	0.0395456
ENSG00000248774	MIMAT0000418	0.00110397	-0.142821	0.00239068	0.00780536
ENSG00000273345	MIMAT0000443	0.000200723	0.238834	2.9485e-07	3.06118e-06
ENSG00000273345	MIMAT0000423	0.000200723	0.148761	0.0015533	0.00544851
ENSG00000273345	MIMAT0000425	0.00120434	0.142495	0.00244688	0.00791331
ENSG00000260269	MIMAT0005796	0.00110397	-0.120783	0.0120929	0.0305222
ENSG00000279880	MIMAT0000425	0.00120434	0.137661	0.00343305	0.0104365
