# Supplementary material for: Construction and Characterization of a Synergistic lncRNA–miRNA Network Reveals a Crucial and Prognostic Role of lncRNAs in Colon Cancer
Source: Front Genet. 2020 Sep 15;11:572983. doi: 10.3389/fgene.2020.572983 (PMC7522580; doi:10.3389/fgene.2020.572983)
Supplement: Supplementary file 5 [file Table_4.XLSX]

## Sheet: lncRNA_sequence
ENST00000542466	CCCCTTCCGCGAACCCCGAGCGGGTAGACCCAGAGCAATCCGAGTGTGGAAACAATGGAGAGGGGGCGTGTTGAGCTGGGGTCTCCATGCCTCGTTGGGGAGAGGGAGCTCACGTACCCACAGCAGCAGTTGCGTGATGACGACGTGGGCGAGCTCGGCCGCCAGGTGGAGTGGGGAGCGCAGCTGTGGGTCCTCTACGCTGGTGTCGAGCGGCCCGTGTCGCGCATGGGCCAAAAGCAGGAGAACGGTAGCCACGTCCTGGGCCTGCACGGCGGCCCACAGCTGGCGGCCCAGCGGCTCCTCCGAGGTGCTCAGCGGCGCCAGGAACAGTAGCTGCTCGTACTTGGCGCGAATCCACGACTCGCGCTCCTCCCTGCAAGACCAGGGATCAACGGAAAA…	ENSG00000255737
ENST00000425653	GCAGGTCTGGGCACCGTAACAATTTTGCGCTTTGCTTCCCCAGGGCTGACGCGCCACTATGTAGCGGGTTTCGGGCGGGCCACGCGTGCGGGACAGGAACCCAACCCCAGCCGACCTTGAGCTCCAGGAGTTCGTCTCTTACGTCTGCGGAAGTGCAGCTGCCTCAGTTCTTAGCGCAGGTTGACAACTACAGGCACAAGCCATTGAAGCTGGAATGTCCTGTTGCTGGTATTTCAATTGACTTAAGCCAACTATCCCTTCAGTTACAATAGGAAAGTGCCTCTAATAAGGCCAAATATGCGTACTAACTTGTAGCAACCACGTGTCCGTGCAGTGCCACAGGAGCTAGAGCAGTGACAATGCTGGTGGCAACAGGGCAGTGTAGCAGGTGCTTCATGT…	ENSG00000226950
ENST00000623036	GTCCGTGCAGTGCCACAGGAGCTAGAGCAGTGACAATGCTGGTGGCAACAGGGCAGTGTAGCAGGTAAAGAAATGGATTAGTGATAACTCAAGTTTCATCACCTGTGAGTATCTCTGAATGAGAGGCTTCACATGTATAACTTTTAGGCAATGTGACTTCTGGAAAGTCACTTGTCTCTTGAGATTTGGTGTCCTGGTGTAACAGTTAAGAATTATTTCAACCAAACTAGGAAAGGACCACAGTCGAGCTGTTAAGAATATAAACTCTTCATATTATTTCATTGCATTGAGCCTAAGAAGGTTCACAAAATTTGGCACAGAAGGAGTATCTGTCAGCATATTCTGTTTTTTTGTGTGTGTCTATGTAGCAAGTATTAATATTTATCTTGGAGTCATTCT…	ENSG00000226950
ENST00000411630	AGAGTCTTCCCGGGATTGGCTGCGGGCCTCGCGACCCTCCTGCTTCCCTCCCCGCCCCGCGCCGCCTCTCTGGTTTGTGCGCCCGTCGCAGGTCGCAGGCCTCTTTGTCAGCTGGAGTTGCGCGGGCTGACGCGCCACTATGTAGCGGGTTTCGGGCGGGCCACGCGTGCGGGACAGGAACCCAACCCCAGCCGACCTTGAGCTCCAGGAGTTCGTCTCTTACGTCTGCGGAAGTGCAGCTGCCTCAGTTCTTAGCGCAGGTTGACAACTACAGGCACAAGCCATTGAAGCTGGAATGTCCTGTTGCTGGTATTTCAATTGACTTAAGCCAACTATCCCTTCAGTTACAATAGGAAAGTGCCTCTAATAAGGCCAAATATGCGTACTAACTTGTAGCAA…	ENSG00000226950
ENST00000441504	GCAGGCCTCTTTGTCAGCTGGAGTTGCGCGGGCTGACGCGCCACTATGTAGCGGGTTTCGGGCGGGCCACGCGTGCGGGACAGGAACCCAACCCCAGCCGACCTTGAGCTCCAGGAGTTCGTCTCTTACGTCTGCGGAAGTGCAGCTGCCTCAGTTCTTAGCGCAGGTATGTTCCTAGCCTTGAGCGGGGTGGGGGAAGGAATGAGTCAGCCTGGAGCACGTGGCCAGTGGGACCGGAGGGTTCCCCGGCGTCTGTTTGTCGCCAAGGTCCGAATCCGGCTCCCCTTAACTGGAAGGAAACATCCATGTAGGGGCTCACCAAACAAAACAGCTGTG	ENSG00000226950
ENST00000444958	GGCTGACGCGCCACTATGTAGCGGGTTTCGGGCGGGCCACGCGTGCGGGACAGGAACCCAACCCCAGCCGACCTTGAGCTCCAGGAGTTCGTCTCTTACGTCTGCGGAAGTGCAGCTGCCTCAGTTCTTAGCGCAGGTTGACAACTACAGGCACAAGCCATTGAAGCTGGAATGTCCTGTTGCTGGTAAAGAAATGGATTAGTGATAACTCAAGTTTCATCACCTCTCTACAAGTTTCACGCTGTTTAAGTCATGAACCTACAAAAGCCTGTGAAAAAATCTTTGAAGATGCTCAGCTTGTTTCAGTCTGAAATTTCTCCAAGACCAATGAACAAAACAGGATCATGCCCTGAATACACACCCAAGCTGCAGGCTCCTGCTTAGCCCTATTTTGGTTTG…	ENSG00000226950
ENST00000653147	GGGTGGGGGAAGGAATGAGTCAGCCTGGAGCACGTGGCCAGTGGGACCGGAGGGTTCCCCGGCGTCTGTTTGTCGCCAAGGTCCGAATCCGGCTCCCCTTAACTGGAAGGAAACATCCATGTAGGGGCTCACCAAACAAAACAGCTGTGTTTCTAGTGTGGTTTCAGACTTAGAGAAGCAGAGATCCACGAGGTTGACAACTACAGGCACAAGCCATTGAAGCTGGAATGTCCTGTTGCTGGTATTTCAATTGACTTAAGCCAACTATCCCTTCAGTTACAATAGGAAAGTGCCTCTAATAAGGCCAAATATGCGTACTAACTTGTAGCAACCACGTGTCCGTGCAGTGCCACAGGAGCTAGAGCAGTGACAATGCTGGTGGCAACAGGGCAGTGTAGC…	ENSG00000226950
ENST00000662100	GCGCGGGCTGGGAGCGCCGGCAAGGGCGGCCCTCGCGCACCTGGCTGCCAGCCCGCAGGGGGCTCGCACGCAGACCTGCCCTTGCCACCTCAGCGCTCGGGTGCGGGCTGGGGGCGGTGGAGCCACGAAAGGTGGTGCCGAGAGCGGAGCGCAGGACAGCGCAGGAGCCCCGGCGCATCGCGGCGCGCACAGACCCAGGATTTGTGAAGAGGTGACCCAAATTTCAAGACAATGTTGGATGCAAACGGATTTGCCAGCAACTGCATCACTGTCAAAACCAGCTCTGCCCGTGTCTTCCGAAGATACCAAGTGAAATACATGTAGATGGGATTTACATCTGAAAAACCAAGTGAGAAACTGAAGACCAGAGAGGGTGAGTGGTTTACTCAGTTTGGCACA…	ENSG00000268388
ENST00000600553	TAGATGGGATTTACATCTGAAAAACCAAGTGAGAAACTGAAGACCAGAGAGGGTGAGTGGTTTACTCAGTTTGGCACAACTGACCCCAACCTAGCCCTCCATGAGGACTGAGCGCATGAGAGATCCTGAGCCACAGCCGCCCAGCCCTGCTCCTCTCGAATTTCTGACCTACAGGAACTGCAAGAAGTAATGAAAGACTGCTGTTTAAAGCCACTGCATTTTGGCATGATTTGTTATGCAGTCGTAGATAACCAGAAAACATCGGATTTACATTTTAAGGAAACAGAGAAGCAAAGAAGTTAGCAAGCTTGTTTTGGCAGAAGAAAAAACACAAAATACCCAACCACAGATCCTC	ENSG00000268388
ENST00000594398	GGTAAAACTGCCCAGGCCCCGGGTATCAGGATCATACTCAAACCCCAACCCCTGCCCGCCCCAGCCAGGAGGGGAGACGGTTGGGAGTGGGAGGCCTCGGCGCTGTTCTCTGGATGCAACTGAGATTGCCGCTAGAGGGTGACGCCTGGGTCGGAATCCAAGGATTTGTGAAGAGGTGACCCAAATTTCAAGACAATGTTGGATGCAAACGGATTTGCCAGCAACTGCATCACTGTCAAAACCAGCTCTGCCCGTGTCTTCCGAAGATACCAAGTGAAATACATGTAGATGGGATTTACATCTGAAAAACCAAGTGAGAAACTGAAGACCAGAGAGGGTGAGTGGTTTACTCAGTTTGGCACAACTGACCCCAACCTAGCCCTCCATGAGGACTGAGCG…	ENSG00000268388
ENST00000659545	AGACAGCGCGGGCTGGGAGCGCCGGCAAGGGCGGCCCTCGCGCACCTGGCTGCCAGCCCGCAGGGGGCTCGCACGCAGACCTGCCCTTGCCACCTCAGCGCTCGGGTGCGGGCTGGGGGCGGTGGAGCCACGAAAGGTGGTGCCGAGAGCGGAGCGCAGGACAGCGCAGGAGCCCCGGCGCATCGCGGCGCGCACAGACCCAGGATTTGTGAAGAGGTGACCCAAATTTCAAGACAATGTTGGATGCAAACGGATTTGCCAGCAACTGCATCACTGTCAAAACCAGCTCTGCCCGTGTCTTCCGAAGATACCAAGTGAAATACATGTAGATGGGATTTACATCTGAAAAACCAAGTGAGAAACTGAAGACCAGAGAGGGTGAGTGGTTTACTCAGTTTG…	ENSG00000268388
ENST00000595886	AGCAGACAGCGCGGGCTGGGAGCGCCGGCAAGGGCGGCCCTCGCGCACCTGGCTGCCAGCCCGCAGGGGGCTCGCACGCAGACCTGCCCTTGCCACCTCAGCGCTCGGGTGCGGGCTGGGGGCGGTGGAGCCACGAAAGGTGGTGCCGAGAGCGGAGCGCAGGACAGCGCAGGAGCCCCGGCGCATCGCGGCGCGCACAGACCCAGGATTACTTCATGCACATAAAAGAAAACGCAACTACAGTGGACCCTGAACAACCTATGGCCTGCAGCCACTGAAGAATGCTTGCATAAGGAGCTCTTCTCTGCACATACCCCGACACAGTGATGGTATCTTGCAGCTGCTGCTTCTGTCCAAGGCACTGCAGCCTACTCGTCAAAAGCCCGAAGCCCAGCTCTG…	ENSG00000268388
ENST00000659486	GCAGACAGCGCGGGCTGGGAGCGCCGGCAAGGGCGGCCCTCGCGCACCTGGCTGCCAGCCCGCAGGGGGCTCGCACGCAGACCTGCCCTTGCCACCTCAGCGCTCGGGTGCGGGCTGGGGGCGGTGGAGCCACGAAAGGTGGTGCCGAGAGCGGAGCGCAGGACAGCGCAGGAGCCCCGGCGCATCGCGGCGCGCACAGACCCAGGATTACTTCATGCACATAAAAGAAAACGCAACTACAGTGGACCCTGAACAACGTAGGAAACAGAGAAGCAAAGAAGTTAGCAAGCTTGTTTTGGCAGAAGAAAAAACACAAAATACCCAACCACAGATCCTCAAAAATATTGCTAAGCACTAATTTTGCTAACATGTTAGACAGCCTTCGGATCTAGGCAATCT…	ENSG00000268388
ENST00000669311	GCGCGCCAGGCCAGGTTCCTGAGAGCAGACAGCGCGGGCTGGGAGCGCCGGCAAGGGCGGCCCTCGCGCACCTGGCTGCCAGCCCGCAGGGGGCTCGCACGCAGACCTGCCCTTGCCACCTCAGCGCTCGGGTGCGGGCTGGGGGCGGTGGAGCCACGAAAGGTGGTGCCGAGAGCGGAGCGCAGGACAGCGCAGGAGCCCCGGCGCATCGCGGCGCGCACAGACCCAGAAGGTGGGGCAAGAGGATGGTGGTGAACATTTTCCTTCTTTCACACACACATGCCTTGGCATTGCGTTTGCCTGCATGCAGCTATGGCCTGCAGCCACTGAAGAATGCTTGCATAAGGAGCTCTTCTCTGCACATACCCCGACACAGTGATGGTATCTTGCAGCTGCTGC…	ENSG00000268388
ENST00000667117	TCCTGAGAGCAGACAGCGCGGGCTGGGAGCGCCGGCAAGGGCGGCCCTCGCGCACCTGGCTGCCAGCCCGCAGGGGGCTCGCACGCAGACCTGCCCTTGCCACCTCAGCGCTCGGGTGCGGGCTGGGGGCGGTGGAGCCACGAAAGGTGGTGCCGAGAGCGGAGCGCAGGACAGCGCAGGAGCCCCGGCGCATCGCGGCGCGCACAGACCCAGGATTTGTGAAGAGGTGACCCAAATTTCAAGACAATGTTGGATGCAAACGGATTTGCCAGCAACTGCATCACTGTCAAAACCAGCTCTGCCCGTGTCTTCCGAAGATACCAAGTGAAATACATGTAGATGGGATTTACATCTGAAAAACCAAGTGAGAAACTGAAGACCAGAGAGGGTGAGTGGTTT…	ENSG00000268388
ENST00000593604	CAGGCCAGGTTCCTGAGAGCAGACAGCGCGGGCTGGGAGCGCCGGCAAGGGCGGCCCTCGCGCACCTGGCTGCCAGCCCGCAGGGGGCTCGCACGCAGACCTGCCCTTGCCACCTCAGCGCTCGGGTGCGGGCTGGGGGCGGTGGAGCCACGAAAGGTGGTGCCGAGAGCGGAGCGCAGGACAGCGCAGGAGCCCCGGCGCATCGCGGCGCGCACAGACCCAGGATTTGTGAAGAGGTGACCCAAATTTCAAGACAATGTTGGATGCAAACGGATTTGCCAGCAACTGCATCACTGTCAAAACCAGCTCTGCCCGTGTCTTCCGAAGATACCAAGTGAAATACATGTAGATGGGATTTACATCTGAAAAACCAAGGCAAGAGGCCATGGGAAGGGACGG…	ENSG00000268388
ENST00000598996	ACTGCGCGCCAGGCCAGGTTCCTGAGAGCAGACAGCGCGGGCTGGGAGCGCCGGCAAGGGCGGCCCTCGCGCACCTGGCTGCCAGCCCGCAGGGGGCTCGCACGCAGACCTGCCCTTGCCACCTCAGCGCTCGGGTGCGGGCTGGGGGCGGTGGAGCCACGAAAGGTGGTGCCGAGAGCGGAGCGCAGGACAGCGCAGGAGCCCCGGCGCATCGCGGCGCGCACAGACCCAGGATTTGTGAAGAGGTGACCCAAATTTCAAGACAATGTTGGATGCAAACGGATTTGCCAGCAACTGCATCACTGTCAAAACCAGCTCTGCCCGTGTCTTCCGAAGATACCAAGTGAAATACATGTAGATGGGATTTACATCTGAAAAACCAAGTGAGAAACTGAAGAC…	ENSG00000268388
ENST00000659025	GATGGCAAAGGCCCTGGCAGGAAGTTTACAGGGTTTAACGTAAACAAGTTCTGGGGGATTCTTTAATAATAATAATAGAGAATTCCGCGTGCGCAGGGCGGGAGGGGGGAGTTGGCCTAATGCCCCTGTGGGCTCGGCCTGCCGCCGCCGCGGGGCCTCTGACACTGCGCGCCAGGCCAGGTTCCTGAGAGCAGACAGCGCGGGCTGGGAGCGCCGGCAAGGGCGGCCCTCGCGCACCTGGCTGCCAGCCCGCAGGGGGCTCGCACGCAGACCTGCCCTTGCCACCTCAGCGCTCGGGTGCGGGCTGGGGGCGGTGGAGCCACGAAAGGTGGTGCCGAGAGCGGAGCGCAGGACAGCGCAGGAGCCCCGGCGCATCGCGGCGCGCACAGACCCAGGATT…	ENSG00000268388
ENST00000597578	AGGCCAGGTTCCTGAGAGCAGACAGCGCGGGCTGGGAGCGCCGGCAAGGGCGGCCCTCGCGCACCTGGCTGCCAGCCCGCAGGGGGCTCGCACGCAGACCTGCCCTTGCCACCTCAGCGCTCGGGTGCGGGCTGGGGGCGGTGGAGCCACGAAAGGTGGTGCCGAGAGCGGAGCGCAGGACAGCGCAGGAGCCCCGGCGCATCGCGGCGCGCACAGACCCAGTGAGAAACTGAAGACCAGAGAGGGTGAGTGGTTTACTCAGTTTGGCACAACTGACCCCAACCTAGCCCTCCATGAGGACTGAGCGCATGAGAGATCCTGAGCCACAGCCGCCCAGCCCTGCTCCTCTCGAATTTCTGACCTACAGGAACTGCAAGAAGTAATGAAAGACTGCTGTTT…	ENSG00000268388
ENST00000599749	ATTTGGCCCCGCGGCCCCGTTTTCAAAGCGCAGGTTCCGATTTCCCGAGAGATGGCAAAGGCCCTGGCAGGAAGTTTACAGGGTTTAACGTAAACAAGTTCTGGGGGATTCTTTAATAATAATAATAGAGAATTCCGCGTGCGCAGGGCGGGAGGGGGGAGTTGGCCTAATGCCCCTGTGGGCTCGGCCTGCCGCCGCCGCGGGGCCTCTGACACTGCGCGCCAGGCCAGGTTCCTGAGAGCAGACAGCGCGGGCTGGGAGCGCCGGCAAGGGCGGCCCTCGCGCACCTGGCTGCCAGCCCGCAGGGGGCTCGCACGCAGACCTGCCCTTGCCACCTCAGCGCTCGGGTGCGGGCTGGGGGCGGTGGAGCCACGAAAGGTGGTGCCGAGAGCGGAGCGC…	ENSG00000268388
ENST00000671115	GAGAGCAGACAGCGCGGGCTGGGAGCGCCGGCAAGGGCGGCCCTCGCGCACCTGGCTGCCAGCCCGCAGGGGGCTCGCACGCAGACCTGCCCTTGCCACCTCAGCGCTCGGGTGCGGGCTGGGGGCGGTGGAGCCACGAAAGGTGGTGCCGAGAGCGGAGCGCAGGACAGCGCAGGAGCCCCGGCGCATCGCGGCGCGCACAGACCCAGGATTACTTCATGCACATAAAAGAAAACGCAACTACAGTGGACCCTGAACAACGTAGGAAACAGAGAAGCAAAGAAGTTAGCAAGCTTGTTTTGGCAGAAGAAAAAACACAAAATACCCAACCACAGATCCTCAAAAATATTGCTAAGCACTAATTTTGCTAACATGTTAGACAGCCTTCGGATCTAGGCA…	ENSG00000268388
ENST00000412059	TTTCGAGGTAGGAGTCGACTCCTGTGAGGTATGGTGCTGGGTGCAGATGCAGTGTGGCTCTGGATAGCACCTTATGGACAGTTGTGTCCCCAAGGAAGGATGAGAATAGCTACTGAAGTCCTAAAGAGCAAGCCTAACTCAAGCCATTGGCACACAGGCATTAGACAGAAAGCTGGAAGTTGAAATGGTGGAGTCCAACTTGCCTGGACCAGCTTAATGGTTCTGCTCCTGGTAACGTTTTTATCCATGGATGACTTGCTTGGGTAAGGACATGAAGACAGTTCCTGTCATACCTTTTAAAGGTATGGAGAGTCGGCTTGACTACACTGTGTGGAGCAAGTTTTAAAGAAGCAAAGGACTCAGAATTCATGATTGAAGAAATGCAGGTTAGTTTAAACT…	ENSG00000234741
ENST00000448718	GTATGGTGCTGGGTGCAGATGCAGTGTGGCTCTGGATAGCACCTTATGGACAGTTGTGTCCCCAAGGAAGGATGAGAATAGCTACTGAAGTCCTAAAGAGCAAGCCTAACTCAAGCCATTGGCACACAGGCATTAGACAGAAAGCTGGAAGTTGAAATGGTGGAGTCCAACTTGCCTGGACCAGCTTAATGGTTCTGCTCCTGGTAACGTTTTTATCCATGGATGACTTGCTTGGGTATGGAGAGTCGGCTTGACTACACTGTGTGGAGCAAGTTTTAAAGAAGCAAAGGACTCAGAATTCATGATTGAAGAAATGCAGGCAGACCTGTTATCCTAAACTAGGGTTTTTAATGACCACAACAAGCAAGCATGCAGCTTACTGCTTGAAAGGGTCTTGCC…	ENSG00000234741
ENST00000422183	GTATGGTGCTGGGTGCAGATGCAGTGTGGCTCTGGATAGCACCTTATGGACAGTTGTGTCCCCAAGGAAGGATGAGAATAGCTACTGAAGTCCTAAAGAGCAAGCCTAACTCAAGCCATTGGCACACAGGCATTAGACAGAAAGCTGGAAGTTGAAATGGTGGAGTCCAACTTGCCTGGACCAGCTTAATGGTTCTGCTCCTGGTAACGTTTTTATCCATGGATGACTTGCTTGGGTATGGAGAGTCGGCTTGACTACACTGTGTGGAGCAAGTTTTAAAGAAGCAAAGGACTCAGAATTCATGATTGAAGAAATGCAGGCAGACCTGTTATCCTAAACTAGGGTTTTTAATGACCACAACAAGCAAGCATGCAGCTTACTGCTTGAAAGGTGAGGATT…	ENSG00000234741
ENST00000443799	CTTTTCGAGGTAGGAGTCGACTCCTGTGAGGTATGGTGCTGGGTGCAGATGCAGTGTGGCTCTGGATAGCACCTTATGGACAGTTGTGTCCCCAAGGAAGGATGAGAATAGCTACTGAAGTAAGTTGAAAATTCCCTCTCAAAAAGGTTTAAAGCCATTGGATGTGCCACAATGATGACAGTTTATTTGCTACTCTTGAGTGCTAGAATGATGAGGATCTTAACCACCATTATCTTAACTGAGGCACCCAAAATGGTGAGTTGGGGAACATAGAGAGTACACCTAAGTTCACATGAAGTTGTTTCTTCCCAGGTCCTAAAGAGCAAGCCTAACTCAAGCCATTGGCACACAGGCATTAGACAGAAAGCTGGAAGTTGAAATGGTAAGTGAAACTGTATC…	ENSG00000234741
ENST00000451607	CTGTGTTGGTAGGGACATCTGAGAGTAATGATGAATGCCAACCGCTCTGATGGTGGCACATGCCGAGTCACCCGAGTAAGCTATTGTTAAGGGCCGTGACCCGAGCCTCCATCAGCCGTCCGCTCTCATGAAAGGCTGTCGGTGGTAGTCCACGTGCTTAAGTGCCTGCATTCCGCAGTGTCACCAATATTTCCATTAGTGTTTCTTTTTTCTTTTTTGAGACCGAGCCTCGTTCTGTCACCCAGGCTGGAATGCAGTGGCTCGACATCGGTTAATGGCAACCTCCGCGTCCCGAGTTAAGCAGTTCTGCCTCAGCCTCCCAAGTAACTGGGACTACAGGCGCGCGCCACCATGCTAGGCTTTTATATTTTTAGTAGAGACGGGGTTTCACCATGTTGG…	ENSG00000234741
ENST00000442067	GTATGGTGCTGGGTGCAGATGCAGTGTGGCTCTGGATAGCACCTTATGGACAGTTGTGTCCCCAAGGAAGGATGAGAATAGCTACTGAAGTCCTAAAGAGCAAGCCTAACTCAAGCCATTGGCACACAGGCATTAGACAGAAAGCTGGAAGTTGAAATGGTGGAGTCCAACTTGCCTGGACCAGCTTAATGGTTCTGCTCCTGGTAACGTTTTTATCCATGGATGACTTGCTTGGGTAAGGACATGAAGACAGTTCCTGTCATACCTTTTAAAGGTACATGTTTTATTGATGTTAACGTTAATTGATTGAGCTACTGTTAGTGATGATTTTAAAATTAAAGCAGATGGGAATCTCTCTGAGAAAGAAAATGGAGATTAATCTTAAACTGAAACAGTAGT…	ENSG00000234741
ENST00000432536	ACCGCTCTGATGGTGGCACATGCCGAGTCACCCGAGTAAGCTATTGTTAAGGGCCGTGACCCGAGCCTCCATCAGCCGTCCGCTCTCATGAAAGGCTGTCGGTGGTAGTCCACGTGCTTAAGTGCCTGCATTCCGCAGTGTCACCAATATTTCCATTAGTGTTTCTTTTTTCTTTTTTGAGACCGAGCCTCGTTCTGTCACCCAGGCTGGAATGCAGTGGCTCGACATCGGTTAATGGCAACCTCCGCGTCCCGAGTTAAGCAGTTCTGCCTCAGCCTCCCAAGTAACTGGGACTACAGGCGCGCGCCACCATGCTAGGCTTTTATATTTTTAGTAGAGACGGGGTTTCACCATGTTGGCGAGACTGGTCTTGAACTCCTGACCTCAGGTGATCCACCA…	ENSG00000234741
ENST00000452197	GAGGTAGGAGTCGACTCCTGTGAGGTATGGTGCTGGGTGCAGATGCAGTGTGGCTCTGGATAGCACCTTATGGACAGTTGTGTCCCCAAGGAAGGATGAGAATAGCTACTGAAGTCCTAAAGAGCAAGCCTAACTCAAGCCATTGGCACACAGGTATGGAGAGTCGGCTTGACTACACTGTGTGGAGCAAGTTTTAAAGAAGCAAAGGACTCAGAATTCATGATTGAAGAAATGCAGGCAGACCTGTTATCCTAAACTAGGGTTTTTAATGACCACAACAAGCAAGCATGCAGCTTACTGCTTGAAAGGGTCTTGCCTCACCCAAGCTAGAGTGCAGTGGCCTTTGAAGCTTACTACAGCCTCAAACTTCTGGGCTCAAGTGATCCTCAGCCTCCCAGT…	ENSG00000234741
ENST00000430245	CAGCACTTGAGCAGCTTTCTTCTGCGTTAGGAAGCCTGGGGAGAGGGGAACTGGCTAAAGGGCAAAATGTCACTGAGGAACTTCGGAGAAGATGGGGACAAGGCGTCGGGCGGGGGAGCCAGCGCTCAGGAGCCCAGGCACCATACTGTCTTTTCGAGGTATGGTGCTGGGTGCAGATGCAGTGTGGCTCTGGATAGCACCTTATGGACAGTTGTGTCCCCAAGGAAGGATGAGAATAGCTACTGAAGTCCTAAAGAGCAAGCCTAACTCAAGCCATTGGCACACAGGCATTAGACAGAAAGCTGGAAGTTGAAATGGTGGAGTCCAACTTGCCTGGACCAGCTTAATGGTTCTGCTCCTGGTAACGTTTTTATCCATGGATGACTTGCTTGGGTATGG…	ENSG00000234741
ENST00000450589	TTTCGAGGTAGGAGTCGACTCCTGTGAGGTATGGTGCTGGGTGCAGATGCAGTGTGGCTCTGGATAGCACCTTATGGACAGTTGTGTCCCCAAGGAAGGATGAGAATAGCTACTGAAGTCCTAAAGAGCAAGCCTAACTCAAGCCATTGGCACACAGGCATTAGACAGAAAGCTGGAAGTTGAAATGGTGGAGTCCAACTTGCCTGGACCAGCTTAATGGTTCTGCTCCTGGTAACGTTTTTATCCATGGATGACTTGCTTGGGTAAGGACATGAAGACAGTTCCTGTCATACCTTTTAAAGGTATGGAGAGTCGGCTTGACTACACTGTGTGGAGCAAGTTTTAAAGAAGCAAAGGACTCAGAATTCATGATTGAAGAAATGCAGGCAGACCTGTTAT…	ENSG00000234741
ENST00000436285	GTATGGTGCTGGGTGCAGATGCAGTGTGGCTCTGGATAGCACCTTATGGACAGTTGTGTCCCCAAGGAAGGATGAGAATAGCTACTGAAGTCCTAAAGAGCAAGCCTAACTCAAGCCATTGGCACACAGGCATTAGACAGAAAGCTGGAAGTTGAAATGGTGGAGTCCAACTTGCCTGGACCAGCTTAATGGTTCTGCTCCTGGTAACGTTTTTATCCATGGATGACTTGCTTGGGTAAGGACATGAAGACAGTTCCTGTCATACCTTTTAAAGGTATGGAGAGTCGGCTTGACTACACTGTGTGGAGCAAGTTTTAAAGAAGCAAAGGACTCAGAATTCATGATTGAAGAAATGCAGGTTAGTTTAAACTTTGAAGGAAATTTTTAAGGTGGCAAAAG…	ENSG00000234741
ENST00000436656	CTTTTCGAGGTAGGAGTCGACTCCTGTGAGGTATGGTGCTGGGTGCAGATGCAGTGTGGCTCTGGATAGCACCTTATGGACAGTTGTGTCCCCAAGGAAGGATGAGAATAGCTACTGAAGTCCTAAAGAGCAAGCCTAACTCAAGCCATTGGCACACAGGCATTAGACAGAAAGCTGGAAGTTGAAATGGTGGAGTCCAACTTGCCTGGACCAGCTTAATGGTTCTGCTCCTGGTAACGTTTTTATCCATGGATGACTTGCTTGGGTAAGGACATGAAGACAGTTCCTGTCATACCTTTTAAAGGTACATGTTTTATTGATGTTAACGTTAATTGATTGAGCTACTGTTAGTGATGATTTTAAAATTAAAGCAGATGGGAATCTCTCTGAGAAAGAAAA…	ENSG00000234741
ENST00000449589	CTTTTCGAGGTAGGAGTCGACTCCTGTGAGGTATGGTGCTGGGTGCAGATGCAGTGTGGCTCTGGATAGCACCTTATGGACAGTTGTGTCCCCAAGGAAGGATGAGAATAGCTACTGAAGTAAGTTGAAAATTCCCTCTCAAAAAGGTTTAAAGCCATTGGATGTGCCACAATGATGACAGTTTATTTGCTACTCTTGAGTGCTAGAATGATGAGGATCTTAACCACCATTATCTTAACTGAGGCACCCAAAATGGTGAGTTGGGGAACATAGAGAGTACACCTAAGTTCACATGAAGTTGTTTCTTCCCAGGTCCTAAAGAGCAAGCCTAACTCAAGCCATTGGCACACAGGCATTAGACAGAAAGCTGGAAGTTGAAATGGTGGAGTCCAACTTGCC…	ENSG00000234741
ENST00000422008	TGCAGATGCAGTGTGGCTCTGGATAGCACCTTATGGACAGTTGTGTCCCCAAGGAAGGATGAGAATAGCTACTGAAGTCCTAAAGAGCAAGCCTAACTCAAGCCATTGGCACACAGGCATTAGACAGAAAGCTGGAAGTTGAAATGGTGGAGTCCAACTTGCCTGGACCAGCTTAATGGTTCTGCTCCTGGTAACGTTTTTATCCATGGATGACTTGCTTGGGTATGGAGAGTCGGCTTGACTACACTGTGTGGAGCAAGTTTTAAAGAAGCAAAGGACTCAGAATTCATGATTGAAGAAATGCAGGTTAGTTTAAACTTTGAAGGAAATTTTTAAGGTGGCAAAAGGTTTTGGTGGCATATACACCTTAATCTGTAGATGGGAGTGATTAGCTGTTTA…	ENSG00000234741
ENST00000416952	TTTTCGAGGTAGGAGTCGACTCCTGTGAGGTATGGTGCTGGGTGCAGATGCAGTGTGGCTCTGGATAGCACCTTATGGACAGTTGTGTCCCCAAGGAAGGATGAGAATAGCTACTGAAGTAAGTTGAAAATTCCCTCTCAAAAAGGTTTAAAGCCATTGGATGTGCCACAATGATGACAGTTTATTTGCTACTCTTGAGTGCTAGAATGATGAGGATCTTAACCACCATTATCTTAACTGAGGCACCCAAAATGGTGAGTTGGGGAACATAGAGAGTACACCTAAGTTCACATGAAGTTGTTTCTTCCCAGGTCCTAAAGAGCAAGCCTAACTCAAGCCATTGGCACACAGGCATTAGACAGAAAGCTGGAAGTTGAAATGGTGGAGTCCAACTTGCCT…	ENSG00000234741
ENST00000421068	TTTCGAGGTAGGAGTCGACTCCTGTGAGGTATGGTGCTGGGTGCAGATGCAGTGTGGCTCTGGATAGCACCTTATGGACAGTTGTGTCCCCAAGGAAGGATGAGAATAGCTACTGAAGTAAGTTGAAAATTCCCTCTCAAAAAGGTTTAAAGCCATTGGATGTGCCACAATGATGACAGTTTATTTGCTACTCTTGAGTGCTAGAATGATGAGGATCTTAACCACCATTATCTTAACTGAGGCACCCAAAATGGTGAGTTGGGGAACATAGAGAGTACACCTAAGTTCACATGAAGTTGTTTCTTCCCAGGTCCTAAAGAGCAAGCCTAACTCAAGCCATTGGCACACAGGTGAGACACCTCTATTTTGTACTTCTCACTTTTAAGGGATTAGAAAATA…	ENSG00000234741
ENST00000449289	CTTTTCGAGGTAGGAGTCGACTCCTGTGAGGTATGGTGCTGGGTGCAGATGCAGTGTGGCTCTGGATAGCACCTTATGGACAGTTGTGTCCCCAAGGAAGGATGAGAATAGCTACTGAAGTCCTAAAGAGCAAGCCTAACTCAAGCCATTGGCACACAGGCATTAGACAGAAAGCTGGAAGTTGAAATGGTGGAGTCCAACTTGCCTGGACCAGCTTAATGGTTCTGCTCCTGGTAACGTTTTTATCCATGGATGACTTGCTTGGGACTCAGAATTCATGATTGAAGAAATGCAGGCAGACCTGTTATCCTAAACTAGGGTTTTTAATGACCACAACAAGCAAGCATGCAGCTTACTGCTTGAAAGGGTCTTGCCTCACCCAAGCTAGAGTGCAGTGGC…	ENSG00000234741
ENST00000444470	ATACAATGATGATAACATAGTTCAGCAGACTAACGCTGATGAGCAATATTAAGTCTTTCGCTCCTATCTGATGTATCTGGCGGTAACATTCTAGTTTATGCCCCGAAAAGGGGAATATAGCCATTCTATAATGTTTGGAGATTTTGGATTACTCCTAATTGTATGCAAGTTGTCTTACTGTGTATTGTCCCTTAATTTCAGGACTCAGAATTCATGATTGAAGAAATGCAGGCAGACCTGTTATCCTAAACTAGGGTTTTTAATGACCACAACAAGCAAGCATGCAGCTTACTGCTTGAAAGGGTCTTGCCTCACCCAAGCTAGAGTGCAGTGGCCTTTGAAGCTTACTACAGCCTCAAACTTCTGGGCTCAAGTGATCCTCAGCCTCCCAGTGGTCTT…	ENSG00000234741
ENST00000414075	GCATTAGACAGAAAGCTGGAAGTTGAAATGGTGGAGTCCAACTTGCCTGGACCAGCTTAATGGTTCTGCTCCTGGTAACGTTTTTATCCATGGATGACTTGCTTGGGTATGGAGAGTCGGCTTGACTACACTGTGTGGAGCAAGTTTTAAAGAAGCAAAGGACTCAGAATTCATGATTGAAGAAATGCAGGGTTTTTAATGACCACAACAAGCAAGCATGCAGCTTACTGCTTGAAAGGGTCTTGCCTCACCCAAGCTAGAGTGCAGTGGCCTTTGAAGCTTACTACAGCCTCAAACTTCTGGGCTCAAGTGATCCTCAGCCTCCCAGTGGTCTTTGTAGACTGCCTGATGGAGTCTCATGGCACAAGAAGATTAAAACAGTGTCTCCAATTTTAATAA…	ENSG00000234741
ENST00000431268	CTTTTCGAGGTAGGAGTCGACTCCTGTGAGGTATGGTGCTGGGTGCAGATGCAGTGTGGCTCTGGATAGCACCTTATGGACAGTTGTGTCCCCAAGGAAGGATGAGAATAGCTACTGAAGTAAGTTGAAAATTCCCTCTCAAAAAGGTTTAAAGCCATTGGATGTGCCACAATGATGACAGTTTATTTGCTACTCTTGAGTGCTAGAATGATGAGGATCTTAACCACCATTATCTTAACTGAGGCACCCAAAATGGTGAGTTGGGGAACATAGAGAGTACACCTAAGTTCACATGAAGTTGTTTCTTCCCAGGTCCTAAAGAGCAAGCCTAACTCAAGCCATTGGCACACAGGCATTAGACAGAAAGCTGGAAGTTGAAATGGTGGAGTCCAACTTGCC…	ENSG00000234741
ENST00000454068	ATGGTGCATGCGTGACCTAAGCTGCGACTATGTTAGAGTAGAACTGCGGAGAAGCCTCGGCTCTCGTGCCCTGCCTCTGATGAAGCCTGTGTTGGTATGGTGCTGGGTGCAGATGCAGTGTGGCTCTGGATAGCACCTTATGGACAGTTGTGTCCCCAAGGAAGGATGAGAATAGCTACTGAAGTCCTAAAGAGCAAGCCTAACTCAAGCCATTGGCACACAGGCATTAGACAGAAAGCTGGAAGTTGAAATGGTGGAGTCCAACTTGCCTGGACCAGCTTAATGGTTCTGCTCCTGGTAACGTTTTTATCCATGGATGACTTGCTTGGGTAAGGACATGAAGACAGTTCCTGTCATACCTTTTAAAGGTATGGAGAGTCGGCTTGACTACACTGTGTG…	ENSG00000234741
ENST00000422207	GATACAATGATGATAACATAGTTCAGCAGACTAACGCTGATGAGCAATATTAAGTCTTTCGCTCCTATCTGATGTATCTGGCGGTAACATTCTAGTTTATGCCCCGAAAAGGGGAATATAGCCATTCTATAATGTTTGGAGATTTTGGATTACTCCTAATTGTATGCAAGTTGTCTTACTGTGTATTGTCCCTTAATTTCAGGACTCAGAATTCATGATTGAAGAAATGCAGGTTAGTTTAAACTTTGAAGGAAATTTTTAAGGTGGCAAAAGGTTTTGGTGGCATATACACCTTAATCTGTAGATGGGAGTGATTAGCTGTTTAAAAGTTAAAATGTGACTGAGAAGGAAATTGAGTAGGGCAAATTTTAAATGGGTATTATTTTTCATCTTCAAACA…	ENSG00000234741
ENST00000434796	AATGATGATAACATAGTTCAGCAGACTAACGCTGATGAGCAATATTAAGTCTTTCGCTCCTATCTGATGTATCTGGCGGTAACATTCTAGTTTATGCCCCGAAAAGGGGAATATAGCCATTCTATAATGTTTGGAGATTTTGGATTACTCCTAATTGTATGCAAGTTGTCTTACTGTGTATTGTCCCTTAATTTCAGGACTCAGAATTCATGATTGAAGAAATGCAGGCAGACCTGTTATCCTAAACTAGGGTTTTTAATGACCACAACAAGCAAGCATGCAGCTTACTGCTTGAAAGGTGAGGATTGGAAATGTTGGGACTATTATAATTGCAGAATACATGATGATCTCAATCCAACTTGAACTCTCTCACTGATTACTTGATGACAATAAAATATC…	ENSG00000234741
ENST00000425771	TGGTGCTGGGTGCAGATGCAGTGTGGCTCTGGATAGCACCTTATGGACAGTTGTGTCCCCAAGGAAGGATGAGAATAGCTACTGAAGTCCTAAAGAGCAAGCCTAACTCAAGCCATTGGCACACAGGCATTAGACAGAAAGCTGGAAGTTGAAATGTTTTGGCAGGGGGTGAACACTCATCTGTGGCTATTCTAAGACCACTCTTATTTCTTAGGTGGAGTCCAACTTGCCTGGACCAGCTT	ENSG00000234741
ENST00000458220	TTTCGAGGTAGGAGTCGACTCCTGTGAGGTATGGTGCTGGGTGCAGATGCAGTGTGGCTCTGGATAGCACCTTATGGACAGTTGTGTCCCCAAGGAAGGATGAGAATAGCTACTGAAGTCCTAAAGAGCAAGCCTAACTCAAGCCATTGGCACACAGGTGAGACACCTCTATTTTGTACTTCTCACTTTTAAGGGATTAGAAAATAGCCAAAGCAATGATGATTATCTATGTTAGTGCTTCTCTCCCCTCTTTTCAAATGAGAATTTTGCTCTCATATTGATACTAAGTTTAATACTGAAGAAAATGTGAAAACAGATACTATGATGGTTGCATAGTTCAGCAGATTTAATCATGAAGAGATGTACTATCTGTCTGATGTATCTGGGGTAGTTGTGGTT…	ENSG00000234741
ENST00000454813	GCTGATGAGCAATATTAAGTCTTTCGCTCCTATCTGATGTATCTGGCGGTAACATTCTAGTTTATGCCCCGAAAAGGGGAATATAGCCATTCTATAATGTTTGGAGATTTTGGATTACTCCTAATTGTATGCAAGTTGTCTTACTGTGTATTGTCCCTTAATTTCAGGACTCAGAATTCATGATTGAAGAAATGCAGGCAGACCTGTTATCCTAAACTAGGTGAGTCAGCTTTTGGTACATGTGATGATTTTCAGTGTAACCAATGATGTAATGATTCTGCCAAATGAAATATAATGATATCACTGTAAAACCGTTCCATTTTGATTCTGAGGTTACTCTACTAACAAGCATCACACATTTGTATTTTGCCCTGATTAATATGTTGGCTTCGCTTTCAG…	ENSG00000234741
ENST00000456293	GTCTTTTCGAGGTAGGAGTCGACTCCTGTGAGGTATGGTGCTGGGTGCAGATGCAGTGTGGCTCTGGATAGCACCTTATGGACAGTTGTGTCCCCAAGGAAGGATGAGAATAGCTACTGAAGTCCTAAAGAGCAAGCCTAACTCAAGCCATTGGCACACAGGCATTAGACAGAAAGCTGGAAGTTGAAATGGTAAGTGAAACTGTATCCAAGTAAGCAGGTAACTGGGCAAACTTCCTACGGCACAAATGGCTTTTTAGTTACCTCCTAGTGCTGAATGCATTAAATAAATGGCGGATTCTTGTCTTGTTATGATTAATAAGAAAGTTTGTAAATGCAGCCTGGATGATGATAAGCAAATGCTGACTGAACATGAAGGTCTTAATTAGCTCTAACTGAC…	ENSG00000234741
ENST00000456812	GTATGGTGCTGGGTGCAGATGCAGTGTGGCTCTGGATAGCACCTTATGGACAGTTGTGTCCCCAAGGAAGGATGAGAATAGCTACTGAAGTCCTAAAGAGCAAGCCTAACTCAAGCCATTGGCACACAGGCATTAGACAGAAAGCTGGAAGTTGAAATGGTGGAGTCCAACTTGCCTGGACCAGCTTAATGGTTCTGCTCCTGGTAACGTTTTTATCCATGGATGACTTGCTTGGGTATGGAGAGTCGGCTTGACTACACTGTGTGGAGCAAGTTTTAAAGAAGCAAAGGACTCAGAATTCATGATTGAAGAAATGCAGGGTTTTTAATGACCACAACAAGCAAGCATGCAGCTTACTGCTTGAAAGGTGAGGATTGGAAATGTTGGGACTATTATAAT…	ENSG00000234741
ENST00000455838	CTTTTCGAGGTAGGAGTCGACTCCTGTGAGGTATGGTGCTGGGTGCAGATGCAGTGTGGCTCTGGATAGCACCTTATGGACAGTTGTGTCCCCAAGGAAGGATGAGAATAGCTACTGAAGTCCTAAAGAGCAAGCCTAACTCAAGCCATTGGCACACAGGCATTAGACAGAAAGCTGGAAGTTGAAATGGTGGAGTCCAACTTGCCTGGACCAGCTTAATGGTTCTGCTCCTGGTAACGTTTTTATCCATGGATGACTTGCTTGGGTAAGGACATGAAGACAGTTCCTGTCATACCTTTTAAAGGTATGGAGAGTCGGCTTGACTACACTGTGTGGAGCAAGTTTTAAAGAAGCAAAGGTATAGCAGTTCCAAGTATTTTTTTTTTTTTTTTAGACAAG…	ENSG00000234741
ENST00000650796	GTCTTTTCGAGGTAGGAGTCGACTCCTGTGAGGTATGGTGCTGGGTGCAGATGCAGTGTGGCTCTGGATAGCACCTTATGGACAGGTAAGAATTGGGGAAAGTATGGTGGGAAGAATGAAATCTAAGAGGTGGTCTCAGCCTGTGATGCTTTAAGAGTAGTGGACAGAAGGGATTTCTGAAATTCTATTCTGAGGCTTTAATGTTAACAGCATTTATATTTAACGTGACTGCTGTGAGGTTCATTCTCACTGTTTTGCTTGCATCTTTTTGTTTTCTAGTTGTGTCCCCAAGGAAGGATGAGAATAGCTACTGAAGTAAGTTGAAAATTCCCTCTCAAAAAGGTTTAAAGCCATTGGATGTGCCACAATGATGACAGTTTATTTGCTACTCTTGAGTGC…	ENSG00000234741
ENST00000651080	AGGTATGGTGCTGGGTGCAGATGCAGTGTGGCTCTGGATAGCACCTTATGGACAGTTGTGTCCCCAAGGAAGGATGAGAATAGCTACTGAAGTCCTAAAGAGCAAGCCTAACTCAAGCCATTGGCACACAGGCATTAGACAGAAAGCTGGAAGTTGAAATGGTGGAGTCCAACTTGCCTGGACCAGCTTAATGGTTCTGCTCCTGGTAACGTTTTTATCCATGGATGACTTGCTTGGGTAAGGACATGAAGACAGTTCCTGTCATACCTTTTAAAGGGTTTTTAATGACCACAACAAGCAAGCATGCAGCTTACTGCTTGAAAGGCTGGAGTGCAGTGGTGTAACCTCGGCTCACTGCAATCTCCACCTCCTGGGTTCAAGTGATTCTCCTGCCTCAGC…	ENSG00000234741
ENST00000627071	AGCCACCGCAAGGTACCAGAGAGCCGCCCAATCTGCGCTGGCCTCCTTTATCTGTTTGCTGTGTGACCCTCCGGACAGCTCTGTGGGACCTGGAGGAAACTGTGAGCCCTACAGATAAAGTCTGTGCTTCCAGCGTCGGTAAATCCCAGCAAGCGCCACTACCTGGAGGCTGACACTTTCCCATCTTGGCAGTCAGCTCCCTACAGAGGTGCTTCTCCCACTGCCCAAGATCCCTGCCTCCTCCTTAAACCCCAACTGATAGAACAGAAACCACCACCTAAGGAACGTGAAGGGGAAGCATCTGAAACACCAGAAGATCTTGGATTGTTCCTGAGGACTTCAGAATCTACAGGGACAAAAGGCAGAAGCAGGAAGTCCGAAGTAAAGATGACTAAGAAA…	ENSG00000281189
ENST00000442037	AACACCTTAGGCTGGTGGGGCTGCGGCAAGAAGCGGGTCTGTTTCTTTACTTCCTCCACGGAGTCGGCACACTATGGCTGCCCTCTGGGCTCCCAGAACCCACAACATGAAAGCTTGGAAATGAATATGCTGCACTTTACAACCACTGCACTACCTGACTCAGGAATCGGCTCTGGAAGGTGAAGCTAGAGGAACCAGACCTCATCAGCCCAACATCAAAGACACCATCGGAACAGCAGCGCCCGCAGCACCCACCCCGCACCGGCGACTCCATCTTCATGGCCACCCCCTGCGGCGGACGGTTGACCACCAGCCACCACATCATCCCAGAGCTGAGCTCCTCCAGCGGGATGACGCCGTCCCCACCACCTCCCTCTTCTTCTTTTTCATCCTTCTGTC…	ENSG00000130600
ENST00000412788	GGGGTAACGGGGGAAACTGGGGAAGTGGGGAACCGAGGGGCAACCAGGGGAAGATGGGGTGCTGGAGGAGAGCTTGTGGGAGCCAAGGAGCACCTTGGACATCTGGAGTCTGGCAGGAGTGATGACGGGTGGAGGGGCTAGCTCGAGGCAGGGCTGGTGGGGCCTGAGGCCAGTGAGGAGTGTGGAGTAGGCGCCCAGGCATCGTGCAGACAGGGCGACATCAGCTGGGGACGATGGGCCTGAGCTAGGGCTGGAAAGAAGGGGGAGCCAGGCATTCATCCCGGTCACTTTTGGTTACAGGACGTGGCAGCTGGTTGGACGAGGGGAGCTGGTGGGCAGGGTTTGATCCCAGGGCCTGGGCAACGGAGGTGTAGCTGGCAGCAGCGGGCAGGTGAGGAC…	ENSG00000130600
ENST00000439725	CCTGGGCAACGGAGGTGTAGCTGGCAGCAGCGGGCAGGTGAGGACCCCATCTGCCGGGCAGGTGAGTCCCTTCCCTCCCCAGGCCTCGCTTCCCCAGCCTTCTGAAAGAAGGAGGTTTAGGGGATCGAGGGCTGGCGGGGAGAAGCAGACACCCTCCCAGCAGAGGGGCAGGATGGGGGCAGGAGAGTTAGCAAAGGTGACATCTTCTCGGGGGGAGCCGAGACTGCGCAAGGCTGGGGGGTTATGGGCCCGTTCCAGGCAGAAAGAGCAAGAGGGCAGGGAGGGAGCACAGGGGTGGCCAGCGTAGGGTCCAGCACGTGGGGTGGTACCCCAGGCCTGGGTCAGACAGGGACATGGCAGGGGACACAGGACAGAGGGGTCCCCAGCTGCCACCTCACC…	ENSG00000130600
ENST00000428066	CATCAGAGGACCATGGCCCCGTATCACCTGGGTCAGGCACTGAAGCTGGGACAGGAGAGCAGAGACTTCCAAAATGAGGGATCCCTGTGTTCTGAGGTGATCATGACTGGGACCCAAGGACTCAAGCGCATGCTCCAGAGGGAATCGTTTCCCACAAGGCCTTTGGCAGGAACAGGGATCCTGGGAGCCTGCCAAGCAGAGCGCACAGTGTTCCTGGAGTCTCGCTGCCCAGATGCCACGGAATCAGTTGAAGCCAGGTCTCCAGCTGGGGTGGACGTGCCCACCAGCTGCCGAAGGCCAAGACGCCAGGTCCGGTGGACGTGACAAGCAGGACATGACATGGTCCGGTGTGACGGCGAGGACAGAGGAGGCGCGTCCGGCCTTCCTGAACACCTTAGG…	ENSG00000130600
ENST00000417089	ACAGCATCCAGGGGAGTCAAGGGCATGGGGCGAGACCAGACTAGGCGAGGCGGGCGGGGCGGAGTGAATGAGCTCTCAGGAGGGAGGATGGTGCAGGCAGGGGTGAGGAGCGCAGCGGGCGGCGAGCGGGAGGCACTGGCCTCCAGAGCCCGTGGCCAAGGCGGGCCTCGCGGGCGGCGACGGAGCCGGGATCGGTGCCTCAGCGTTCGGGCTGGAGACGAGGCCAGGTCTCCAGCTGGGGTGGACGTGCCCACCAGCTGCCGAAGGCCAAGACGCCAGGTCCGGTGGACGTGACAAGCAGGACATGACATGGTCCGGTGTGACGGCGAGGACAGAGGAGGCGCGTCCGGCCTTCCTGAACACCTTAGGCTGGTGGGGCTGCGGCAAGAAGCGGGTCTG…	ENSG00000130600
ENST00000414790	AGTTAGAAAAAGCCCGGGCTAGGACCGAGGAGCAGGGTGAGGGAGGGGGTGGGATGGGTGGGGGGTAACGGGGGAAACTGGGGAAGTGGGGAACCGAGGGGCAACCAGGGGAAGATGGGGTGCTGGAGGAGAGCTTGTGGGAGCCAAGGAGCACCTTGGACATCTGGAGTCTGGCAGGAGTGATGACGGGTGGAGGGGCTAGCTCGAGGCAGGGCTGGTGGGGCCTGAGGCCAGTGAGGAGTGTGGAGTAGGCGCCCAGGCATCGTGCAGACAGGGCGACATCAGCTGGGGACGATGGGCCTGAGCTAGGGCTGGAAAGAAGGGGGAGCCAGGCATTCATCCCGGTCACTTTTGGTTACAGGACGTGGCAGCTGGTTGGACGAGGGGAGCTGGTGGGCA…	ENSG00000130600
ENST00000411861	ATGGGCCCGTTCCAGGCAGAAAGAGCAAGAGGGCAGGGAGGGAGCACAGGGGTGGCCAGCGTAGGGTCCAGCACGTGGGGTGGTACCCCAGGCCTGGGTCAGACAGGGACATGGCAGGGGACACAGGACAGAGGGGTCCCCAGCTGCCACCTCACCCACCGCAATTCATTTAGTAGCAGGCACAGGGGCAGCTCCGGCACGGCTTTCTCAGGCCTATGCCGGAGCCTCGAGGGCTGGAGAGCGGGAAGACAGGCAGTGCTCGGGGAGTTGCAGCAGGACGTCACCAGGAGGGCGAAGCGGCCACGGGAGGGGGGCCCCGGGACATTGCGCAGCAAGGAGGCTGCAGGGGCTCGGCCTGCGGGCGCCGGTCCCACGAGGCACTGCGGCCCAGGGTCTGGT…	ENSG00000130600
ENST00000436715	GCGGGCGGCGACGGAGCCGGGATCGGTGCCTCAGCGTTCGGGCTGGAGACGAGGCCAGGTCTCCAGCTGGGGTGGACGTGCCCACCAGCTGCCGAAGGCCAAGACGCCAGGTCCGGTGGACGTGACAAGCAGGACATGACATGGTCCGGTGTGACGGCGAGGACAGAGGAGGCGCGTCCGGCCTTCCTGAACACCTTAGGCTGGTGGGGCTGCGGCAAGAAGCGGGTCTGTTTCTTTACTTCCTCCACGGAGTCGGCACACTATGGCTGCCCTCTGGGCTCCCAGAACCCACAACATGAAAGGTGAGGGGCTTCCTGCCACACTTGGGGTGGGGGGCACGCGAGAGGAGCTGAGTGGGACCTCACTCCTTCCCCATCCACAGAAATGGTGCTACCCAGC…	ENSG00000130600
ENST00000422826	AGTGTTCCTGGAGTCTCGCTGCCCAGATGCCACGGAATCAGTTGAAGGACGTGGCAGCTGGTTGGACGAGGGGAGCTGGTGGGCAGGGTTTGATCCCAGGGCCTGGGCAACGGAGGTGTAGCTGGCAGCAGCGGGCAGGTGAGGACCCCATCTGCCGGGCAGGTGAGTCCCTTCCCTCCCCAGGCCTCGCTTCCCCAGCCTTCTGAAAGAAGGAGGTTTAGGGGATCGAGGGCTGGCGGGGAGAAGCAGACACCCTCCCAGCAGAGGGGCAGGATGGGGGCAGGAGAGTTAGCAAAGGTGACATCTTCTCGGGGGGAGCCGAGACTGCGCAAGGCTGGGGGGTTATGGGCCCGTTCCAGGCAGAAAGAGCAAGAGGGCAGGGAGGGAGCACAGGGGTGG…	ENSG00000130600
ENST00000447298	ACAACCAACACGTTCTCCCCACACGACTCTCTCGTTCTCCCCACAGCCAGGTCTCCAGCTGGGGTGGACGTGCCCACCAGCTGCCGAAGGCCAAGACGCCAGGTCCGGTGGACGTGACAAGCAGGACATGACATGGTCCGGTGTGACGGCGAGGACAGAGGAGGCGCGTCCGGCCTTCCTGAACACCTTAGGCTGGTGGGGCTGCGGCAAGAAGCGGGTCTGTTTCTTTACTTCCTCCACGGAGTCGGCACACTATGGCTGCCCTCTGGGCTCCCAGAACCCACAACATGAAAGAAATGGTGCTACCCAGCTCAAGCCTGGGCCTTTGAATCCGGACACAAAACCCTCTAGCTTGGAAATGAATATGCTGCACTTTACAACCACTGCACTACCTGACTC…	ENSG00000130600
ENST00000431095	GTGTCTGCCCTCCCTGCGTCAGGACGCGGCCCTGCCCAGACCGCCCCGCCGGGCCACCATCTCACTGCCCCGACCTCTGTCTTCTACAGAACACCTTAGGCTGGTGGGGCTGCGGCAAGAAGCGGGTCTGTTTCTTTACTTCCTCCACGGAGTCGGCACACTATGGCTGCCCTCTGGGCTCCCAGAACCCACAACATGAAAGAAATGGTGCTACCCAGCTCAAGCCTGGGCCTTTGAATCCGGACACAAAACCCTCTAGCTTGGAAATGAATATGCTGCACTTTACAACCACTGCACTACCTGACTCAGGAATCGGCTCTGGAAGGTGAAGCTAGAGGAACCAGACCTCATCAGCCCAACATCAAAGACACCATCGGAACAGCAGCGCCCGCAGCACCC…	ENSG00000130600
ENST00000643292	AGTTAGAAAAAGCCCGGGCTAGGACCGAGGAGCAGGGACGTGGCAGCTGGTTGGACGAGGGGAGCTGGTGGGCAGGGTTTGATCCCAGGGCCTGGGCAACGGAGGTGTAGCTGGCAGCAGCGGGCAGGTGAGGACCCCATCTGCCGGGCAGGTGAGTCCCTTCCCTCCCCAGGCCTCGCTTCCCCAGCCTTCTGAAAGAAGGAGGTTTAGGGGATCGAGGGCTGGCGGGGAGAAGCAGACACCCTCCCAGCAGAGGGGCAGGATGGGGGCAGGAGAGTTAGCAAAGGTGACATCTTCTCGGGGGGAGCCGAGACTGCGCAAGGCTGGGGGGTTATGGGCCCGTTCCAGGCAGAAAGAGCAAGAGGGCAGGGAGGGAGCACAGGGGTGGCCAGCGTAGGG…	ENSG00000130600
ENST00000623091	GCTGGGCCTCTCTCCGCAGCCGCGAGACCCGCGCTTGGCGCATAGGCCGGTTCTAATTTACAAGAACACCGCGGCCTGAGGCCGGAGAGTCCCTTCAACCCGGGAGGCGGCGGCTGCAGGGAGCCGAGACGGCGCCATTGCCCTCCAGCCTGGGCAAAAAGAGCGAAACTCCGTCTCAAAAAAAAAAAAACATGGCCGAAACCAGGAAGCTGCGCGATGGCGCCACGGCCCCTCTTCTCCCGGCCTGTGTCCGGAAGGTTTCCCTCCGAGGCGCCCCGGCTCCCGCAAGCGGAGGAGAGGGCGGGACGTGCCGGGGCCGGAGCTCAGAGGCCCTGGGGCCGCTCTGCTCTCCCGCCATCGCAAGGGCGGCGCTGACCTGAGGCCTCCCCGCAAAGGTCC…	ENSG00000278970
ENST00000651563	TGACTGAGACCCTGATGGTGGTGGCTTAGGCTTAATCTCAGACAGCTGGAAGGTAGTATTCCGCCCTCACCCAGCCACCCGAGTAAATGAGAATGATGACTGACTGAGACCCTGATGGTGGTGGCTTAGGCAAGATGAACGTCTGAAATGGAGGCCCAGGGCTGCCACGATGGCTCTGTAGTCATCAGGGAGGGAGCTCCTTTTATCTTGTTACCTACTCCCCTCTTGTGCCCCTTTCTTCCCTTGATCTAAGAAGGTTGCTCCGGATCTCGCCATCTGGCCTGCGTTCAATCAGCAGAAGCTTCCTGGAGGAGCAGGAGGAGGCACTGTGCTCGCATCACATACCAGTGGCCAGAAGTTGGCTTCAGGGAAGCTCAGGAAATAGGATGCGAGAAGCCA…	ENSG00000278970
ENST00000647593	GGACTGAGGATTGGAGAACTGGTCTGCCTCAACGTGGGAGGGAAGAGGGGACACTTTGCGCTTGGTGCCCATGCCCCACCCTTTCCGAGGAGCTGTCAGATGCTAGGCCCTGTGATCCCAGGTGGAGGCCCAGCAAGGTGGAATCAGAGGTTTCTGGCTGACTCGGTGGGTGCTTTGAACCAGGAAAGGACAAGAAAGAGGATGGGAAGGACTGATCCACATTCCCACCAGGAAGTTTAGCAGAACCCCCGCGTGCCACCTGGACCCCTTGGAAGGACCTGGCTCAGGCTGGACCACCTCTTGAGAGGCAGGAGCTCTGGATTTGATCAAGAATTCTTTGCTGAGCATGGTGCCTCATGCCTATAATCCCAACACTTTGGGAGGCCAGTGTGGGAGGAT…	ENSG00000227036
ENST00000648411	CCGCCAGCACCTGTCTGGGACGTGAAGATCAGGTTCAAGTTGCCAGCCAGACTCTGGGCTTCCAGGAGGAGTGGGCTGTGGATGGCCTGGCCTCATTTGCATGTCCCTCTCCTCCCGGCCCTGCAGGTGCCACCTCCTGAGTCCTGGTTCCTGCGGCTCCGTCGAATCTGCAGTGAAGGCCTTTGGGAAGCGTGGGTTATGTGGGTCCAGGGGTCCCATCCTCCCGTGGAGGCCCTTGACCTGAGGATCACTAACTCACACCCCACCGACTTCCGGCCCCCAACAAGGGCAGTGTTCCTCTTGCTCCATTCTGCTCTGAAGTCCCCCAAACCGCTTCCTGGGGCTGCTTAGTGAAATACAAGGCTCATCTCTGAGGACCTCTACAGGGCTGGATGGGAA…	ENSG00000227036
ENST00000648428	CCGGGCCTTGTGAACCTGCAAACCCAAGTCTGAGAGACGATCCGCCTTCAGCGCTTTCCAGCTTGGCAGAGAGGCTTTCCCGGCGGGGATCTTTGGTTGGCGCTGGCGATGCGCGGGGAAGAAAGGCGAGGAGCGGCGTCCAGGCTGGGTGATGTCCCAGCACGAGTAGGCGGGATGCGCTCGCTTGGTCCTCCGGGCGCCCGGTCCCTGCCCGCGTCGCGCGCCCACCCCTGGGGACGAGAAGGCGGCCGCCTGAGGACCCCCGCCCGCGACCTCCGCGAGTCTGGAGCGCAGAGGACAGGGTCTGGCTGCTCTTTGGCCTTGGATGGAAAGTGGGGAATTGGGTGGGGGGCTGCGGACCCCTTAACGTGGATTACTTGGTGTGTATCAGCTGGGCTC…	ENSG00000227036
ENST00000648672	AGGGCCTTCTGCCAAGGGCCCGCTTTGATCTCCCTTAAAGGACAGCATTATCTGACCAGAGGTAAATTGTAACCACTGAAAGTCCGCTGTTTCGATTCTGGGCAAGATGCTATGGCAGAACAGGGACCATGATGAACTACTTAGAAAAATACATAAGGCCATAAATAATGTGTGATTATTTGATGAATGCCTGTCTCTCCCACTGGGACCATCAGCTTAGAAAAGAAATGATGTGGATGTGCTCACCAAGTTATTTGCAGAGCTTAGCAGAGTGGGATAGAAGAGACCCATGCAGGAGACCTCTCCAGGTACACATATTTCCTGCTACTGAATGGCTTAGACTGGGATTTGCAAGGAACTACGAAGTCCAAGACCTTTGCCTTTCTTTTAGAAGAAGGC…	ENSG00000227036
ENST00000648522	GGGAAACCACTGGATTTATTAATGAGAAAATGAAGGCTTGTGTTTAAGCCTCGTCTCTGAGCCCATGGAACAGACTTACGGCGTATGACCTCATCGGAGACTTGTACATGGGGCCAACCCCCATTTTCCCACAGGAAACCCACACTCTAATTAAGGGCTGACCCTGAACTTGAATCTGAGTCTTCTCTTTCTTCAACAGAGAGCCATCTCTCCAGCCCAGCTGGCAAGGAGACAGGTGATGTTACAGGAAAAAATACACAGCTTGTGCCCTTGGAATTACCAGAGTTCAAAGCCTGTTCAGCATCTACCCACCATGTGACCCGGGTCGAATTCTTCAGTTTCTCTAAGCCCATTTTCTCATCTGTAAGATGGGGAAGTGTAATCAGTTCTGAACCCACA…	ENSG00000227036
ENST00000581183	GGGCCCGCTTTGATCTCCCTTAAAGGACAGCATTATCTGACCAGAGACCCATGCAGGAGACCTCTCCAGGTACACATATTTCCTGCTACTGAATGGCTTAGACTGGGATTTGCAAGGAACTACGAAGTCCAAGACCTTTGCCTTTCTTTTAGAAGAAGGCACCAGCTGGTTCTCCAATGTTGAAGGTCTTCTCCAGAGATGGGCATGCAGAAGGAGTGAAAAAACAAGAAGGAAGACAAGGAAGACATTGTTTTGGCTGCTGACATTTCCTGAAAGATCTGAGGCGTCCCCTTCACTTCGGGCATGGGACCCAGACGGCTGAGTGATGGACCTTAAGGTGTGGGGAGATTACAACTTGCTCAAGGTCTCATAGCTAGAAGATGTCAGAGTGATAACTCA…	ENSG00000227036
ENST00000648176	TTCTACGGGAGTTCACAGGCAGTCCGTGGGGATGGTCACAGGTATTTTTCCCTCTCCACCCTGGTCTTCTCCTGTAACGTGTGGCCGCCTTTTCCAGCACGGCCTCCTGCCTTCCTGGTGCACTTTTTGGAGAACGTGGTGGAATCAGAGGTTTCTGGCTGACTCGGTGGGTGCTTTGAACCAGGAAAGGACAAGAAAGAGGATGGGAAGGACTGATCCACATTCCCACCAGGAAGTTTAGCAGAACCCCCGCGTGCCACCTGGACCCCTTGGAAGGACCTGGCTCAGGCTGGACCACCTCTTGAGAGGCAGGAGCTCTGGATTTGATCAAGAATTCTTTGCTGAGCATGGTGCCTCATGCCTATAATCCCAACACTTTGGGAGGCCAGTGTGGGAGGA…	ENSG00000227036
ENST00000648500	TCCTCACCACTGATCCCAGCCACCTTGGGCGGCTGGGGAGCGAGGCTGACCGCTAAGTGGACCTGACCTTCAGAATGAGGGCTTTCTGAGGTATTTTTCCCTCTCCACCCTGGTCTTCTCCTGTAACGTGTGGCCGCCTTTTCCAGCACGGCCTCCTGCCTTCCTGGTGCACTTTTTGGAGAACGTGGTGGAATCAGAGGTTTCTGGCTGACTCGGTGG	ENSG00000227036
ENST00000582712	GAGAGTGAAAAACCCGGGCCCTGGGAGAAAGAAGCCAGTCCTGGTTCTGAGTGTCAGCGGCAGTGCAGATGAGCTCACCCGGGGACCAGAGCCATTTAGAGGATTTGCAGATGGAACTTCCCCTCGGGGTCCAACTGTGAGTCACTGTGGTTCCTGTCCCTGCAGCGGGCTCCATCTCCAGGCCTCCCACTTCACCCTGGGACATTATGGTCGCTGGTCAGACCTCATGACTCACTTGGACTCTTGAGCCACCTCTGGGGGTGGAGTCTCTCTCCTGGCATCTGGACCCTTGGTGCTATCGACGAAGCTTGGCTGGCGCTCTTAGCTGCTATGTGCAAGACGTGTGTCCCAGGGAAAGCCCCTCTCTCTCTGCAGAGGTCAAGTGAAAGCCACGGCCGC…	ENSG00000227036
ENST00000580500	ATGATAATAAAATGCTGGGTGGACGTACTGGAGGTCCTCATCAATGCCTTCCCAGAACCCTCAAGACCACGAGGGGTAAAGGTGCCTTAGCAAGATGAGTTATCTGGTATTTTTCCCTCTCCACCCTGGTCTTCTCCTGTAACGTGTGGCCGCCTTTTCCAGCACGGCCTCCTGCCTTCCTGGTGCACTTTTTGGAGAACGTGGTGGAATCAGAGGTTTCTGGCTGACTCGGTGGGTGCTTTGAACCAGGAAAGGACAAGAAAGAGGATGGGAAGGACTGATCCACATTCCCACCAGGAAGTTTAGCAGAACCCCCGCGTGCCACCTGGACCCCTTGGAAGGACCTGGCTCAGGCTGGACCACCTCTTGAGAGGCAGGAGCTCTGGATTTGATCAAGAA…	ENSG00000227036
ENST00000580175	GACATTGTGATGGTGTGGGTGGGGAGGAGGAGGCTGTCAGTGTGGTCTAGGGGAGTGTCCCCAGTCAGCACGGAGACAGGTATTTTTCCCTCTCCACCCTGGTCTTCTCCTGTAACGTGTGGCCGCCTTTTCCAGCACGGCCTCCTGCCTTCCTGGTGCACTTTTTGGAGAACGTGGTGGAATCAGAGGTTTCTGGCTGACTCGGTGG	ENSG00000227036
ENST00000580861	CATCTGTAAGATGGGGAAGTGTAATCAGTTCTGAACCCACATATACCTCACTGGGCTTGAACAGGCCTGAGCAGGCATGTGGGGCTTTACTAGCTAGCCATCCTTTCTGCCGCTCTCCCTCATTCTCCTTCAAGCCCCCCAAAGTCCTTGGTGGAGGAGGAAGTGGAGACAGAACGTTTGGTGTTGGGTGAGGTACGTGAGGAGGCTGATTTCAGAACCTCCAGGAAACAAAGCTTTAGTGTTCCGAGGGCAGTGCCCGCCTGTGCCTCCTCCTCACAGGGGGTAGTAGGAGTGGGGTGGGGCCGAGGCATTTCCCAGCACAGCTCAATCACATCTCCTGCGCCTGCCCTTGTGACCTGCTCACTGGAAAGGAAGAAATGACCGAGGGAGAAGGGAGGG…	ENSG00000227036
ENST00000648952	CCTCCCTCCTTTCCTCTCCCCAAACCTACAGTGGGAATGTGTCATTGAGTGAAATTGGGTTATTAGCCGGTCTGCCCTGACACGTCTTTTTGGGGGTAGACGTTTGCCATCTGGTGTGCGTGAGAGCAAGCTGCTGAGCCACTGAATCCGTGGTTGACAAGTACACCGTGCAATGCCTGCGTGGGTGACTCATGCCGGCTGGAGTAGCAGGTGTGTCGGGAGCTAAACGTGCAGACCCAGCAGGTATTTTTCCCTCTCCACCCTGGTCTTCTCCTGTAACGTGTGGCCGCCTTTTCCAGCACGGCCTCCTGCCTTCCTGGTGCACTTTTTGGAGAACGTGGTGGAATCAGAGGTTTCTGGCTGACTCGGTGGGTGCTTTGAACCAGGAAAGGACAAGAA…	ENSG00000227036
ENST00000579631	GGGTCTGTCTTGCATTTTTTGGTAACAGCATTCTCAGGGCCTTCTGCCAAGGGCCCGCTTTGATCTCCCTTAAAGGACAGCATTATCTGACCAGAGACCCATGCAGGAGACCTCTCCAGGTACACATATTTCCTGCTACTGAATGGCTTAGACTGGGATTTGCAAGGAACTACGAAGTCCAAGACCTTTGCCTTTCTTTTAGAAGAAGGCACCAGCTGGTTCTCCAATGTTGAAGGTCTTCTCCAGAGATGAACTCTGAAAGCCACATGTTGAGATGGCCCCATTACAGGATGGAGAGCACCTGAACCCCCAAGTTATGGACTAGAAGAAGACAGTTGCCCTGGAAAATCATCTGACCCACATTGGACTTTATGTGAGGGGGAAATAAACCTTTATTAT…	ENSG00000227036
ENST00000583460	ACCAGATTTCGCCATATTGCTCAGGATGGTCTTGAACTCCTGGGCTCAAGTGATCCGCCTGCCTTGGCCTCCCAGAATGCCAGGATTACAGATAAACAGCTTGATGGATTGCTGAGGCAGAGTGCACCGAGCAAGGGTTCAGTCCTCCATAGAGCTCAGAGCAAAAGGAATGACCCAGCCGGGATGAACTTGAACCTATGGCCACCTAGCTCTGGTTTCTGCTTGGACATTTTATTTCAATCTTATGGCCTGCCTTGCGCTCCAAGGGTTACTTATTTCCTCTGCACATATTTTATTTTGATGCCAAAATTTCAGATCTGTTTTCTTAAGAGCAGAAGGTCTTGACCTCAAAGCCCGGGCCATCACACAGCTCTCTGTGGAGTGGGGTGAGGGAGGCCA…	ENSG00000227036
ENST00000648907	TCCTCTCCCTTCCTCACCACTGATCCCAGCCACCTTGGGCGGCTGGGGAGCGAGGCTGACCGCTAAGTGGACCTGACCTTCAGAATGAGGGCTTTCTGAGGCAAGGGCAGGGAGGGGTGTGGCTCGTGGAAGACAGAGAGAAGGGTTGGGGTAGGGACCCAGGGATAGATCTCTAGAAGGGTCTGGATTCCCTAGGGGCCTGCGATGAAACTTGCACTCTGTGGAATAGTTCCAGGGTTGAGGAGGTATTTTTCCCTCTCCACCCTGGTCTTCTCCTGTAACGTGTGGCCGCCTTTTCCAGCACGGCCTCCTGCCTTCCTGGTGCACTTTTTGGAGAACGTGGTGGAATCAGAGGTTTCTGGCTGACTCGGTGGGTGCTTTGAACCAGGAAAGGACAAG…	ENSG00000227036
ENST00000648054	GGCGCGCAGGCGGCGCGGGTGCGCGGTGCGGCGCTGGTATCCAGAGGACGCGGTCACCGCCTCTGGCATTTGTCGTTCTGCGCTTCTCCGCAAGGACCCTCTGTTAGGCAGGCGCCCACCGTAAGCCTCCCGGGCCTTGTGAACCTGCAAACCCAAGTCTGAGAGACGATCCGCCTTCAGCGCTTTCCAGCTTGGCAGAGAGGCTTTCCCGGCGGGGATCTTTGGTTGGCGCTGGCGATGCGCGGGGAAGAAAGGCGAGGAGCGGCGTCCAGGCTGGGTGATGTCCCAGCACGAGTAGGCGGGATGCGCTCGCTTGGTCCTCCGGGCGCCCGGTCCCTGCCCGCGTCGCGCGCCCACCCCTGGGGACGAGAAGGCGGCCGCCTGAGGACCCCCGCCCGC…	ENSG00000227036
ENST00000648297	TCCCTGCAGCGGGCTCCATCTCCAGGCCTCCCACTTCACCCTGGGACATTATGGTCGCTGGTCAGACCTCATGACTCACTTGGACTCTTGAGCCACCTCTGGGGGTGGAGTCTCTCTCCTGGCATCTGGACCCTTGGTGCTATCGACGAAGCTTGGCTGGCGCTCTTAGCTGCTATGTGCAAGACGTGTGTCCCAGGGAAAGCCCCTCTCTCTCTGCAGAGGTCAAGTGAAAGCCACGGCCGCAGCCAACAGAGTTCAAAATGCAGGCTTGGAAAGTCCAGGGGGCTCTGTGGAGGTGAGACAGCCACAGGCTGAGCTTTCTGAGCCCTTGGGGATGGGAAGGACTGATCCACATTCCCACCAGGAAGTTTAGCAGAACCCCCGCGTGCCACCTGGACC…	ENSG00000227036
ENST00000647652	TAGCTGCTATGTGCAAGACGTGTGTCCCAGGGAAAGCCCCTCTCTCTCTGCAGAGGTCAAGTGAAAGCCACGGCCGCAGCCAACAGAGTTCAAAATGCAGGCTTGGAAAGTCCAGGGGGCTCTGTGGAGGTGAGACAGCCACAGGCTGAGCTTTCTGAGCCCTTGGGGTGAGTTTGGCTGTGATACCTGAGAGATGGGGGAACTAACAAGCGCCGGGTTGCAGTGTCGTCCCATGCAGAGGAGCGAGCAGAGTTCACCCAAAAGGCCAACGGCTGGCAGGGTGTCACGTTTCCCACCACACCCGGGGCTCAGCCTCTGCTGTCATTTCTCCTCCTTGGTTTTCATCTTCTAAGGGAAGAAATAGTGTCATCTTTTCTCAACCTGTCAGTCTCACACCTG…	ENSG00000227036
ENST00000457958	CATAAGTTTCCTGAAGCCTCTCCAGAAGCTGAGCAGATGACAGCCTCCTGCTTCCTGTACAGCCTGTGAAACTGTGGAATCAGAGGTTTCTGGCTGACTCGGTGGGTGCTTTGAACCAGGAAAGGACAAGAAAGAGGATGGGAAGGACTGATCCACATTCCCACCAGGAAGTTTAGCAGAACCCCCGCGTGCCACCTGGACCCCTTGGAAGGACCTGGCTCAGGCTGGACCACCTCTTGAGAGGCAGGAGCTCTGGATTTGATCAAGAATTCTTTGCTGAGCATGGTGCCTCATGCCTATAATCCCAACACTTTGGGAGGCCAGTGTGGGAGGATCTCTTGAGCCCAGGAGTTCAAGACTAGCCTGGGCAACACAGAGAGACCCCATCTCTAAAATAAT…	ENSG00000227036
ENST00000647611	AGGGCCTTCTGCCAAGGGCCCGCTTTGATCTCCCTTAAAGGACAGCATTATCTGACCAGAGACCCATGCAGGAGACCTCTCCAGGTACACATATTTCCTGCTACTGAATGGCTTAGACTGGGATTTGCAAGGAACTACGAAGTCCAAGACCTTTGCCTTTCTTTTAGAAGAAGGCACCAGCTGGTTCTCCAATGTTGAAGGTCTTCTCCAGAGATGGGCATGCAGAAGGAGTGAAAAAACAAGAAGGAAGACAAGGAAGACATTGTTTTGGCTGCTGACATTTCCTGAAAGATCTGAGGCGTCCCCTTCACTTCGGGCATGGGACCCAGACGGCTGAGTGATGGACCTTAAGGTGTGGGGAGATTACAACTTGCTCAAGGTCTCATAGCTAGAAGATGT…	ENSG00000227036
ENST00000648401	TTTTTTCCAGGCCCAGAAGTGTAAGATCCGGTGCCTATCTTCAGGCGGGTGGCAAACAAACATCACATAAAGGAGAGTGTCTGGCTTGTGTCTTCTGGGTACGTGATCCCCCTGACTTCAGTGTGAGAATGTGGCCAGAGCGTCTGGGGAAGACAGGGAGAGTTGTCAGAGAGGAGTTTTGAGGAGGCCCTGAAGGCTCGCCGGCTGTTAAGGCCTGAGCTGTAGTGGGCAAGAAGAGATGGCCAGTTCAGGTAGAGGAAGCCTGCTTTGAGCTGAAGACCGGAGGTGAATCTGGACAGGGCTTCCCAGGACCACACACACTTCTTGACTGTCTCCCCTGTGCTAAGATCTGGGTGCAGTGAATAAGCTGAGATGGAGGACACAGGAGGGGTTCTGGTG…	ENSG00000227036
ENST00000648840	GGGCCTTCTGCCAAGGGCCCGCTTTGATCTCCCTTAAAGGACAGCATTATCTGACCAGAGGTAAATTGTAACCACTGAAAGTCCGCTGTTTCGATTCTGGGCAAGATGCTATGGCAGAACAGGGACCATGATGAACTACTTAGAAAAATACATAAGGCCATACCCATGCAGGAGACCTCTCCAGGTACACATATTTCCTGCTACTGAATGGCTTAGACTGGGATTTGCAAGGAACTACGAAGTCCAAGACCTTTGCCTTTCTTTTAGAAGAAGGCACCAGCTGGTTCTCCAATGTTGAAGGTCTTCTCCAGAGATGAACTCTGAAAGCCACATGTTGAGATGGCCCCATTACAGGATGGAGAGCACCTGAACCCCCAAGTTATGGACTAGAAGAAGACA…	ENSG00000227036
ENST00000647850	GAATGCGGTAGCTGTGTCCCCGGCCTGCAACGAGGGCATATCATGTAACTCCTCCCGGCTTCATTCCTATGCAGGACAGGTGGAATCAGAGGTTTCTGGCTGACTCGGTGG	ENSG00000227036
ENST00000648954	GGCGCCCACCGTAAGCCTCCCGGGCCTTGTGAACCTGCAAACCCAAGTCTGAGAGACGATCCGCCTTCAGCGCTTTCCAGCTTGGCAGAGAGGCTTTCCCGGCGGGGATCTTTGGTTGGCGCTGGCGATGCGCGGGGAAGAAAGGCGAGGAGCGGCGTCCAGGCTGGGTGATGTCCCAGCACGAGTAGGCGGGATGCGCTCGCTTGGTCCTCCGGGCGCCCGGTCCCTGCCCGCGTCGCGCGCCCACCCCTGGGGACGAGAAGGCGGCCGCCTGAGGACCCCCGCCCGCGACCTCCGCGAGTCTGGAGCGCAGAGGACAGGGTCTGGCTGCTCTTTGGCCTTGGATGGAAAGTGGGGAATTGGGTGGGGGGCTGCGGACCCCTTAACGTGGATTACTTG…	ENSG00000227036
ENST00000647953	GGCGCCCACCGTAAGCCTCCCGGGCCTTGTGAACCTGCAAACCCAAGTCTGAGAGACGATCCGCCTTCAGCGCTTTCCAGCTTGGCAGAGAGGCTTTCCCGGCGGGGATCTTTGGTTGGCGCTGGCGATGCGCGGGGAAGAAAGGCGAGGAGCGGCGTCCAGGCTGGGTGATGTCCCAGCACGAGTAGGCGGGATGCGCTCGCTTGGTCCTCCGGGCGCCCGGTCCCTGCCCGCGTCGCGCGCCCACCCCTGGGGACGAGAAGGCGGCCGCCTGAGGACCCCCGCCCGCGACCTCCGCGAGTCTGGAGCGCAGAGGACAGGGTCTGGCTGCTCTTTGGCCTTGGATGGAAAGTGGGGAATTGGGTGGGGGGCTGCGGACCCCTTAACGTGGATTACTTG…	ENSG00000227036
ENST00000580948	GACCCCAAATGCAGAGGAGCCCCTTGAACTCTTAGTTGCTGGTGGCTCCCCAGGTGCCACCTCCTGAGTCCTGGTTCCTGCGGCTCCGTCGAATCTGCAGTGAAGGCCTTTGGGAAGCGTGGGTTATGTGGGTCCAGGGGTCCCATCCTCCCGTGGAGGCCCTTGACCTGAGGATCACTAACTCACACCCCACCGACTTCCGGCCCCCAACAAGGGCAGTGTTCCTCTTGCTCCATTCTGCTCTGAAGTCCCCCAAACCGCTTCCTGGGGCTGCTTAGTGAAATACAAGGCTCATCTCTGAGGACCTCTACAGGGCTGGATGGGAAGGACTGATCCACATTCCCACCAGGAAGTTTAGCAGAACCCCCGCGTGCCACCTGGACCCCTTGGAAGGACCTG…	ENSG00000227036
ENST00000648203	AGGGCCTTCTGCCAAGGGCCCGCTTTGATCTCCCTTAAAGGACAGCATTATCTGACCAGAGACCCATGCAGGAGACCTCTCCAGGTACACATATTTCCTGCTACTGAATGGCTTAGACTGGGATTTGCAAGGAACTACGAAGTCCAAGACCTTTGCCTTTCTTTTAGAAGAAGGCACCAGCTGGTTCTCCAATGTTGAAGGTCTTCTCCAGAGATACCTTAAGGTGTGGGGAGATTACAACTTGCTCAAGGTCTCATAGCTAGAAGATGTCAGAGTGATAACTCAAACCATGTCACATGACTCTAAGCCCAAAGCAGCCTCTAGAAGGTTGTTTGATCTTCTGATGGAAGCACAAATCACCATTCCAACATGAAAGATGGAGAAACTTAAGTCTAGAGA…	ENSG00000227036
ENST00000647871	AAAGAGACAGACACTAAATCACTGCACTTTTGACAATTCCTCTCTTCTCTCCCACCACCCATCCTCCCCCACCTACACCGATCAGATCTTTGTGGTGGACTTAAGACTTTAAGACTTTTGTTGCTGTTTCCATGAGCCTGGGGAGAGGCTCCTGTGTACCTCGTGGGGGTACTTTTGGAGCCCATGGAACAGACTTACGGCGTATGACCTCATCGGAGACTTGTACATGGGGCCAACCCCCATTTTCCCACAGGAAACCCACACTCTAATTAAGGGCTGACCCTGAACTTGAATCTGAGTCTTCTCTTTCTTCAACAGAGAGCCATCTCTCCAGCCCAGCTGGCAAGGAGACAGGTGATGTTACAGGAAAAAATACACAGCTTGTGCCCTTGGAATTAC…	ENSG00000227036
ENST00000648088	GGCGCCCACCGTAAGCCTCCCGGGCCTTGTGAACCTGCAAACCCAAGTCTGAGAGACGATCCGCCTTCAGCGCTTTCCAGCTTGGCAGAGAGGCTTTCCCGGCGGGGATCTTTGGTTGGCGCTGGCGATGCGCGGGGAAGAAAGGCGAGGAGCGGCGTCCAGGCTGGGTGATGTCCCAGCACGAGTAGGCGGGATGCGCTCGCTTGGTCCTCCGGGCGCCCGGTCCCTGCCCGCGTCGCGCGCCCACCCCTGGGGACGAGAAGGCGGCCGCCTGAGGACCCCCGCCCGCGACCTCCGCGAGTCTGGAGCGCAGAGGACAGGGTCTGGCTGCTCTTTGGCCTTGGATGGAAAGTGGGGAATTGGGTGGGGGGCTGCGGACCCCTTAACGTGGATTACTTG…	ENSG00000227036
ENST00000648069	AGCCTGTGTGTGTCCTGTGGGGCGAGAGGGGGAGTGCTCTGCTCACCACCCTGCACCCGCTGCCCGGCTCTGCTTCCCACTCTTGGCTGGTGCCCCGTGGGCCTTTCAGGCGATCTGGGCGGAAGTAGGTCAGGGACCTTCCAGCTGTGGGATCCCCAGTGGGGTGGAATCAGAGGTTTCTGGCTGACTCGGTGGGTGCTTTGAACCAGGAAAGGACAAGAAAGAGGATGGGAAGGACTGATCCACATTCCCACCAGGAAGTTTAGCAGAACCCCCGCGTGCCACCTGGACCCCTTGGAAGGACCTGGCTCAGGCTGGACCACCTCTTGAGAGGCAGGAGCTCTGGATTTGATCAAGAATTCTTTGCTGAGCATGGTGCCTCATGCCTATAATCCCAAC…	ENSG00000227036
ENST00000648403	ACTGGAAAGGAAGAAATGACCGAGGGAGAAGGGAGGGCATTTGAGGAGGAGAAATATTTTTCAAAGTCATTTGAATATTAAAGAGCTGGGCCCAGAAGCCCTCCATGTCCAGGATGGAGATCTGCAAGTCAATCAAGTATTTTTTAAAACGTATTTTTCCCTCTCCACCCTGGTCTTCTCCTGTAACGTGTGGCCGCCTTTTCCAGCACGGCCTCCTGCCTTCCTGGTGCACTTTTTGGAGAACGTGGTGGAATCAGAGGTTTCTGGCTGACTCGGTGGGTGCTTTGAACCAGGAAAGGACAAGAAAGAGGTGCCACCTCCTGAGTCCTGGTTCCTGCGGCTCCGTCGAATCTGCAGTGAAGGCCTTTGGGAAGCGTGGGTTATGTGGGTCCAGGGGTC…	ENSG00000227036
ENST00000648667	GGGAGACCCGGGCTGGACGGTTGGGAAGGAAGGTCGTGGACAACAAAGTAATGAACAAAAATATGTTTCACGCATGAGAAGCTGTCCGAGATGGCAGTGAGGGAGAGGTCATGGCAAACGGTGTTTATGGCATGGAAAAGTGAAGATTCAAAAAAAAACCCAAGGAGAGGCCAAGATAGTGTGGAAAATATCCACCCCCTCCCAGAGACAGCTCATTAGGAAGGTTTTGGAGGGAGACTCGCAGGAGGTCAGGGGCTGCTGTGTTATCTTTGGAGGAAAGGCCATCCCTTCTCTTCCCCTCCGCAGACGTATCCAGTGAGACAACTCTCTCCCCAGCAAGCTTTTCTCAGGGAGCAGGCAGTTTCTTGAAAAAATGAACCAGATGAGGATCCACCCACC…	ENSG00000227036
ENST00000577828	AAGGGTCTGGATTCCCTAGGGGCCTGCGATGAAACTTGCACTCTGTGGAATAGTTCCAGGGTTGAGGAGGTGGAATCAGAGGTTTCTGGCTGACTCGGTGGGTGCTTTGAACCAGGAAAGGACAAGAAAGAGGTGCCACCTCCTGAGTCCTGGTTCCTGCGGCTCCGTCGAATCTGCAGTGAAGGCCTTTGGGAAGCGTGGGTTATGTGGGTCCAGGGGTCCCATCCTCCCGTGGAGGCCCTTGACCTGAGGATCACTAACTCACACCCCACCGACTTCCGGCCCCCAACAAGGGCAGTGTTCCTCTTGCTCCATTCTGCTCTGAAGTCCCCCAAACCGCTTCCTGGGGCTGCTTAGTGAAATACAAGGCTCATCTCTGAGGACCTCTACAGGGCTGGA…	ENSG00000227036
ENST00000648220	GGAATACCAACAGAATAAACAGACTTTAGTCCTGCCATCTGCCCTGGCCCATGCAGCCTGGCATTGTTTAGGGGATCATACCTGGCTTCCCACCCAGGCCACATGACTCTAGAGGGCAAGACTTAGTAAGGTCACGTAGTAGGAGCTCAATATAATTTATTGGTTAGACAAGAGGAAACCACTTCTTCTCTTGACAAGCCATGTAAATTGTAACCACTGAAAGTCCGCTGTTTCGATTCTGGGCAAGATGCTATGGCAGAACAGGGACCATGATGAACTACTTAGAAAAATACATAAGGCCATACCCATGCAGGAGACCTCTCCAGGTACACATATTTCCTGCTACTGAATGGCTTAGACTGGGATTTGCAAGGAACTACGAAGTCCAAGACCTTTGCC…	ENSG00000227036
ENST00000648623	AGGGCGCGCAGGCGGCGCGGGTGCGCGGTGCGGCGCTGGTATCCAGAGGACGCGGTCACCGCCTCTGGCATTTGTCGTTCTGCGCTTCTCCGCAAGGACCCTCTGTTAGGCAGGCGCCCACCGTAAGCCTCCCGGGCCTTGTGAACCTGCAAACCCAAGTCTGAGAGACGATCCGCCTTCAGCGCTTTCCAGCTTGGCAGAGAGGCTTTCCCGGCGGGGATCTTTGGTTGGCGCTGGCGATGCGCGGGGAAGAAAGGCGAGGAGCGGCGTCCAGGCTGGGTGATGTCCCAGCACGAGTAGGCGGGATGCGCTCGCTTGGTCCTCCGGGCGCCCGGTCCCTGCCCGCGTCGCGCGCCCACCCCTGGGGACGAGAAGGCGGCCGCCTGAGGACCCCCGCCC…	ENSG00000227036
ENST00000648559	GCGCATGTCCAGCCGCCAGGGAGATTAGGCGTTTGTAACCAGACTTCTTTAGGGGATCCAGGACTAAGCCGAGGAAGGTGTTTCTGAACCTCAGGGAATCTGTGGCCACTGGCAAGCCAGCGGAAAATTCAGGTATTTTTCCCTCTCCACCCTGGTCTTCTCCTGTAACGTGTGGCCGCCTTTTCCAGCACGGCCTCCTGCCTTCCTGGTGCACTTTTTGGAGAACGTGGTGGAATCAGAGGTTTCTGGCTGACTCGGTGG	ENSG00000227036
ENST00000453722	AGGGCGCGCAGGCGGCGCGGGTGCGCGGTGCGGCGCTGGTATCCAGAGGACGCGGTCACCGCCTCTGGCATTTGTCGTTCTGCGCTTCTCCGCAAGGACCCTCTGTTAGGCAGGCGCCCACCGTAAGCCTCCCGGGCCTTGTGAACCTGCAAACCCAAGTCTGAGAGACGATCCGCCTTCAGCGCTTTCCAGCTTGGCAGAGAGGCTTTCCCGGCGGGGATCTTTGGTTGGCGCTGGCGATGCGCGGGGAAGAAAGGCGAGGAGCGGCGTCCAGGCTGGGTGATGTCCCAGCACGAGTAGGCGGGATGCGCTCGCTTGGTCCTCCGGGCGCCCGGTCCCTGCCCGCGTCGCGCGCCCACCCCTGGGGACGAGAAGGCGGCCGCCTGAGGACCCCCGCCC…	ENSG00000227036
ENST00000647735	ATTCTCAGGGCCTTCTGCCAAGGGCCCGCTTTGATCTCCCTTAAAGGACAGCATTATCTGACCAGAGACCCATGCAGGAGACCTCTCCAGGTACACATATTTCCTGCTACTGAATGGCTTAGACTGGGATTTGCAAGGAACTACGAAGTCCAAGACCTTTGCCTTTCTTTTAGAAGAAGGCACCAGCTGGTTCTCCAATGTTGAAGGTCTTCTCCAGAGATACCTTAAGGTGTGGGGAGATTACAACTTGCTCAAGGTCTCATAGCTAGAAGATGTCAGAGTGATAACTCAAACCATGTCACATGACTCTAAGCCCAAAGCAGCCTCTAGAAGGAACTCTGAAAGCCACATGTTGAGATGGCCCCATTACAGGATGGAGAGCACCTGAACCCCCAAGTT…	ENSG00000227036
ENST00000584749	GGTGCAGTGAATAAGCTGAGATGGAGGACACAGGAGGGGTTCTGGTATTTTTCCCTCTCCACCCTGGTCTTCTCCTGTAACGTGTGGCCGCCTTTTCCAGCACGGCCTCCTGCCTTCCTGGTGCACTTTTTGGAGAACGTGGTGGAATCAGAGGTTTCTGGCTGACTCGGTGG	ENSG00000227036
ENST00000648520	GCGCCTGCCCTTGTGACCTGCTCACTGGAAAGGAAGAAATGACCGAGGGAGAAGGGAGGGCATTTGAGGCATTGGTGCAGCCGCTTTGGTTCTTCAGCATGTGGGCTGTGGTGGTCTTCGGCGCCCATCGGAAGCTGATTTGAAGATTTAGCAGCCTGTGTGGAAGCGGGGGTTCTGTTGCGCTTTACAAAGTGAAAGGAAGGTGTCTGAGGTGCTGGCCTTTGGGGACAATTTCACTATGTATTTTTCCCTCTCCACCCTGGTCTTCTCCTGTAACGTGTGGCCGCCTTTTCCAGCACGGCCTCCTGCCTTCCTGGTGCACTTTTTGGAGAACGTGGTGGAATCAGAGGTTTCTGGCTGACTCGGTGGGTGCTTTGAACCAGGAAAGGACAAGAAAGA…	ENSG00000227036
ENST00000647706	AGGGCCCCATAAGCAGGTTTTGGCTTCCTGGCTTAGTTGATTTAGAACAGGTCTATTAGGTTGAACTGAATGACATGTCCTACCTTCTTTGGATAGCCTGGGCTGCTGATAGGCCCACTGTCAGGCAGGCTACCCTAGGTCTTGGTGGTTGCTGCTGCCTCGCTGTGTGACCTTGGAGCCCATGGAACAGACTTACGGCGTATGACCTCATCGGAGACTTGTACATGGGGCCAACCCCCATTTTCCCACAGGAAACCCACACTCTAATTAAGGGCTGACCCTGAACTTGAATCTGAGTCTTCTCTTTCTTCAACAGAGAGCCATCTCTCCAGCCCAGCTGGCAAGGAGACAGGTGATGTTACAGGAAAAAATACACAGCTTGTGCCCTTGGAATTACCA…	ENSG00000227036
ENST00000577773	GACAAGAAAGAGCGGGCTCCATCTCCAGGCCTCCCACTTCACCCTGGGACATTATGGTCGCTGGTCAGACCTCATGACTCACTTGGACTCTTGAGCCACCTCTGGGGGTGGAGTCTCTCTCCTGGCATCTGGACCCTTGGTGCTATCGACGAAGCTTGGCTGGCGCTCTTAGCTGCTATGTGCAAGACGTGTGTCCCAGGGAAAGCCCCTCTCTCTCTGCAGAGGTCAAGTGAAAGCCACGGCCGCAGCCAACAGAGTTCAAAATGCAGGCTTGGAAAGTCCAGGGGGCTCTGTGGAGGAGATTAGTCCTGAGAGACTGACACCAGAGCCACCTGACGAATGTGGGTGCTCAGAGCCTTGGACTCGATGACCTACCTCTCCTGCCTCCCACCTGACTCC…	ENSG00000227036
ENST00000580199	ATCATGGGTCTGTCTTGCATTTTTTGGTAACAGCATTCTCAGGGCCTTCTGCCAAGGGCCCGCTTTGATCTCCCTTAAAGGACAGCATTATCTGACCAGAGACCCATGCAGGAGACCTCTCCAGGTACACATATTTCCTGCTACTGAATGGCTTAGACTGGGATTTGCAAGGAACTACGAAGTCCAAGACCTTTGCCTTTCTTTTAGAAGAAGGCACCAGCTGGTTCTCCAATGTTGAAGGTCTTCTCCAGAGATACCTTAAGGTGTGGGGAGATTACAACTTGCTCAAGGTCTCATAGCTAGAAGATGTCAGAGTGATAACTCAAACCATGTCACATGACTCTAAGCCCAAAGCAGCCTCTAGAAGGTTGTTTGATCTTCTGATGGAAGCACAAATCA…	ENSG00000227036
ENST00000578206	GTCGCTGGTCAGACCTCATGACTCACTTGGACTCTTGAGCCACCTCTGGGGGTGGAGTCTCTCTCCTGGCATCTGGACCCTTGGTGCTATCGACGAAGCTTGGCTGGCGCTCTTAGCTGCTATGTGCAAGACGTGTGTCCCAGGGAAAGCCCCTCTCTCTCTGCAGAGGTCAAGTGAAAGCCACGGCCGCAGCCAACAGAGTTCAAAATGCAGGCTTGGAAAGTCCAGGGGGCTCTGTGGAGGATGGGAAGGACTGATCCACATTCCCACCAGGAAGTTTAGCAGAACCCCCGCGTGCCACCTGGACCCCTTGGAAGGACCTGGCTCAGGCTGGACCACCTCTTGAGAGGCAGGAGCTCTGGATTTGATCAAGAATTCTTTGCTGAGCATGGTGCCTCA…	ENSG00000227036
ENST00000581549	AAGGGGCGATGCGCCCCGGAGGGGGAGGGACGCAAGGGGCGACTACTGTTACCTCGCTTGGAGATACCAAGGCCGGTCGGACCCCCCGCTGGCCGAATGTGGGGAGCGAGCAGATCCAGCCTGTTTGGACGTGGTGAGGACCCAGCCGTGGGGTTTAAGGCCAAGTTAGCCTCTCCCTTCACTGATTACAAGAGCCATTGTTACAGGTGCTCACATGCCAGGAGAAATAAGCTGGTGATTTATGTGGCACAGCACCATCGATCGACCTACAAAGGAAGCTTCAGTGCAGCCGTGTTGCTATACAGACCTCTCTCACCAAGGCGTCATGAACTGAAGGGCTGGGAGAGGCCTCGTGGAGGAGGAAGAGTTTCGCTCAGCTGCTTGGGTGTGGGACTGAAT…	ENSG00000227036
ENST00000581801	GGCGCCCACCGTAAGCCTCCCGGGCCTTGTGAACCTGCAAACCCAAGTCTGAGAGACGATCCGCCTTCAGCGCTTTCCAGCTTGGCAGAGAGGCTTTCCCGGCGGGGATCTTTGGTTGGCGCTGGCGATGCGCGGGGAAGAAAGGCGAGGAGCGGCGTCCAGGCTGGGTGATGTCCCAGCACGAGTAGGCGGGATGCGCTCGCTTGGTCCTCCGGGCGCCCGGTCCCTGCCCGCGTCGCGCGCCCACCCCTGGGGACGAGAAGGCGGCCGCCTGAGGACCCCCGCCCGCGACCTCCGCGAGTCTGGAGCGCAGAGGACAGGGTCTGGCTGCTCTTTGGCCTTGGATGGAAAGTGGGGAATTGGGTGGGGGGCTGCGGACCCCTTAACGTGGATTACTTG…	ENSG00000227036
ENST00000648631	AGGGCGCGCAGGCGGCGCGGGTGCGCGGTGCGGCGCTGGTATCCAGAGGACGCGGTCACCGCCTCTGGCATTTGTCGTTCTGCGCTTCTCCGCAAGGACCCTCTGTTAGGCAGGCGCCCACCGTAAGCCTCCCGGGCCTTGTGAACCTGCAAACCCAAGTCTGAGAGACGATCCGCCTTCAGCGCTTTCCAGCTTGGCAGAGAGGCTTTCCCGGCGGGGATCTTTGGTTGGCGCTGGCGATGCGCGGGGAAGAAAGGCGAGGAGCGGCGTCCAGGCTGGGTGATGTCCCAGCACGAGTAGGCGGGATGCGCTCGCTTGGTCCTCCGGGCGCCCGGTCCCTGCCCGCGTCGCGCGCCCACCCCTGGGGACGAGAAGGCGGCCGCCTGAGGACCCCCGCCC…	ENSG00000227036
ENST00000648248	CGAGAAGGCGGCCGCCTGAGGACCCCCGCCCGCGACCTCCGCGAGTCTGGAGCGCAGAGGACAGGGTCTGGCTGCTCTTTGGCCTTGGATGGAAAGTGGGGAATTGGGTGGGGGGCTGCGGACCCCTTAACGTGGATTACTTGGTGTGTATCAGCTGGGCTCAGAAGACCCACGACCTCTTCTCCATCCGTGGATTGATTTGTTCTGCTTAACAGCTGGGTCGCCAAGCTGGAGGTATTTTTCCCTCTCCACCCTGGTCTTCTCCTGTAACGTGTGGCCGCCTTTTCCAGCACGGCCTCCTGCCTTCCTGGTGCACTTTTTGGAGAACGTGGTGGAATCAGAGGTTTCTGGCTGACTCGGTGGGTGCTTTGAACCAGGAAAGGACAAGAAAGAGTGAAA…	ENSG00000227036
ENST00000648104	GGTAACAGCATTCTCAGGGCCTTCTGCCAAGGGCCCGCTTTGATCTCCCTTAAAGGACAGCATTATCTGACCAGAGGTAAATTGTAACCACTGAAAGTCCGCTGTTTCGATTCTGGGCAAGATGCTATGGCAGAACAGGGACCATGATGAACTACTTAGAAAAATACATAAGGCCATAAATAATGTGTGATTATTTGATGAATGCCTGTCTCTCCCACTGGGACCATCAGCTTAGAAAAGAAATGATGTGGATGTGCTCACCAAGTTATTTGCAGAGCTTAGCAGAGTGGGATAGAAGAGACCCATGCAGGAGACCTCTCCAGGTACACATATTTCCTGCTACTGAATGGCTTAGACTGGGATTTGCAAGGAACTACGAAGTCCAAGACCTTTGCCTTT…	ENSG00000227036
ENST00000649833	CCTTGTGACCTGCTCACTGGAAAGGAAGAAATGACCGAGGGAGAAGGGAGGGCATTTGAGATAATTTTTCAGCCACTTCTCTTCAGGCCAAAGGGAGGAGAAAGCTGCCTTGGTCTTGTCAGGTATTTTTCCCTCTCCACCCTGGTCTTCTCCTGTAACGTGTGGCCGCCTTTTCCAGCACGGCCTCCTGCCTTCCTGGTGCACTTTTTGGAGAACGTGGTGGAATCAGAGGTTTCTGGCTGACTCGGTGGGTGCTTTGAACCAGGAAAGGACAAGAAAGAGGATGGGAAGGACTGATCCACATTCCCACCAGGAAGTTTAGCAGAACCCCCGCGTGCCACCTGGACCCCTTGGAAGGACCTGGCTCAGGCTGGACCACCTCTTGAGAGGCAGGAGCTC…	ENSG00000227036
ENST00000649532	GGTAACAGCATTCTCAGGGCCTTCTGCCAAGGGCCCGCTTTGATCTCCCTTAAAGGACAGCATTATCTGACCAGAGGTAAATTGTAACCACTGAAAGTCCGCTGTTTCGATTCTGGGCAAGATGCTATGGCAGAACAGGGACCATGATGAACTACTTAGAAAAATACATAAGGCCATACCCATGCAGGAGACCTCTCCAGGTACACATATTTCCTGCTACTGAATGGCTTAGACTGGGATTTGCAAGGAACTACGAAGTCCAAGACCTTTGCCTTTCTTTTAGAAGAAGGCACCAGCTGGTTCTCCAATGTTGAAGGTCTTCTCCAGAGATGTACTCAAAATTGGATGGATGGATCTATATATTCCTGGGCCACAGGGGCATGCAGAAGGAGTGAAAAA…	ENSG00000227036
ENST00000649311	TCAGCCTGTGTGTGTCCTGTGGGGCGAGAGGGGGAGTGCTCTGCTCACCACCCTGCACCCGCTGCCCGGCTCTGCTTCCCACTCTTGGCTGGTGCCCCGTGGGCCTTTCAGGCGATCTGGGCGGAAGTAGGTCAGGGACCTTCCAGCTGTGGGATCCCCAGTGGGGTATTTTTCCCTCTCCACCCTGGTCTTCTCCTGTAACGTGTGGCCGCCTTTTCCAGCACGGCCTCCTGCCTTCCTGGTGCACTTTTTGGAGAACGTGGTGGAATCAGAGGTTTCTGGCTGACTCGGTGGGTGCTTTGAACCAGGAAAGGACAAGAAAGAGGATGGGAAGGACTGATCCACATTCCCACCAGGAAGTTTAGCAGAACCCCCGCGTGCCACCTGGACCCCTTGGAA…	ENSG00000227036
ENST00000649614	AGGGCGCGCAGGCGGCGCGGGTGCGCGGTGCGGCGCTGGTATCCAGAGGACGCGGTCACCGCCTCTGGCATTTGTCGTTCTGCGCTTCTCCGCAAGGACCCTCTGTTAGGCAGGCGCCCACCGTAAGCCTCCCGGGCCTTGTGAACCTGCAAACCCAAGTCTGAGAGACGATCCGCCTTCAGCGCTTTCCAGCTTGGCAGAGAGGCTTTCCCGGCGGGGATCTTTGGTTGGCGCTGGCGATGCGCGGGGAAGAAAGGCGAGGAGCGGCGTCCAGGCTGGGTGATGTCCCAGCACGAGTAGGCGGGATGCGCTCGCTTGGTCCTCCGGGCGCCCGGTCCCTGCCCGCGTCGCGCGCCCACCCCTGGGGACGAGAAGGCGGCCGCCTGAGGACCCCCGCCC…	ENSG00000227036
ENST00000649433	GGTCCAACTGTGAGTCACTGTGGTTCCTGTCCCTGCAGCGGGCTCCATCTCCAGGCCTCCCACTTCACCCTGGGACATTATGGTCGCTGGTCAGACCTCATGACTCACTTGGACTCTTGAGCCACCTCTGGGGGTGGAGTCTCTCTCCTGGCATCTGGACCCTTGGTGCTATCGACGAAGCTTGGCTGGCGCTCTTAGCTGCTATGTGCAAGACGTGTGTCCCAGGGAAAGCCCCTCTCTCTCTGCAGAGGTCAAGTGAAAGCCACGGCCGCAGCCAACAGAGTTCAAAATGCAGGCTTGGAAAGTCCAGGGGGCTCTGTGGAGGTGCCACCTCCTGAGTCCTGGTTCCTGCGGCTCCGTCGAATCTGCAGTGAAGGCCTTTGGGAAGCGTGGGTTATG…	ENSG00000227036
ENST00000650357	AGGCCCAGGGTGCCGGGGCCTCGGATGAACTTGCCTGGAGTGGGTCAGAAAACTTTCAGTAGAGCCCAGAGTAAAAAGGATGTACCTATGGGAGGCAGGTGGGGATGGGTCCCCTGGCTCAAGTGGGGGTCTCCCAGAAAGAGCTTTCAACAAGGGGTTTCAGTAAAGGCTGACAAATTTGGAGACTGGAAAAAAAGTATTTTTCCCTCTCCACCCTGGTCTTCTCCTGTAACGTGTGGCCGCCTTTTCCAGCACGGCCTCCTGCCTTCCTGGTGCACTTTTTGGAGAACGTGGTGGAATCAGAGGTTTCTGGCTGACTCGGTGG	ENSG00000227036
ENST00000650211	TGGCCCACAAGTCTGGCTATGCCATTGGAAAGACCTGGATTTCAATCCACCTTCTGGCATTTTTACAGTGGTTTATGAGCAACTTAATTAACCTCTCTTGGGCTCAGTTTTCTCACATATAAAATGGGGCTGTTGTGAGGATTAAACAATGCAGAGAACTTGCATGTAAACAAAAAGTAAATTGTAACCACTGAAAGTCCGCTGTTTCGATTCTGGGCAAGATGCTATGGCAGAACAGGGACCATGATGAACTACTTAGAAAAATACATAAGGCCATAAATAATGTGTGATTATTTGATGAATGCCTGTCTCTCCCACTGGGACCATCAGCTTAGAAAAGAAATGATGTGGATGTGCTCACCAAGTTATTTGCAGAGCTTAGCAGAGTGGGATAGAAGA…	ENSG00000227036
ENST00000649250	GGCGCCCACCGTAAGCCTCCCGGGCCTTGTGAACCTGCAAACCCAAGTCTGAGAGACGATCCGCCTTCAGCGCTTTCCAGCTTGGCAGAGAGGCTTTCCCGGCGGGGATCTTTGGTTGGCGCTGGCGATGCGCGGGGAAGAAAGGCGAGGAGCGGCGTCCAGGCTGGGTGATGTCCCAGCACGAGTAGGCGGGATGCGCTCGCTTGGTCCTCCGGGCGCCCGGTCCCTGCCCGCGTCGCGCGCCCACCCCTGGGGACGAGAAGGCGGCCGCCTGAGGACCCCCGCCCGCGACCTCCGCGAGTCTGGAGCGCAGAGGACAGGGTCTGGCTGCTCTTTGGCCTTGGATGGAAAGTGGGGAATTGGGTGGGGGGCTGCGGACCCCTTAACGTGGATTACTTG…	ENSG00000227036
ENST00000650180	TGAGTGTCAGCGGCAGTGCAGATGAGCTCACCCGGGGACCAGAGCCATTTAGAGGATTTGCAGATGGAACTTCCCCTCGGGGTCCAACTGTGAGTCACTGTGGTTCCTGTCCCTGCAGCGGGCTCCATCTCCAGGCCTCCCACTTCACCCTGGGACATTATGGTCGCTGGTCAGACCTCATGACTCACTTGGACTCTTGAGCCACCTCTGGGGGTGGAGTCTCTCTCCTGGCATCTGGACCCTTGGTGCTATCGACGAAGCTTGGCTGGCGCTCTTAGCTGCTATGTGCAAGACGTGTGTCCCAGGGAAAGCCCCTCTCTCTCTGCAGAGGTCAAGTGAAAGCCACGGCCGCAGCCAACAGAGTTCAAAATGCAGGCTTGGAAAGTCCAGGGGGCTCTG…	ENSG00000227036
ENST00000649330	ACTGGAAAGGAAGAAATGACCGAGGGAGAAGGGAGGGCATTTGAGGGGAGAAGAAGAGGATGGAGAAAAAAACTGGATCATCTCGTGACATGGAAAGAAAGGTATTTTTCCCTCTCCACCCTGGTCTTCTCCTGTAACGTGTGGCCGCCTTTTCCAGCACGGCCTCCTGCCTTCCTGGTGCACTTTTTGGAGAACGTGGTGGAATCAGAGGTTTCTGGCTGACTCGGTGG	ENSG00000227036
ENST00000650033	TACAAAAATTGCTGGGCTTAATGCTGATTGGAATAGAGTTCACTAACAGTTGGAAAAGAAGAAAATGCAAGTATCTTTGGTATTTTAAAATAACAGAAGTAAAAAGGAAACAGGGACTGAGTTTTTGAGAATCCTGTACTGTTGATGATGTCACTTTTTCAGAAGTAATCTCTAAGTTTCAGTACACAGGCTGTAGGTATTTGCAGAGGGTGTGTGTTCTAAGATTCCCTTAAGCAGGGAACTCCCTAGGCTGTTGAATGGGTCAGGGTGGGGGTTGACAGTGGGGAGTGGAAGGGGGAGGCTTGACTCATGTCCACCCTCCTCATCCCTCTGCCTTTCCACAAGTGGGAGCTGCCTGTAGAAACAGAGCATTGCTTAAGAAGCTCAAGTTTTATTTCA…	ENSG00000227036
ENST00000650482	TGGCTGCTCTTTGGCCTTGGATGGAAAGTGGGGAATTGGGTGGGGGGCTGCGGACCCCTTAACGTGGATTACTTGGTGTGTATCAGCTGGGCTCAGAAGACCCACGACCTCTTCTCCATCCGTGGATTGATTTGTTCTGCTTAACAGCTGGGTCGCCAAGCTGGAGGTATTTTTCCCTCTCCACCCTGGTCTTCTCCTGTAACGTGTGGCCGCCTTTTCCAGCACGGCCTCCTGCCTTCCTGGTGCACTTTTTGGAGAACGTGGTGGAATCAGAGGTTTCTGGCTGACTCGGTGGGTGCTTTGAACCAGGAAAGGACAAGAAAGAGGAGGTCCACAGATGAAGAACAGCTCTCATCTCTATGGTCCCCAGCATTTATTTAAAGCTAAGAATTCACAGGT…	ENSG00000227036
ENST00000650483	CTCACCACTGATCCCAGCCACCTTGGGCGGCTGGGGAGCGAGGCTGACCGCTAAGTGGACCTGACCTTCAGAATGAGGGCTTTCTGAGGCAAGGGCAGGGAGGGGTGTGGCTCGTGGAAGACAGAGAGAAGGGTTGGGGTAGGGACCCAGGGATAGATCTCTAGAAGGGTCTGGATTCCCTAGGGGCCTGCGATGAAACTTGCACTCTGTGGAATAGTTCCAGGGTTGAGGAGGTATTTTTCCCTCTCCACCCTGGTCTTCTCCTGTAACGTGTGGCCGCCTTTTCCAGCACGGCCTCCTGCCTTCCTGGTGCACTTTTTGGAGAACGTGGTGGAATCAGAGGTTTCTGGCTGACTCGGTGGGTGCTTTGAACCAGGAAAGGACAAGAAAGAGGATGGG…	ENSG00000227036
ENST00000650423	GGCGCCCACCGTAAGCCTCCCGGGCCTTGTGAACCTGCAAACCCAAGTCTGAGAGACGATCCGCCTTCAGCGCTTTCCAGCTTGGCAGAGAGGCTTTCCCGGCGGGGATCTTTGGTTGGCGCTGGCGATGCGCGGGGAAGAAAGGCGAGGAGCGGCGTCCAGGCTGGGTGATGTCCCAGCACGAGTAGGCGGGATGCGCTCGCTTGGTCCTCCGGGCGCCCGGTCCCTGCCCGCGTCGCGCGCCCACCCCTGGGGACGAGAAGGCGGCCGCCTGAGGACCCCCGCCCGCGACCTCCGCGAGTCTGGAGCGCAGAGGACAGGGTCTGGCTGCTCTTTGGCCTTGGATGGAAAGTGGGGAATTGGGTGGGGGGCTGCGGACCCCTTAACGTGGATTACTTG…	ENSG00000227036
ENST00000649489	GGGGGTAGTAGGAGTGGGGTGGGGCCGAGGCATTTCCCAGCACAGCTCAATCACATCTCCTGCGCCTGCCCTTGTGACCTGCTCACTGGAAAGGAAGAAATGACCGAGGGAGAAGGGAGGGCATTTGAGGTGGAATCAGAGGTTTCTGGCTGACTCGGTGGGTGCTTTGAACCAGGAAAGGACAAGAAAGAGGATGGGAAGGACTGATCCACATTCCCACCAGGAAGTTTAGCAGAACCCCCGCGTGCCACCTGGACCCCTTGGAAGGACCTGGCTCAGGCTGGACCACCTCTTGAGAGGCAGGAGCTCTGGATTTGATCAAGAATTCTTTGCTGAGCATGGTGCCTCATGCCTATAATCCCAACACTTTGGGAGGCCAGTGTGGGAGGATCTCTTGAG…	ENSG00000227036
ENST00000650313	CTAGATGCCTGGAGGCAACTTGGCTTTTCACAGCTTGCAACTGTCCACTCACCTTCCCTTGCTGTGGCTCCTCTCTGCCTGACCCCAAATGCAGAGGAGCCCCTTGAACTCTTAGTTGCTGGTGGCTCCCCAGAAGATCAGGTTCAAGTTGCCAGCCAGACTCTGGGCTTCCAGGAGGAGTGGGCTGTGGATGGCCTGGCCTCATTTGCATGTCCCTCTCCTCCCGGCCCTGCAGGTGCCACCTCCTGAGTCCTGGTTCCTGCGGCTCCGTCGAATCTGCAGTGAAGGCCTTTGGGAAGCGTGGGTTATGTGGGTCCAGGGGTCCCATCCTCCCGTGGAGGCCCTTGACCTGAGGATCACTAACTCACACCCCACCGACTTCCGGCCCCCAACAAGGGC…	ENSG00000227036
ENST00000650499	AGGGTTCTGTGGACTTGCTCTGCGTTTGCCAGAGGATTAGGAAACGTGTCAATGTGAGGGGTGGCAGCAGCCCTGGAGCTGCCGTGTGGGGACCCACAGTTGGTATTTTTCCCTCTCCACCCTGGTCTTCTCCTGTAACGTGTGGCCGCCTTTTCCAGCACGGCCTCCTGCCTTCCTGGTGCACTTTTTGGAGAACGTGGTGGAATCAGAGGTTTCTGGCTGACTCGGTGG	ENSG00000227036
ENST00000650051	CCAGGCCCAGAAGTGTAAGATCCGGTGCCTATCTTCAGGCGGGTGGCAAACAAACATCACATAAAGGAGAGTGTCTGGCTTGTGTCTTCTGGGTACGTGATCCCCCTGACTTCAGTGTGAGAATGTGGCCAGAGCGTCTGGGGAAGACAGGGAGAGTTGTCAGAGAGGAGTTTTGAGGAGGCCCTGAAGGCTCGCCGGCTGTTAAGGCCTGAGCTGTAGTGGGCAAGAAGAGATGGCCAGTTCAGGTAGAGGAAGCCTGCTTTGAGCTGAAGACCGGAGGTGAATCTGGACAGGGCTTCCCAGGACCAGTATTTTTCCCTCTCCACCCTGGTCTTCTCCTGTAACGTGTGGCCGCCTTTTCCAGCACGGCCTCCTGCCTTCCTGGTGCACTTTTTGGAG…	ENSG00000227036
ENST00000649197	GGTAACAGCATTCTCAGGGCCTTCTGCCAAGGGCCCGCTTTGATCTCCCTTAAAGGACAGCATTATCTGACCAGAGGTAAATTGTAACCACTGAAAGTCCGCTGTTTCGATTCTGGGCAAGATGCTATGGCAGAACAGGGACCATGATGAACTACTTAGAAAAATACATAAGGCCATCTTAGAAAAGAAATGATGTGGATGTGCTCACCAAGTTATTTGCAGAGCTTAGCAGAGTGGGATAGAAGAGACCCATGCAGGAGACCTCTCCAGGTACACATATTTCCTGCTACTGAATGGCTTAGACTGGGATTTGCAAGGAACTACGAAGTCCAAGACCTTTGCCTTTCTTTTAGAAGAAGGCACCAGCTGGTTCTCCAATGTTGAAGGTCTTCTCCAGAG…	ENSG00000227036
ENST00000649647	AGTGGTGACTGGGTGGGGAGAAGGGAAGCGCACTTATATAGACTCATGTATAAATAGATACTTGTAATATACGAGCATCTGCTCTGTGGAAGATGTTTTTTTCCAGGCCCAGAAGTGTAAGATCCGGTGCCTATCTTCAGGCGGGTGGCAAACAAACATCACATAAAGGAGAGTGTCTGGCTTGTGTCTTCTGGGTACGTGATCCCCCTGACTTCAGTGTGAGAATGTGGCCAGAGCGTCTGGGGAAGACAGGGAGAGTTGTCAGAGAGGAGTTTTGAGGAGGCCCTGAAGGCTCGCCGGCTGTTAAGGCCTGAGCTGTAGTGGGCAAGAAGAGATGGCCAGTTCAGGTAGAGGAAGCCTGCTTTGAGCTGAAGACCGGAGGTGAATCTGGACAGGGCT…	ENSG00000227036
ENST00000650510	CATGTTATTCTGTAATGCAGGAATGAGACAACCTCATAGAAGCTCTTGAGTGACAGATTTCAGCACGATTCAGGGAGAGCTTGATTGGCAAGAATCTCAGTTACTTTTGTCATTAGTTTCAATCTGCTGCCTTGCAAAACCCCTCCAAACGGGAAATAAGCTCCTCGGACTGAGTTTCCATTATTCTCCTTTATCCAGAGGGCTCGTCGGTGGAGCCAGCTTCCATAACCGTGTGGCGGATTCGGAGAGGAGGTGGGAGTGCAGGTGAATGAACTCACTGTGATTGGGGCCCCTTTTTACAACCAACTTGGCTCCAGTTGGGCACAACATAAACCTGTGGCAATTTAAAAATTATGTATGTATGTATGTATGTGTGCGCTTTTTGCTGAAGAATAATGT…	ENSG00000227036
ENST00000650419	GGCGCCCACCGTAAGCCTCCCGGGCCTTGTGAACCTGCAAACCCAAGTCTGAGAGACGATCCGCCTTCAGCGCTTTCCAGCTTGGCAGAGAGGCTTTCCCGGCGGGGATCTTTGGTTGGCGCTGGCGATGCGCGGGGAAGAAAGGCGAGGAGCGGCGTCCAGGCTGGGTGATGTCCCAGCACGAGTAGGCGGGATGCGCTCGCTTGGTCCTCCGGGCGCCCGGTCCCTGCCCGCGTCGCGCGCCCACCCCTGGGGACGAGAAGGCGGCCGCCTGAGGACCCCCGCCCGCGACCTCCGCGAGTCTGGAGCGCAGAGGACAGGGTCTGGCTGCTCTTTGGCCTTGGATGGAAAGTGGGGAATTGGGTGGGGGGCTGCGGACCCCTTAACGTGGATTACTTG…	ENSG00000227036
ENST00000649936	GGCGCCCACCGTAAGCCTCCCGGGCCTTGTGAACCTGCAAACCCAAGTCTGAGAGACGATCCGCCTTCAGCGCTTTCCAGCTTGGCAGAGAGGCTTTCCCGGCGGGGATCTTTGGTTGGCGCTGGCGATGCGCGGGGAAGAAAGGCGAGGAGCGGCGTCCAGGCTGGGTGATGTCCCAGCACGAGTAGGCGGGATGCGCTCGCTTGGTCCTCCGGGCGCCCGGTCCCTGCCCGCGTCGCGCGCCCACCCCTGGGGACGAGAAGGCGGCCGCCTGAGGACCCCCGCCCGCGACCTCCGCGAGTCTGGAGCGCAGAGGACAGGGTCTGGCTGCTCTTTGGCCTTGGATGGAAAGTGGGGAATTGGGTGGGGGGCTGCGGACCCCTTAACGTGGATTACTTG…	ENSG00000227036
ENST00000649881	GTTAACCACCAAACTAGATGCTCCCTAAGATAGTATGAGTCTTACCTGATGTGAGCAAAATGGGGGCCCTGTGGCTTGCCAGGTGGTCACTGGTAAATTGCACAAGGCTTACTCCAGTGGTGACTGGGTGGGGAGAAGGGAAGCGCACTTATATAGACTCATGTATAAATAGATACTTGTAATATACGAGCATCTGCTCTGTGGAAGATGTTTTTTTCCAGGCCCAGAAGTGTAAGATCCGGTGCCTATCTTCAGGCGGGTGGCAAACAAACATCACATAAAGGAGAGTGTCTGGCTTGTGTCTTCTGGGTACGTGATCCCCCTGACTTCAGTGTGAGAATGTGGCCAGAGCGTCTGGGGAAGACAGGGAGAGTTGTCAGAGAGGAGTTTTGAGGAGGC…	ENSG00000227036
ENST00000650121	ATTGTGATGGTGTGGGTGGGGAGGAGGAGGCTGTCAGTGTGGTCTAGGGGAGTGTCCCCAGTCAGCACGGAGACAGGTGGAATCAGAGGTTTCTGGCTGACTCGGTGG	ENSG00000227036
ENST00000650016	AAAAAAAAAAAAAAAAAAAAAATTGTATTTTACAATTACAGTGATACAAGGATGAATAGAATCCAGGCTGGATTCATTGTTATCTAGGCATTCATATTACCGTCATTGTATTCATTCTTGTTTTCAAAGGAATTAGAACATTTTCTTGGGCCCCCTAAAAGTATTGGGGGCCCAGTGGATGTGTTGGCCTTGGGTAGGTTTCTAGAAGTTGGACCCAGTGGTTTGGCTTCTTGACTACTTGGCATGTTTTGTTGAAATCACTCCGCTTTGATTTTGGACCCATCAAGAATGTCCAAAATTCCCCCAACCTGCAACTCTTATTCTGGCCAAAGAGGGGGCTCTAGCTCATAAAGTGTTGACATCCCATTTCCCGTTCCAGGTATTTTTCCCTCTCCACCC…	ENSG00000227036
ENST00000649595	ATCTTCCAGAGCCTCCTGACTGCTAGGAAGGCAGCAGCCAGGGTCAAGTGACATGAAGACATGGGGTTGGTGGCGGGGGCGCCTTGTGAGAATGCAAGGGAAAGGGGATTCTTCCTGGCCTGCCTGGTCAGTCAGACCCATGCAGGAGACCTCTCCAGGTACACATATTTCCTGCTACTGAATGGCTTAGACTGGGATTTGCAAGGAACTACGAAGTCCAAGACCTTTGCCTTTCTTTTAGAAGAAGGCACCAGCTGGTTCTCCAATGTTGAAGGTCTTCTCCAGAGATGAACTCTGAAAGCCACATGTTGAGATGGCCCCATTACAGGATGGAGAGCACCTGAACCCCCAAGTTATGGACTAGAAGAAGACAGTTGCCCTGGAAAATCATCTGACCCA…	ENSG00000227036
ENST00000649074	TCGCTCAGCTGCTTGGGTGTGGGACTGAATGTGGTTCCAGAACTGGTCGCTGCCTTCACCCGCTGACTCTGGTCTCGGCGATGACACTGTGTTTTTTCTACAGAGCCCATGGAACAGACTTACGGCGTATGACCTCATCGGAGACTTGTACATGGGGCCAACCCCCATTTTCCCACAGGAAACCCACACTCTAATTAAGGGCTGACCCTGAACTTGAATCTGAGTCTTCTCTTTCTTCAACAGAGAGCCATCTCTCCAGCCCAGCTGGCAAGGAGACAGGTGATGTTACAGGAAAAAATACACAGCTTGTGCCCTTGGAATTACCAGAGTTCAAAGCCTGTTCAGCATCTACCCACCATGTGACCCGGGTCGAATTCTTCAGTTTCTCTAAGCCCATTT…	ENSG00000227036
ENST00000649553	GGAGGAAGAGTTTCGCTCAGCTGCTTGGGTGTGGGACTGAATGTGGTTCCAGAACTGGTCGCTGCCTTCACCCGCTGACTCTGGTCTCGGCGATGACAAGCCCATGGAACAGACTTACGGCGTATGACCTCATCGGAGACTTGTACATGGGGCCAACCCCCATTTTCCCACAGGAAACCCACACTCTAATTAAGGGCTGACCCTGAACTTGAATCTGAGTCTTCTCTTTCTTCAACAGAGAGCCATCTCTCCAGCCCAGCTGGCAAGGAGACAGGTGATGTTACAGGAAAAAATACACAGCTTGTGCCCTTGGAATTACCAGAGTTCAAAGCCTGTTCAGCATCTACCCACCATGTGACCCGGGTCGAATTCTTCAGTTTCTCTAAGCCCATTTTCTCA…	ENSG00000227036
ENST00000650550	AGTCAGGTATGGAGCCCCGAGTCCTTGAGCTCCACTGCCGGTTGTCCAAGACAAAAAGCTTTAGAGGCATCAAAGACCACTTCTTTGCTGAGATGGATCAGAATTGGCCTGAAAACCTGTTTGCCTTTCCAGAGAGTTTTCTTTTTGGTTTATTTAGTGGCTAGCGGCAGTCTCTCCAAGGGAAACCACTGGATTTATTAATGAGAAAATGAAGGCTTGTGTTTAAGCCTCGTCTCTGAGCCCATGGAACAGACTTACGGCGTATGACCTCATCGGAGACTTGTACATGGGGCCAACCCCCATTTTCCCACAGGAAACCCACACTCTAATTAAGGGCTGACCCTGAACTTGAATCTGAGTCTTCTCTTTCTTCAACAGAGAGCCATCTCTCCAGCCCAG…	ENSG00000227036
ENST00000649407	GGCGCCCACCGTAAGCCTCCCGGGCCTTGTGAACCTGCAAACCCAAGTCTGAGAGACGATCCGCCTTCAGCGCTTTCCAGCTTGGCAGAGAGGCTTTCCCGGCGGGGATCTTTGGTTGGCGCTGGCGATGCGCGGGGAAGAAAGGCGAGGAGCGGCGTCCAGGCTGGGTGATGTCCCAGCACGAGTAGGCGGGATGCGCTCGCTTGGTCCTCCGGGCGCCCGGTCCCTGCCCGCGTCGCGCGCCCACCCCTGGGGACGAGAAGGCGGCCGCCTGAGGACCCCCGCCCGCGACCTCCGCGAGTCTGGAGCGCAGAGGACAGGGTCTGGCTGCTCTTTGGCCTTGGATGGAAAGTGGGGAATTGGGTGGGGGGCTGCGGACCCCTTAACGTGGATTACTTG…	ENSG00000227036
ENST00000649332	AGAGTTCTTGTTCACAGAGCACAGCTGCGGGGGCTGTCAGGGGCATGGACTCCCTCTATGGGCAGGAGGATATGGGCCTTTCCCCAGTCTGGCTGAGCCCACCTTATCCCATTGGAGGACTTGAGGTCCTTCCAATAAGGCCCTGCCTATAGAGTGTGAACCGGGACCATCCGAGGGGGTGATGAGATTCATCCTAAAACAATATAGAGTGGTGGAGGAGAGATGTTGGTGAAACTTGACCTCTTGCAGAAAGGGGAAGATTCTGGGCTCTGTACATGGACAACCTGCAGGAGGAAGGGGGACCCAGTCTCTGAAGCACAGTGCACTACCGAGAAAAGATGCTTCCCTGTCCGTGCAGGCACCTGGGTGCAGCAGAACAGGTATTTTTCCCTCTCCACC…	ENSG00000227036
ENST00000649269	AGCTTTTGCTCTGTTTCCTGGTCTCTGAATGCGGTAGCTGTGTCCCCGGCCTGCAACGAGGGCATATCATGTAACTCCTCCCGGCTTCATTCCTATGCAGGACAGGTATTTTTCCCTCTCCACCCTGGTCTTCTCCTGTAACGTGTGGCCGCCTTTTCCAGCACGGCCTCCTGCCTTCCTGGTGCACTTTTTGGAGAACGTGGTGGAATCAGAGGTTTCTGGCTGACTCGGTGGGTGCTTTGAACCAGGAAAGGACAAGAAAGAGGTGCCACCTCCTGAGTCCTGGTTCCTGCGGCTCCGTCGAATCTGCAGTGAAGGCCTTTGGGAAGCGTGGGTTATGTGGGTCCAGGGGTCCCATCCTCCCGTGGAGGCCCTTGACCTGAGGATCACTAACTCACA…	ENSG00000227036
ENST00000649366	GGGTGGGGCCGAGGCATTTCCCAGCACAGCTCAATCACATCTCCTGCGCCTGCCCTTGTGACCTGCTCACTGGAAAGGAAGAAATGACCGAGGGAGAAGGGAGGGCATTTGAGGTATTTTTCCCTCTCCACCCTGGTCTTCTCCTGTAACGTGTGGCCGCCTTTTCCAGCACGGCCTCCTGCCTTCCTGGTGCACTTTTTGGAGAACGTGGTGGAATCAGAGGTTTCTGGCTGACTCGGTGGGTGCTTTGAACCAGGAAAGGACAAGAAAGAGGTGCCACCTCCTGAGTCCTGGTTCCTGCGGCTCCGTCGAATCTGCAGTGAAGGCCTTTGGGAAGCGTGGGTTATGTGGGTCCAGGGGTCCCATCCTCCCGTGGAGGCCCTTGACCTGAGGATCACT…	ENSG00000227036
ENST00000649793	GGCGCGGGTCCGCCTGGTATATAAGGGCCGAATGGCCCAGCCGACTGCAGGGCGCGCAGGCGGCGCGGGTGCGCGGTGCGGCGCTGGTATCCAGAGGACGCGGTCACCGCCTCTGGCATTTGTCGTTCTGCGCTTCTCCGCAAGGACCCTCTGTTAGGCAGGCGCCCACCGTAAGCCTCCCGGGCCTTGTGAACCTGCAAACCCAAGTCTGAGAGACGATCCGCCTTCAGCGCTTTCCAGCTTGGCAGAGAGGCTTTCCCGGCGGGGATCTTTGGTTGGCGCTGGCGATGCGCGGGGAAGAAAGGCGAGGAGCGGCGTCCAGGCTGGGTGATGTCCCAGCACGAGTAGGCGGGATGCGCTCGCTTGGTCCTCCGGGCGCCCGGTCCCTGCCCGCGTCGC…	ENSG00000227036
ENST00000650289	GGTAACAGCATTCTCAGGGCCTTCTGCCAAGGGCCCGCTTTGATCTCCCTTAAAGGACAGCATTATCTGACCAGAGGTAAATTGTAACCACTGAAAGTCCGCTGTTTCGATTCTGGGCAAGATGCTATGGCAGAACAGGGACCATGATGAACTACTTAGAAAAATACATAAGGCCATACCCATGCAGGAGACCTCTCCAGGTACACATATTTCCTGCTACTGAATGGCTTAGACTGGGATTTGCAAGGAACTACGAAGTCCAAGACCTTTGCCTTTCTTTTAGAAGAAGGCACCAGCTGGTTCTCCAATGTTGAAGGTCTTCTCCAGAGATGGGCATGCAGAAGGAGTGAAAAAACAAGAAGGAAGACAAGGAAGACATTGTTTTGGCTGCTGACATTT…	ENSG00000227036
ENST00000650194	ATCATGGGTCTGTCTTGCATTTTTTGGTAACAGCATTCTCAGGGCCTTCTGCCAAGGGCCCGCTTTGATCTCCCTTAAAGGACAGCATTATCTGACCAGAGGTAAATTGTAACCACTGAAAGTCCGCTGTTTCGATTCTGGGCAAGATGCTATGGCAGAACAGGGACCATGATGAACTACTTAGAAAAATACATAAGGCCATACCCATGCAGGAGACCTCTCCAGGTACACATATTTCCTGCTACTGAATGGCTTAGACTGGGATTTGCAAGGAACTACGAAGTCCAAGACCTTTGCCTTTCTTTTAGAAGAAGGCACCAGCTGGTTCTCCAATGTTGAAGGTCTTCTCCAGAGATACCTTAAGGTGTGGGGAGATTACAACTTGCTCAAGGTCTCATA…	ENSG00000227036
ENST00000649172	AAGGCTAGGCCGCCAGCACCTGTCTGGGACGTGGTGCCACCTCCTGAGTCCTGGTTCCTGCGGCTCCGTCGAATCTGCAGTGAAGGCCTTTGGGAAGCGTGGGTTATGTGGGTCCAGGGGTCCCATCCTCCCGTGGAGGCCCTTGACCTGAGGATCACTAACTCACACCCCACCGACTTCCGGCCCCCAACAAGGGCAGTGTTCCTCTTGCTCCATTCTGCTCTGAAGTCCCCCAAACCGCTTCCTGGGGCTGCTTAGTGAAATACAAGGCTCATCTCTGAGGACCTCTACAGGGCTGGATGGGAAGGACTGATCCACATTCCCACCAGGAAGTTTAGCAGAACCCCCGCGTGCCACCTGGACCCCTTGGAAGGACCTGGCTCAGGCTGGACCACCTCT…	ENSG00000227036
ENST00000650191	AGGGCCTTCTGCCAAGGGCCCGCTTTGATCTCCCTTAAAGGACAGCATTATCTGACCAGAGGTAAATTGTAACCACTGAAAGTCCGCTGTTTCGATTCTGGGCAAGATGCTATGGCAGAACAGGGACCATGATGAACTACTTAGAAAAATACATAAGGCCATAAATAATGTGTGATTATTTGATGAATGCCTGTCTCTCCCACTGGGACCATCAGCTTAGAAAAGAAATGATGTGGATGTGCTCACCAAGTTATTTGCAGAGCTTAGCAGAGTGGGATAGAAGAGACCCATGCAGGAGACCTCTCCAGGTACACATATTTCCTGCTACTGAATGGCTTAGACTGGGATTTGCAAGGAACTACGAAGTCCAAGACCTTTGCCTTTCTTTTAGAAGAAGGC…	ENSG00000227036
ENST00000650083	TGGGAAGGAAGGTCGTGGACAACAAAGTAATGAACAAAAATATGTTTCACGCATGAGAAGCTGTCCGAGATGGCAGTGAGGGAGAGGTCATGGCAAACGGTGTTTATGGCATGGAAAAGTGAAGATTCAAAAAAAAACCCAAGGAGAGGCCAAGATAGTGTGGAAAATATCCACCCCCTCCCAGAGACAGCTCATTAGGAAGGTTTTGGAGGGAGACTCGCAGGAGGTCAGGGGCTGCTGTGTTATCTTTGGAGGAAAGGCCATCCCTTCTCTTCCCCTCCGCAGACGTATCCAGTGAGACAACTCTCTCCCCAGCAAGCTTTTCTCAGGGAGCAGGCAGTTTCTTGAAAAAATGAACCAGATGAGGATCCACCCACCTCCAGAAACAAAGACTGTGGC…	ENSG00000227036
ENST00000650476	GGCGCCCACCGTAAGCCTCCCGGGCCTTGTGAACCTGCAAACCCAAGTCTGAGAGACGATCCGCCTTCAGCGCTTTCCAGCTTGGCAGAGAGGCTTTCCCGGCGGGGATCTTTGGTTGGCGCTGGCGATGCGCGGGGAAGAAAGGCGAGGAGCGGCGTCCAGGCTGGGTGATGTCCCAGCACGAGTAGGCGGGATGCGCTCGCTTGGTCCTCCGGGCGCCCGGTCCCTGCCCGCGTCGCGCGCCCACCCCTGGGGACGAGAAGGCGGCCGCCTGAGGACCCCCGCCCGCGACCTCCGCGAGTCTGGAGCGCAGAGGACAGGGTCTGGCTGCTCTTTGGCCTTGGATGGAAAGTGGGGAATTGGGTGGGGGGCTGCGGACCCCTTAACGTGGATTACTTG…	ENSG00000227036
ENST00000649350	AGGGCGCGCAGGCGGCGCGGGTGCGCGGTGCGGCGCTGGTATCCAGAGGACGCGGTCACCGCCTCTGGCATTTGTCGTTCTGCGCTTCTCCGCAAGGACCCTCTGTTAGGCAGGCGCCCACCGTAAGCCTCCCGGGCCTTGTGAACCTGCAAACCCAAGTCTGAGAGACGATCCGCCTTCAGCGCTTTCCAGCTTGGCAGAGAGGCTTTCCCGGCGGGGATCTTTGGTTGGCGCTGGCGATGCGCGGGGAAGAAAGGCGAGGAGCGGCGTCCAGGCTGGGTGATGTCCCAGCACGAGTAGGCGGGATGCGCTCGCTTGGTCCTCCGGGCGCCCGGTCCCTGCCCGCGTCGCGCGCCCACCCCTGGGGACGAGAAGGCGGCCGCCTGAGGACCCCCGCCC…	ENSG00000227036
ENST00000650227	GGCGCCCACCGTAAGCCTCCCGGGCCTTGTGAACCTGCAAACCCAAGTCTGAGAGACGATCCGCCTTCAGCGCTTTCCAGCTTGGCAGAGAGGCTTTCCCGGCGGGGATCTTTGGTTGGCGCTGGCGATGCGCGGGGAAGAAAGGCGAGGAGCGGCGTCCAGGCTGGGTGATGTCCCAGCACGAGTAGGCGGGATGCGCTCGCTTGGTCCTCCGGGCGCCCGGTCCCTGCCCGCGTCGCGCGCCCACCCCTGGGGACGAGAAGGCGGCCGCCTGAGGACCCCCGCCCGCGACCTCCGCGAGTCTGGAGCGCAGAGGACAGGGTCTGGCTGCTCTTTGGCCTTGGATGGAAAGTGGGGAATTGGGTGGGGGGCTGCGGACCCCTTAACGTGGATTACTTG…	ENSG00000227036
ENST00000649597	GGGAAGGAAGGTCGTGGACAACAAAGTAATGAACAAAAATATGTTTCACGCATGAGAAGCTGTCCGAGATGGCAGTGAGGGAGAGGTCATGGCAAACGGTGTTTATGGCATGGAAAAGTGAAGATTCAAAAAAAAACCCAAGGAGAGGCCAAGATAGTGTGGAAAATATCCACCCCCTCCCAGAGACAGCTCATTAGGAAGGTTTTGGAGGGAGACTCGCAGGAGGTCAGGGGCTGCTGTGTTATCTTTGGAGGAAAGGCCATCCCTTCTCTTCCCCTCCGCAGACGTATCCAGTGAGACAACTCTCTCCCCAGCAAGCTTTTCTCAGGGAGCAGGCAGTTTCTTGAAAAAATGAACCAGATGAGGATCCACCCACCTCCAGAAACAAAGACTGTGGCT…	ENSG00000227036
ENST00000649733	GGGTCTCATGGAGGAGAGAAGGCAGGGACAGAGAAGAGTCTGCCCGAAGCAAATGCCAATCCTTGCAGAGTGCCGAGCGAGCTGGGAGCAGCGGTATTTTTCCCTCTCCACCCTGGTCTTCTCCTGTAACGTGTGGCCGCCTTTTCCAGCACGGCCTCCTGCCTTCCTGGTGCACTTTTTGGAGAACGTGGTGGAATCAGAGGTTTCTGGCTGACTCGGTGGGTGCTTTGAACCAGGAAAGGACAAGAAAGAGGATGGGAAGGACTGATCCACATTCCCACCAGGAAGTTTAGCAGAACCCCCGCGTGCCACCTGGACCCCTTGGAAGGACCTGGCTCAGGCTGGACCACCTCTTGAGAGGCAGGAGCTCTGGATTTGATCAAGAATTCTTTGCTGAGC…	ENSG00000227036
ENST00000650212	GGGCAGATGCCAAGGCCAGTGGGCCCCGGACAGAGTCAGGCTCCCTGGGCGGCCTTGTGTCTTGGTGGCCCTGATCATCCTGCCAATGCAAAAAGCCAGCAGGCAAGAGACCCCTACTCCCTTTAAGGACCAGAGCAGAAACAAACCATTGTGCTGAATGCAGTGATCCAGGTGCACTTCAGGGTACAAGGTGGACTGCTTGGAACAGGATTACAGGAAAGGGGAAAGGGGGCAGCTGTCTCTTGGGACATGAGTAATGTCTCTTACCCAGTTGGCACTCGAGAAGTCAACTGGGCATGTCTCTGGGGCCTCCTGGAAAAGAGTTTTCCACCCCAGAGGAGAAAGCTGTGGCTGGAGGTGGAATCAGAGGTTTCTGGCTGACTCGGTGGGTGCTTTGAA…	ENSG00000227036
ENST00000650161	GGCGCCCACCGTAAGCCTCCCGGGCCTTGTGAACCTGCAAACCCAAGTCTGAGAGACGATCCGCCTTCAGCGCTTTCCAGCTTGGCAGAGAGGCTTTCCCGGCGGGGATCTTTGGTTGGCGCTGGCGATGCGCGGGGAAGAAAGGCGAGGAGCGGCGTCCAGGCTGGGTGATGTCCCAGCACGAGTAGGCGGGATGCGCTCGCTTGGTCCTCCGGGCGCCCGGTCCCTGCCCGCGTCGCGCGCCCACCCCTGGGGACGAGAAGGCGGCCGCCTGAGGACCCCCGCCCGCGACCTCCGCGAGTCTGGAGCGCAGAGGACAGGGTCTGGCTGCTCTTTGGCCTTGGATGGAAAGTGGGGAATTGGGTGGGGGGCTGCGGACCCCTTAACGTGGATTACTTG…	ENSG00000227036
ENST00000649343	GGCGCCCACCGTAAGCCTCCCGGGCCTTGTGAACCTGCAAACCCAAGTCTGAGAGACGATCCGCCTTCAGCGCTTTCCAGCTTGGCAGAGAGGCTTTCCCGGCGGGGATCTTTGGTTGGCGCTGGCGATGCGCGGGGAAGAAAGGCGAGGAGCGGCGTCCAGGCTGGGTGATGTCCCAGCACGAGTAGGCGGGATGCGCTCGCTTGGTCCTCCGGGCGCCCGGTCCCTGCCCGCGTCGCGCGCCCACCCCTGGGGACGAGAAGGCGGCCGCCTGAGGACCCCCGCCCGCGACCTCCGCGAGTCTGGAGCGCAGAGGACAGGGTCTGGCTGCTCTTTGGCCTTGGATGGAAAGTGGGGAATTGGGTGGGGGGCTGCGGACCCCTTAACGTGGATTACTTG…	ENSG00000227036
ENST00000649013	CCAGCTGTGGGATCCCCAGTGGGGTGAGTCCGTTGCTTTGCTTGGCTGTTGGAGCTGAACCCACTTTTGTTTCCTAAAGGAGTAGCCTTTTAGTTTTAATTGAAAAAGCAAGCACCGTACTTCTGTCAAGCAAAAAGGTATTTTTCCCTCTCCACCCTGGTCTTCTCCTGTAACGTGTGGCCGCCTTTTCCAGCACGGCCTCCTGCCTTCCTGGTGCACTTTTTGGAGAACGTGGTGGAATCAGAGGTTTCTGGCTGACTCGGTGG	ENSG00000227036
ENST00000650554	GGACTGGGAAGTCCCAGTAGGATAGGCCAGGAAAGACCATGCCCGCCCGCCCAGCAGTCCCTTCTGATGATTGAGTGGGGATTTCAGGGCATGCTTTTTGAGCTAGCCATGGAGTGTTCCTTCTCTAATGATAGATGTATTTCCAATCATTTGCCTATGGACTTCCTCTTACCTTAATTCTACAAATATTCAGTGCCTGCTGGATGCTTTTTTAGGCATTGGTGCAGCCGCTTTGGTTCTTCAGCATGTGGGCTGTGGTGGTCTTCGGCGCCCATCGGAAGCTGATTTGAAGATTTAGCAGCCTGTGTGGAAGCGGGGGTTCTGTTGCGCTTTACAAAGTGAAAGGAAGGTGTCTGAGGTGCTGGCCTTTGGGGACAATTTCACTATACCAGACTTCTT…	ENSG00000227036
ENST00000649440	TTCTCAGGGCCTTCTGCCAAGGGCCCGCTTTGATCTCCCTTAAAGGACAGCATTATCTGACCAGAGACCCATGCAGGAGACCTCTCCAGGTACACATATTTCCTGCTACTGAATGGCTTAGACTGGGATTTGCAAGGAACTACGAAGTCCAAGACCTTTGCCTTTCTTTTAGAAGAAGGCACCAGCTGGTTCTCCAATGTTGAAGGTCTTCTCCAGAGATGGGCATGCAGAAGGAGTGAAAAAACAAGAAGGAAGACAAGGAAGACATTGTTTTGGCTGCTGACATTTCCTGAAAGATCTGAGGCGTCCCCTTCACTTCGGGCATGGGACCCAGACGGCTGAGTGATGGACCTTAAGGTGTGGGGAGATTACAACTTGCTCAAGGTCTCATAGCTAGAA…	ENSG00000227036
ENST00000650131	AGGGCCGAATGGCCCAGCCGACTGCAGGGCGCGCAGGCGGCGCGGGTGCGCGGTGCGGCGCTGGTATCCAGAGGACGCGGTCACCGCCTCTGGCATTTGTCGTTCTGCGCTTCTCCGCAAGGACCCTCTGTTAGGCAGGCGCCCACCGTAAGCCTCCCGGGCCTTGTGAACCTGCAAACCCAAGTCTGAGAGACGATCCGCCTTCAGCGCTTTCCAGCTTGGCAGAGAGGCTTTCCCGGCGGGGATCTTTGGTTGGCGCTGGCGATGCGCGGGGAAGAAAGGCGAGGAGCGGCGTCCAGGCTGGGTGATGTCCCAGCACGAGTAGGCGGGATGCGCTCGCTTGGTCCTCCGGGCGCCCGGTCCCTGCCCGCGTCGCGCGCCCACCCCTGGGGACGAGAA…	ENSG00000227036
ENST00000650371	ACTTCACCCTGGGACATTATGGTCGCTGGTCAGACCTCATGACTCACTTGGACTCTTGAGCCACCTCTGGGGGTGGAGTCTCTCTCCTGGCATCTGGACCCTTGGTGCTATCGACGAAGCTTGGCTGGCGCTCTTAGCTGCTATGTGCAAGACGTGTGTCCCAGGGAAAGCCCCTCTCTCTCTGCAGAGGTCAAGTGAAAGCCACGGCCGCAGCCAACAGAGTTCAAAATGCAGGCTTGGAAAGTCCAGGGGGCTCTGTGGAGGTGAGACAGCCACAGGCTGAGCTTTCTGAGCCCTTGGGGTGCCACCTCCTGAGTCCTGGTTCCTGCGGCTCCGTCGAATCTGCAGTGAAGGCCTTTGGGAAGCGTGGGTTATGTGGGTCCAGGGGTCCCATCCTCC…	ENSG00000227036
ENST00000650570	GGCGCCCACCGTAAGCCTCCCGGGCCTTGTGAACCTGCAAACCCAAGTCTGAGAGACGATCCGCCTTCAGCGCTTTCCAGCTTGGCAGAGAGGCTTTCCCGGCGGGGATCTTTGGTTGGCGCTGGCGATGCGCGGGGAAGAAAGGCGAGGAGCGGCGTCCAGGCTGGGTGATGTCCCAGCACGAGTAGGCGGGATGCGCTCGCTTGGTCCTCCGGGCGCCCGGTCCCTGCCCGCGTCGCGCGCCCACCCCTGGGGACGAGAAGGCGGCCGCCTGAGGACCCCCGCCCGCGACCTCCGCGAGTCTGGAGCGCAGAGGACAGGGTCTGGCTGCTCTTTGGCCTTGGATGGAAAGTGGGGAATTGGGTGGGGGGCTGCGGACCCCTTAACGTGGATTACTTG…	ENSG00000227036
ENST00000650600	GGAAAAGGGCTCTCTCCGAGACAGCTCAGAGGGCCACTAACCAGGTGGAGAAACGAAACCAGAGGAAGGATGGGAAGGACTGATCCACATTCCCACCAGGAAGTTTAGCAGAACCCC	ENSG00000227036
ENST00000650602	CGGGCTGGACGGTTGGGAAGGAAGGTCGTGGACAACAAAGTAATGAACAAAAATATGTTTCACGCATGAGAAGCTGTCCGAGATGGCAGTGAGGGAGAGGTCATGGCAAACGGTGTTTATGGCATGGAAAAGTGAAGATTCAAAAAAAAACCCAAGGAGAGGCCAAGATAGTGTGGAAAATATCCACCCCCTCCCAGAGACAGCTCATTAGGAAGGTTTTGGAGGGAGACTCGCAGGAGGTCAGGGGCTGCTGTGTTATCTTTGGAGGAAAGGCCATCCCTTCTCTTCCCCTCCGCAGACGTATCCAGTGAGACAACTCTCTCCCCAGCAAGCTTTTCTCAGGGAGCAGGCAGTTTCTTGAAAAAATGAACCAGATGAGGATCCACCCACCTCCAGAAA…	ENSG00000227036
ENST00000432195	CTGAGGAGGCAGAGGACGGCCCGGAGTCTCGTAGCGCACCGCCCTGGTCCCACACCCCCCGCAGCCCTAGGAGGATCGGTGTGCTGAGCTTGTGGCCAGGAGCTCCCCGAGCCACTTTCGCGCGAGCAGCAGAAAACCTGAGCCGCGGCCCGGCGAGTGTCGGCGGCGCTCTGGGGAGGAGAGGCTGGGAAGGGGCTGCGAGAGATGCTACTTAAGAACGTGAGGCTGAGAGGCGGACTTGGTCAGATCTGCCTGCGTGACAAGCTCAGGACAGGACGCTTCTGCCCTTGCATTACTGTTGTAAAAGTTTCCACCCAGTCCCTGGTCGCACTGCGTTCCCATCCCGGCAGATGTGAACTCAAAAACTTCCTCCGCTGTGCAGTTTCAATTGGCAGACAC…	ENSG00000225938
ENST00000618227	CGTATGCGAAGGGCCAGAGAAGCCAGACCCAGTAAGAAAAAATAGCCTATTTACTTTAAATAAACCAAACATTCCATTTTAAATGTGGGGATTGGGAACCACTAGTTCTTTCAGATGGTATTCTTCAGACTATAGAAGGAGCTTCCAGTTGAATTCACCAGTGGACAAAATGAGGAAAACAGGTGAACAAGCTTTTTCTGTATTTACATACAAAGTCAGATCAGTTATGGGACAATAGTATTGAATAGATTTCAGCTTTATGCTGGAGTAACTGGCATGTGAGCAAACTGTGTTGGCGTGGGGGTGGAGGGGTGAGGTGGGCGCTAAGCCTTTTTTTAAGATTTTTCAGGTACCCCTCACTAAAGGCACCGAAGGCTTAAAGTAGGACAACCATGGAGC…	ENSG00000251562
ENST00000616527	AGTCTTAGAATGGAAAAAGTAAAGAAATATCAACTTCCAAGTTGGCAAGTAACTCCCAATGATTTAGTTTTTTTCCCCCCAGTTTGAATTGGGAAGCTGGGGGAAGTTAAATATGAGCCACTGGGTGTACCAGTGCATTAATTTGGGCAAGGAAAGTGTCATAATTTGATACTGTATCTGTTTTCCTTCAAAGTATAGAGCTTTTGGGGAAGGAAAGTATTGAACTGGGGGTTGGTCTGGCCTACTGGGCTGACATTAACTACAATTATGGGAAATGCAAAAGTTGTTTGGATATGGTAGTGTGTGGTTCTCTTTTGGAATTTTTTTCAGGTGATTTAATAATAATTTAAAACTACTATAGAAACTGCAGAGCAAAGGAAGTGGCTTAATGATCCTGAA…	ENSG00000251562
ENST00000616691	CGAAGGCTTAAAGTAGGACAACCATGGAGCCTTCCTGTGGCAGGAGAGACAACAAAGCGCTATTATCCTAAGGTCAAGAGAAGTGTCAGCCTCACCTGATTTTTATTAGTAATGAGGACTTGCCTCAACTCCCTCTTTCTGGAGTGAAGCATCCGAAGGAATGCTTGAAGTACCCCTGGGCTTCTCTTAACATTTAAGCAAGCTGTTTTTATAGCAGCTCTTAATAATAAAGCCCAAATCTCAAGCGGTGCTTGAAGGGGAGGGAAAGGGGGAAAGCGGGCAACCACTTTTCCCTAGCTTTTCCAGAAGCCTGTTAAAAGCAAGGTCTCCCCACAAGCAACTTCTCTGCCACATCGCCACCCCGTGCCTTTTGATCTAGCACAGACCCTTCACCCCTCA…	ENSG00000251562
ENST00000508832	GGCAAATATTGGCAATTAGTTGGCAGTGGCCTGTTACGGTTGGGATTGGTGGGGTGGGTTTAGGTAATTGTTTAGTTTATGATTGCAGATAAACTCATGCCAGAGAACTTAAAGTCTTAGAATGGAAAAAGTAAAGAAATATCAACTTCCAAGTTGGCAAGTAACTCCCAATGATTTAGTTTTTTTCCCCCCAGTTTGAATTGGGAAGCTGGGGGAAGTTAAATATGAGCCACTGGGTGTACCAGTGCATTAATTTGGGCAAGGAAAGTGTCATAATTTGATACTGTATCTGTTTTCCTTCAAAGTATAGAGCTTTTGGGGAAGGAAAGTATTGAACTGGGGGTTGGTCTGGCCTACTGGGCTGACATTAACTACAATTATGGGAAATGCAAAAGTTGT…	ENSG00000251562
ENST00000613376	CCAGCTGAGTGATAAAGGCTGAGTGTTGAGGAAATTTCTGCAGTTTTAAGCAGTCGTATTTGTGATTGAAGCTGAGTACATTTTGCTGGTGTATTTTTAGGAACACTCAGCAGACACACGTATGCGAAGGGC	ENSG00000251562
ENST00000618132	TTTCCAAAGTTTGCATGTTAACTTTAAATGCTTACAATCTTAGAGTGGTAGGCAATGTTTTACACTATTGACCTTATATAGGGAAGGGAGGGGGTGCCTGTGGGGTTTTAAAGAATTTTCCTTTGCAGAGGCATTTCATCCTTCATGAAGCCATTCAGGATTTTGAATTGCATATGAGTGCTTGGCTCTTCCTTCTGTTCTAACTTCACAGAGAATGCAGTTGTCTTGACTTCAGGTCTGTCTGTTCTGTTGGCAAGTAAATGCAGTACTGTTCTGATCCCGCTGCTATTAGAATGCATTGTGAAACGACTGGAGTATGATTAAAAGTTGTGTTCCCCAATGCTTGGAGTAGTGATTGTTGAAGGAAAAAATCCAGCTGAGTGATAAAGGCTGAGTGTT…	ENSG00000251562
ENST00000617489	CACCGAAGGCTTAAAGTAGGACAACCATGGAGCCTTCCTGTGGCAGGAGAGACAACAAAGCGCTATTATCCTAAGCTTTTCCAGAAGCCTGTTAAAAGCAAGGTCTCCCCACAAGCAACTTCTCTGCCACATCGCCACCCCGTGCCTTTTGATCTAGCACAGACCCTTCACCCCTCACCTCGATGCAGCCAGTAGCTTGGATCCTTGTGGGCATGATCCATAATCGGTTTCAAGGTAATAGCCTGCAGCTGGTGTTTTGAGAAGCCCTACTGCTGAAAACTTAACAATTTTGTGTAATAAAAATGGAGAAGCTCTAAA	ENSG00000251562
ENST00000620465	TAGTTCAGTGTTGGGGCAATCTTGGGGGGGATTCTTCTCTAATCTTTCAGAAACTTTGTCTGCGAACACTCTTTAATGGACCAGATCAGGATTTGAGCGGAAGAACGAATGTAACTTTAAGAGGCATTTCATCCTTCATGAAGCCATTCAGGATTTTGAATTGCATATGAGTGCTTGGCTCTTCCTTCTGTTCTAACTTCACAGAGAATGCAGTTGTCTTGACTTCAGGTCTGTCTGTTCTGTTGGCAAGTAAATGCAGTACTGTTCTGATCCCGCTGCTATTAGAATGCATTGTGAAACGACTGGAGTATGATTAAAAGTTGTGTTCCCCAA	ENSG00000251562
ENST00000544868	GGTAGGCATTGAGGCAGCCAGCGCAGGGGCTTCTGCTGAGGGGGCAGGCGGAGCTTGAGGAAACCGCAGATAAGTTTTTTTCTCTTTGAAAGATAGAGATTAATACAACTACTTAAAAAATATAGTCAATAGGTTACTAAGATATTGCTTAGCGTTAAGTTTTTAACGTAATTTTAATAGCTTAAGATTTTAAGAGAAAATATGAAGACTTAGAAGAGTAGCATGAGGAAGGAAAAGATAAAAGGTTTCTAAAACATGACGGAGGTTGAGATGAAGCTTCTTCATGGAGTAAAAAATGTATTTAAAAGAAAATTGAGAGAAAGGACTACAGAGCCCCGAATTAATACCAATAGAAGGGCAATGCTTTTAGATTAAAATGAAGGTGACTTAAACAGCTTA…	ENSG00000251562
ENST00000610481	AGAAGAATTTGGAAGGCCTTAAATATAGTAGCTTAGTTTGAAAAATGTGAAGGACTTTCGTAACGGAAGTAATTCAAGATCAAGAGTAATTACCAACTTAATGTTTTTGCATTGGACTTTGAGTTAAGATTATTTTTTAAATCCTGAGGACTAGCATTAATTGACAGCTGACCCAGGAGCCAGTGCGATTTGGTGAAGGAAGCTAGGAAGAAGGAAGGAGCGCTAACGATTTGGTGGTGAAGCTAGGAAAAAGGATTCCAGGAAGGAGCGAGTGCAATTTGGTGATGAAGGTAGCAGGCGGCTTGGCTTGGCAACCACACGGAGGAGGCGAGCAGGCGTTGTGCGTAGAGGAT	ENSG00000251562
ENST00000618925	TAAAGGCAGAAAAGATTATATGTCATACCTCCATTGGGGAATAAGCATAACCCTGAGATTCTTACTACTGATGAGAACATTATCTGCATATGCCAAAAAATTTTAAGCAAATGAAAGCTACCAATTTAAAGTTACGGAATCTACCATTTTAAAGTTAATTGCTTGTCAAGCTATAACCACAAAAATAATGAATTGATGAGAAATACAATGAAGAGGCAATGTCCATCTCAAAATACTGCTTTTACAAAAGCAGAATAAAAGCGAAAAGAAATGAAAATGTTACACTACATTAATCCTGGAATAAAAGAAGCCGAAATAAATGAGAGATGAGTTGGGATCAAGTGGATTGAGGAGGCTGTGCTGTGTGCCAATGTTTCGTTTGCCTCAGACAGAAACTTT…	ENSG00000251562
ENST00000610851	TGTTGAGGAAATTTCTGCAGTTTTAAGCAGTCGTATTTGTGATTGAAGCTGAGTACATTTTGCTGGTGTATTTTTAGGTAAAATGCTTTTTGTTCATTTCTGGTGGTGGGAGGGGACTGAAGCCTTTAGTCTTTTCCAGATGCAACCTTAAAATCAGTGACAAGAAACATTCCAAACAAGCAACAGTCTTCAAGAAATTAAACTGGCAAGTGGAAATGTTTAAACAGTTCAGTGATCTTTAGTGCATTGTTTATGTGTGGGTTTCTCTCTCCCCTCCCTTGGTCTTAATTCTTACATGCAGGAACACTCAGCAGACACACGTATGCGAAGGGCCAGAGAAGCCAGACCCAGTAAGAAAAAATAGCCTATTTACTTTAAATAAACCAAACATTCCATTTT…	ENSG00000251562
ENST00000617791	GGTAGGCATTGAGGCAGCCAGCGCAGGGGCTTCTGCTGAGGGGGCAGGCGGAGCTTGAGGAAACCGCAGATAAGTTTTTTTCTCTTTGAAAGATAGAGATTAATACAACTACTTAAAAAATATAGTCAATAGGTTACTAAGATATTGCTTAGCGTTAAGTTTTTAACGTAATTTTAATAGCTTAAGATTTTAAGAGAAAATATGAAGACTTAGAAGAGTAGCATGAGGAAGGAAAAGATAAAAGGTTTCTAAAACATGACGGAGGTTGAGATGAAGCTTCTTCATGGAGTAAAAAATGCGAAGAAAAGAATAGAGAAGATAGGGAAATTAGAAGATAAAAACATACTTTTAGAAGAAAAAAGATAAATTTAAACCTGAAAAGTAGGAAGCAGAA	ENSG00000251562
ENST00000612781	GGGGATTCTTCTCTAATCTTTCAGAAACTTTGTCTGCGAACACTCTTTAATGGACCAGATCAGGATTTGAGCGGAAGAACGAATGTAACTTTAAGAGGCATTTCATCCTTCATGAAGCCATTCAGGATTTTGAATTGCATATGAGTGCTTGGCTCTTCCTTCTGTTCTAACTTCACAGAGAATGCAGTTGTCTTGACTTCAGATGCAACCTTAAAATCAGTGACAAGAAACATT	ENSG00000251562
ENST00000620902	GGTAGGCATTGAGGCAGCCAGCGCAGGGGCTTCTGCTGAGGGGGCAGGCGGAGCTTGAGGAAACCGCAGATAAGTTTTTTTCTCTTTGAAAGATAGAGATTAATACAACTACTTAAAAAATATAGTCAATAGGTTACTAAGATATTGCTTAGCGTTAAGTTTTTAACGTAATTTTAATAGCTTAAGATTTTAAGAGAAAATATGAAGACTTAGAAGAGTAGCATGAGGAAGGAAAAGATAAAAGGTTTCTAAAACATGACGGAGTGGTAGGATGAAACAATTTGGAGAAGATAGAAGTTTGAAGTGGAAAACTGGAAGACAGAAGTACGGGAAGGCGAAGAAAAGAATAGAG	ENSG00000251562
ENST00000521812	GCGTGCAGGAGAGACAGGAGAAGAGAATAACTAAACAAAGACATTAAAGACAAAAAAAAAGTAGGAAAGGGAGACTTAGAAAATATTAAAAGCCACCAAAAACACATCCAAAGACGGTTTCCCCTTACGTTAGTTGGGCTAAAAGAAAGCAAATGGGAAGAAGGTTTTAAATTGATTATCCCAGTGACAAATCCCAGGAAGCTTTCACATCAAATCACCCTATTCTGGGTTTTTAACTCCTTCCATCGAGTTTAACCTCTTTACCTCCCACATCCTGGTAAACCCTGCCCCCTCCCTACCGCCCCCTTTGCTGGTGATTAAATCCTGAAGGTACACGAAGTATTTCAGTGAATGAATGGCTAACAGAAAAGGGCCTCCCCTCCCCCTTACCCTGGCGGT…	ENSG00000214548
ENST00000451743	CGGAGAGCAGAGAGGGAGCGCGCCTTGGCTCGCTGGCCTTGGCGGCGGCTCCTCAGGAGAGCTGGGGCGCCCACGAGAGGATCCCTCACCCGGGTCTCTCCTCAGGGATGACATCATCCGTCCACCTCCTTGTCTTCAAGGACCACCTCCTCTCCATGCTGAGCTGCTGCCAAGGGGCCTGCTGCCCATCTACACCTCACGAGGGCACTAGGAGCACGGTTTCCTGGATCCCACCAACATACAAAGCAGCCACTCACTGACCCCCAGGACCAGGATGGCAAAGGATGAAGAGGACCGGAACTGACCAGCCAGCTGTCCCTCTTACCTAAAGACTTAAACCAATGCCCTAGTGAGGGGGCATTGGGCATTAAGCCCTGACCTTTGCTATGCTCATACTTT…	ENSG00000214548
ENST00000524131	CTCCGCTTTGCTCTGTCTCCTGAGGTGGGCCTGACCAACCTCCCCTTCTCTGCCTCAGTCCCTGGGCTCCAGGGCTCAGCTCCACAGCCCTCTGCCTAGCAGGCTGGTTCTCCCTGCCAAGCCCATACCTGTGGTCACCTGGCCCTCCTGTGGTCTGAGTACCACTCCCCTGCCCCAGGAGCCACTCCCACTCCAGCTGCCTGTTTCCAGCAGGTTCCCAGTGCCCCCGACAAGCCCCTGCTGGTGTCTCCATCTCCTGCCAAGCATCCTCCAGTGCCTCCTCCTGTGGGCCTGGCCTCAGGGCTATGGACAGACTCCTGTCCCATCCCAGAGACCCCTCGTGATCGTGCCCTGTCACCCCACTCCACCGAAAAGTAAACTGCAGGCACGTGGGCCGTG…	ENSG00000214548
ENST00000523671	GTCAGTCCCTTCCCACCCCTCTTGCTTGTCTTACTTGTCTTATTTATTCTCCAACAGCACTCCAGGCAGCCCTTGTCCACGGGCTCTCCTTGCATCAGGTAGGGGCTTTGCAGAGACCATCGACGGGCTGACTTGAGTAAGAACACGAATTATGCATGTGGCCATTTCCAGAGCACTTTCTATGTGATATGAACATGTGATTTTTATGTAATATGTGTATGTAAACGAGGCAGCCTCATTTCCAGGTGAGGATGCATTTGGTAGTGTTGATTTTTGTAATTTAAAGAAGCTGAAAGGGAGAGAGGACCCGTGAGGACTGAACTCTCTGTCCCATGGGGTAGGGCTTACATTTACATTAAAGAAACAGAAACTTGCTGGGAGGTGTAAGTATTTGGTCAC…	ENSG00000214548
ENST00000648547	GGAAGCCATCACCTGGATGCCTACGTGGGAAGGGACCTCGAATGTGGGACCCCAGCCCCTCTCCAGCTCGAAATCAATCTGGGGCTCCAGGCTATGCCTTGGCTGGACTGAGGTCTGGGGGTGCACTTATTATCCCTGGGGACACCTGCTGAAGCTTCTCCCTGACAAGCTGTGTCACTGTTGGATGAGGATGGGGCGGGAGGGGTTCAGGGCAGAAGAAGACCGGGAGGGTCTTTCAAAAGAACTCATGTACGGCTGTTAAAAAAAGTCAGCAGAGGCTCAGGAAGACTTAAAGTGTGCAGAAGGCGGGGAAGGGAGGGCCCATTGCATGCACCAAGAGGAAATTGGAAGGAACAAGCGACGTTGGCTGCTAGGAGAGCCTGCTCCCAACATCTAGGG…	ENSG00000214548
ENST00000423456	GCAGACGGCGGAGAGCAGAGAGGGAGCGCGCCTTGGCTCGCTGGCCTTGGCGGCGGCTCCTCAGGAGAGCTGGGGCGCCCACGAGAGGATCCCTCACCCGGGTCTCTCCTCAGGGATGACATCATCCGTCCACCTCCTTGTCTTCAAGGACCACCTCCTCTCCATGCTGAGCTGCTGCCAAGGGGCCTGCTGCCCATCTACACCTCACGAGGGCACTAGGAGCACGGTTTCCTGGATCCCACCAACATACAAAGCAGCCACTCACTGACCCCCAGGACCAGGATGGCAAAGGATGAAGAGGACCGGAACTGACCAGCCAGCTGTCCCTCTTACCTAAAGACTTAAACCAATGCCCTAGTGAGGGGGCATTGGGCATTAAGCCCTGACCTTTGCTATGCT…	ENSG00000214548
ENST00000647780	GCGCAGACGGCGGAGAGCAGAGAGGGAGCGCGCCTTGGCTCGCTGGCCTTGGCGGCGGCTCCTCAGGAGAGCTGGGGCGCCCACGAGAGGATCCCTCACCCGGGTCTCTCCTCAGGGATGACATCATCCGTCCACCTCCTTGTCTTCAAGGACCACCTCCTCTCCATGCTGAGCTGCTGCCAAGGGGCCTGCTGCCCATCTACACCTCACGAGGGCACTAGGAGCACGGTTTCCTGGATCCCACCAACATACAAAGCAGCCACTCACTGACCCCCAGGACCAGGATGGCAAAGGATGAAGAGGACCGGAACTGACCAGCCAGCTGTCCCTCTTACCTAAAGACTTAAACCAATGCCCTAGTGAGGGGGCATTGGGCATTAAGCCCTGACCTTTGCTATG…	ENSG00000214548
ENST00000648123	GCTGTCTTCCTTCCTCACCTCCAATTTCCTCTTCAACCCACTGCTTCCTGACTCGCTCTACTCCGTGGAAGCACGCTCACAAAGTTCCTGACCTGGCCATCCCGGGGTGCCCTTGACCAGCCCCGTGTCTCCTCAGGGTGTCCCAGCACCAGCCTGGCACAGAGTGGGGCTCAGTTAGAGTATGTGGGATGTTGGTTTCGCCAGGCACGTGGGCCGTGGCCCGGCTGGGTCGGCTGAAGAACTGCGGATGGAAGCTGCGGAAGAGGCCCTGATGGGGCCCACCATCCCGGACCCAAGTCTTCTTCCTGGCGGGCCTCTCGTCTCCTTCCTGGTTTGGGCGGAAGCCATCACCTGGATGCCTACGTGGGAAGGGACCTCGAATGTGGGACCCCAGCCCCT…	ENSG00000214548
ENST00000521256	AGTGATGGCTTTTTCCTTCCTCAGAGTTTGCCCTGCCCCCCATTCCAACGTGGGCTGCTGCTTCTCCCCAGCGGGTTGTAGCTGGCAGGGCCGTTGTGCTTTGGGGTTTGCTGTACCTGTCGCTGCCGTGAGGGGACGATCTGTCTGCCCGGAGGGGTTTCTGCAAACATTCATCCTCCACAGCCACGGGGACACCCTGCACCTATTCCCACGGGACAGGCTGGACCCAGAGACTCTGGACCCGGGGCCTCCCCTTGAGTAGAGACCCGCCCTCTGACTGATGGACGCCGCTGACCTGGGGTCAGACCCGTGGGCTGGACCCCTGCCCACCCCGCAGGAACCCTGAGGCCTAGGGGAGCTGTTGAGCCTTCAGTGTCTGCATGTGGGAAGTGGGCTCCT…	ENSG00000214548
ENST00000429159	AGCCCCTAGCGCAGACGGCGGAGAGCAGAGAGGGAGCGCGCCTTGGCTCGCTGGCCTTGGCGGCGGCTCCTCAGGAGAGCTGGGGCGCCCACGAGAGGATCCCTCACCCGGGTCTCTCCTCAGGGATGACATCATCCGTCCACCTCCTTGTCTTCAAGGACCACCTCCTCTCCATGCTGAGCTGCTGCCAAGGGGCCTGCTGCCCATCTACACCTCACGAGGGCACTAGGAGCACGGTTTCCTGGATCCCACCAACATACAAAGCAGCCACTCACTGACCCCCAGGACCAGGATGGCAAAGGATGAAGAGGACCGGAACTGACCAGCCAGCTGTCCCTCTTACCTAAAGACTTAAACCAATGCCCTAGTGAGGGGGCATTGGGCATTAAGCCCTGACCT…	ENSG00000214548
ENST00000521404	CGGAGAGCAGAGAGGGAGCGCGCCTTGGCTCGCTGGCCTTGGCGGCGGCTCCTCAGGAGAGCTGGGGCGCCCACGAGAGGATCCCTCACCCGGGTCTCTCCTCAGGGATGACATCATCCGTCCACCTCCTTGTCTTCAAGGACCACCTCCTCTCCATGCTGAGCTGCTGCCAAGGGGCCTGCTGCCCATCTACACCTCACGAGGGCACTAGGAGCACGGTTTCCTGGATCCCACCAACATACAAAGCAGCCACTCACTGACCCCCAGGACCAGGATGGCAAAGGATGAAGAGGACCGGAACTGACCAGCCAGCTGTCCCTCTTACCTAAAGACTTAAACCAATGCCCTAGTGAGGGGGCATTGGGCATTAAGCCCTGACCTTTGCTATGCTCATACTTT…	ENSG00000214548
ENST00000554639	GCAGAGAGGGAGCGCGCCTTGGCTCGCTGGCCTTGGCGGCGGCTCCTCAGGAGAGCTGGGGCGCCCACGAGAGGATCCCTCACCCGGGTCTCTCCTCAGGGATGACATCATCCGTCCACCTCCTTGTCTTCAAGGACCACCTCCTCTCCATGCTGAGCTGCTGCCAAGGGGCCTGCTGCCCATCTACACCTCACGAGGGCACTAGGAGCACGGTTTCCTGGATCCCACCAACATACAAAGCAGCCACTCACTGACCCCCAGGACCAGGATGGCAAAGGATGAAGAGGACCGGAACTGACCAGCCAGCTGTCCCTCTTACCTAAAGACTTAAACCAATGCCCTAGTGAGGGGGCATTGGGCATTAAGCCCTGACCTTTGCTATGCTCATACTTTGACTCT…	ENSG00000214548
ENST00000648802	GCGCAGACGGCGGAGAGCAGAGAGGGAGCGCGCCTTGGCTCGCTGGCCTTGGCGGCGGCTCCTCAGGAGAGCTGGGGCGCCCACGAGAGGATCCCTCACCCGGGTCTCTCCTCAGGGATGACATCATCCGTCCACCTCCTTGTCTTCAAGGACCACCTCCTCTCCATGCTGAGCTGCTGCCAAGGGGCCTGCTGCCCATCTACACCTCACGAGGGCACTAGGAGCACGGTTTCCTGGATCCCACCAACATACAAAGCAGCCACTCACTGACCCCCAGGACCAGGATGGCAAAGGATGAAGAGGACCGGAACTGACCAGCCAGCTGTCCCTCTTACCTAAAGACTTAAACCAATGCCCTAGTGAGGGGGCATTGGGCATTAAGCCCTGACCTTTGCTATG…	ENSG00000214548
ENST00000452120	GCAGACGGCGGAGAGCAGAGAGGGAGCGCGCCTTGGCTCGCTGGCCTTGGCGGCGGCTCCTCAGGAGAGCTGGGGCGCCCACGAGAGGATCCCTCACCCGGGTCTCTCCTCAGGGATGACATCATCCGTCCACCTCCTTGTCTTCAAGGACCACCTCCTCTCCATGCTGAGCTGCTGCCAAGGGGCCTGCTGCCCATCTACACCTCACGAGGGCACTAGGAGCACGGTTTCCTGGATCCCACCAACATACAAAGCAGCCACTCACTGACCCCCAGGACCAGGATGGCAAAGGATGAAGAGGACCGGAACTGACCAGCCAGCTGTCCCTCTTACCTAAAGACTTAAACCAATGCCCTAGTGAGGGGGCATTGGGCATTAAGCCCTGACCTTTGCTATGCT…	ENSG00000214548
ENST00000520714	GCAGACGGCGGAGAGCAGAGAGGGAGCGCGCCTTGGCTCGCTGGCCTTGGCGGCGGCTCCTCAGGAGAGCTGGGGCGCCCACGAGAGGATCCCTCACCCGGGTCTCTCCTCAGGGATGACATCATCCGTCCACCTCCTTGTCTTCAAGGACCACCTCCTCTCCATGCTGAGCTGCTGCCAAGGGGCCTGCTGCCCATCTACACCTCACGAGGGCACTAGGAGCACGGTTTCCTGGATCCCACCAACATACAAAGCAGCCACTCACTGACCCCCAGGACCAGGATGGCAAAGGATGAAGAGGACCGGAACTGACCAGCCAGCTGTCCCTCTTACCTAAAGACTTAAACCAATGCCCTAGTGAGGGGGCATTGGGCATTAAGCCCTGACCTTTGCTATGCT…	ENSG00000214548
ENST00000556736	CGGAGAGCAGAGAGGGAGCGCGCCTTGGCTCGCTGGCCTTGGCGGCGGCTCCTCAGGAGAGCTGGGGCGCCCACGAGAGGATCCCTCACCCGGGTCTCTCCTCAGGGATGACATCATCCGTCCACCTCCTTGTCTTCAAGGACCACCTCCTCTCCATGCTGAGCTGCTGCCAAGGGGCCTGCTGCCCATCTACACCTCACGAGGGCACTAGGAGCACGGTTTCCTGGATCCCACCAACATACAAAGCAGCCACTCACTGACCCCCAGGACCAGGATGGCAAAGGATGAAGAGGACCGGAACTGACCAGCCAGCTGTCCCTCTTACCTAAAGACTTAAACCAATGCCCTAGTGAGGGGGCATTGGGCATTAAGCCCTGACCTTTGCTATGCTCATACTTT…	ENSG00000214548
ENST00000648456	CCACCCAGCCAGCCCCTAGCGCAGACGGCGGAGAGCAGAGAGGGAGCGCGCCTTGGCTCGCTGGCCTTGGCGGCGGCTCCTCAGGAGAGCTGGGGCGCCCACGAGAGGATCCCTCACCCGGGTCTCTCCTCAGGGATGACATCATCCGTCCACCTCCTTGTCTTCAAGGACCACCTCCTCTCCATGCTGAGCTGCTGCCAAGGGGCCTGCTGCCCATCTACACCTCACGAGGGCACTAGGAGCACGGTTTCCTGGATCCCACCAACATACAAAGCAGCCACTCACTGACCCCCAGGACCAGGATGGCAAAGGATGAAGAGGACCGGAACTGACCAGCCAGCTGTCCCTCTTACCTAAAGACTTAAACCAATGCCCTAGTGAGGGGGCATTGGGCATTAA…	ENSG00000214548
ENST00000452514	GAGGAGGTGATCAGCAAATGTTTGTTGAAAAGGTTTGACAGGTCAGTCCCTTCCCACCCCTCTTGCTTGTCTTACTTGTCTTATTTATTCTCCAACAGCACTCCAGGCAGCCCTTGTCCACGGGCTCTCCTTGCATCAGAGACTGGCAGGAGCTTTTACCAGTGGTTTTTACATCCTTAATGTTCAGGACGAATAATTTATGGTCAGTGAAAATCCAGGCCCCAGTGAGATTCGAGTGGGCTGTAAAATCGAGAGTCCTGCTCCCAGCACGTGGGCCGTGGCCCGGCTGGGTCGGCTGAAGAACTGCGGATGGAAGCTGCGGAAGAGGCCCTGATGGGGCCCACCATCCCGGACCCAAGTCTTCTTCCTGGCGGGCCTCTCGTCTCCTTCCTGGTTTGG…	ENSG00000214548
ENST00000648512	TCTTGAAAGGCCTGTCTACACTTGCTGTCTTCCTTCCTCACCTCCAATTTCCTCTTCAACCCACTGCTTCCTGACTCGCTCTACTCCGTGGAAGCACGCTCACAAAGTTCCTGACCTGGCCATCCCGGGGTGCCCTTGACCAGCCCCGTGTCTCCTCAGGGTGTCCCAGCACCAGCCTGGCACAGAGTGGGGCTCAGTTAGAGTATGTGGGATGTTGGTTTCGCCAGCTCCTTCACTCTCTAGCAGCTGCTGGGGCCCACCTCCCATGCCGAGGACCAGCAGGGGAAACCTCCAGGGAGCATCTGCAGGCTCTGCTTCTGCCCGGCTGCTGGCTTGCTCTCCCTGGTGGCTCTCCAGCGGCCAGCTTCCTCACCCACCCGGCACTCCGCTTTGCTCTGT…	ENSG00000214548
ENST00000424076	GCAGACGGCGGAGAGCAGAGAGGGAGCGCGCCTTGGCTCGCTGGCCTTGGCGGCGGCTCCTCAGGAGAGCTGGGGCGCCCACGAGAGGATCCCTCACCCGGGTCTCTCCTCAGGGATGACATCATCCGTCCACCTCCTTGTCTTCAAGGACCACCTCCTCTCCATGCTGAGCTGCTGCCAAGGGGCCTGCTGCCCATCTACACCTCACGAGGGCACTAGGAGCACGGTTTCCTGGATCCCACCAACATACAAAGCAGCCACTCACTGACCCCCAGGACCAGGATGGCAAAGGATGAAGAGGACCGGAACTGACCAGCCAGCTGTCCCTCTTACCTAAAGACTTAAACCAATGCCCTAGTGAGGGGGCATTGGGCATTAAGCCCTGACCTTTGCTATGCT…	ENSG00000214548
ENST00000412736	GCAGACGGCGGAGAGCAGAGAGGGAGCGCGCCTTGGCTCGCTGGCCTTGGCGGCGGCTCCTCAGGAGAGCTGGGGCGCCCACGAGAGGATCCCTCACCCGGGTCTCTCCTCAGGGATGACATCATCCGTCCACCTCCTTGTCTTCAAGGACCACCTCCTCTCCATGCTGAGCTGCTGCCAAGGGGCCTGCTGCCCATCTACACCTCACGAGGGCACTAGGAGCACGGTTTCCTGGATCCCACCAACATACAAAGCAGCCACTCACTGACCCCCAGGACCAGGATGGCAAAGGATGAAGAGGACCGGAACTGACCAGCCAGCTGTCCCTCTTACCTAAAGACTTAAACCAATGCCCTAGTGAGGGGGCATTGGGCATTAAGCCCTGACCTTTGCTATGCT…	ENSG00000214548
ENST00000519709	GCAGACGGCGGAGAGCAGAGAGGGAGCGCGCCTTGGCTCGCTGGCCTTGGCGGCGGCTCCTCAGGAGAGCTGGGGCGCCCACGAGAGGATCCCTCACCCGGGTCTCTCCTCAGGGATGACATCATCCGTCCACCTCCTTGTCTTCAAGGACCACCTCCTCTCCATGCTGAGCTGCTGCCAAGGGGCCTGCTGCCCATCTACACCTCACGAGGGCACTAGGAGCACGGTTTCCTGGATCCCACCAACATACAAAGCAGCCACTCACTGACCCCCAGGACCAGGATGGCAAAGGATGAAGAGGACCGGAACTGACCAGCCAGCTGTCCCTCTTACCTAAAGACTTAAACCAATGCCCTAGTGAGGGGGCATTGGGCATTAAGCCCTGACCTTTGCTATGCT…	ENSG00000214548
ENST00000524035	TCACTCCAATTAAACTTTAGGCTCCAGTCAGACCTTCAGCCAAATGGAAAAAAAAACTAGGGGATAAGGGAGGTAGTTGGAGCAAGAAAATGTTATTAGTTGAAACCTTACGGGACCTTCCTCCCTTAGTGAGTCTGTTGGCTAAAGGTTCTCTGGCTTCGTGAATTAGAATCGGATACTGTTTCCAAGTTAGCAAAACCAACTCTACCCCAGCACCCCACGAGGAAGAATGTGGAAGGATCTCCCATTGGCCGGTTGGGGCAAAAGCCTGAGGCAATCTTTCATCCCCTTTTGCCAAGGCGAGACTTTCCCAGTGACGGTGATGTAGTTGGCCACTCTGACTATGGGTGGACTCGGGTGTAGACCTCTGAAGCTGAGATCACACGAAAACCTGGCCTC…	ENSG00000214548
ENST00000455286	GATTCGTTTACCCAAGAGGGAACAGTTTTGAGACCCCCCGGATTCACTGCGGAGTGGCCGCAGAGGCCGGGGTCGGCCTTTGCGCCGTGGCTTCGGGTGTTGTGGAGGCGCACAGAGGGTCTCTCCTCAGGGATGACATCATCCGTCCACCTCCTTGTCTTCAAGGACCACCTCCTCTCCATGCTGAGCTGCTGCCAAGGGGCCTGCTGCCCATCTACACCTCACGAGGGCACTAGGAGCACGGTTTCCTGGATCCCACCAACATACAAAGCAGCCACTCACTGACCCCCAGGACCAGGATGGCAAAGGATGAAGAGGACCGGAACTGACCAGCCAGCTGTCCCTCTTACCTAAAGACTTAAACCAATGCCCTAGTGAGGGGGCATTGGGCATTAAGCC…	ENSG00000214548
ENST00000522618	AGCTGCCTGTTTCCAGCAGGTTCCCAGTGCCCCCGACAAGCCCCTGCTGGTGTCTCCATCTCCTGCCAAGCATCCTCCAGTGCCTCCTCCTGTGGGCCTGGCCTCAGGGCTATGGACAGACTCCTGTCCCATCCCAGAGACCCCTCGTGATCGTGCCCTGGTGGGTGTTGCCCCCGCCTGCCTTTGCCTCCGCCGTGGCCCTGAGAGTCCTGGGCTCTGCCCCGCCCGGTCCCTTGCTCCCCACTCAGTTCTGGATTTGGGGCTGCCCCTAACCCAGCCCGTTGCTGCTTTGCACCTTTTCCTGTCATTGGGCATCCCCCAGTAGTCACCCCACTCCACCGAAAAGTAAACTGCAGGTGAGGCCGTGCCCCGAGTCTTTCTTCGGTGTGTTTGGCTTTT…	ENSG00000214548
ENST00000398461	CATTGAGGACATCCAAAACTCACTCAAGATCACCAAGTGGTAGGAAAGTACTAACTCCTGGGCATAGCCCTAGGGGAGTGACTACAATGTGAATACTCATGGAATGCCTAGCCAGGTGAAGAAGTGAATGCATGTTGGCATCCCAGAGGGACCCCCCTTAAGAGGGCATAGTTTGGGGTTCAGATTTGACTCCAGCATACTGTTGAAATTGGGCACAGGGGGCTAGTGATTAGTCAGGATCAATCAGTGGAGAGGAGATTAAAACTCACATCTGGGAGTCCGGAATCAGAACTTGTAGTTCTTTTTTTTGAAATGGAGTCTCGCTCTGTCGCCCAGGCTGGAGTGCAGTGGCGTGATCTCGGCTCACTGCAACCTCTGCCTTCCGGGTTCAAGCAATTC…	ENSG00000214548
ENST00000648609	GCAGACGGCGGAGAGCAGAGAGGGAGCGCGCCTTGGCTCGCTGGCCTTGGCGGCGGCTCCTCAGGAGAGCTGGGGCGCCCACGAGAGGATCCCTCACCCGGGTCTCTCCTCAGGGATGACATCATCCGTCCACCTCCTTGTCTTCAAGGACCACCTCCTCTCCATGCTGAGCTGCTGCCAAGGGGCCTGCTGCCCATCTACACCTCACGAGGGCACTAGGAGCACGGTTTCCTGGATCCCACCAACATACAAAGCAGCCACTCACTGACCCCCAGGACCAGGATGGCAAAGGATGAAGAGGACCGGAACTGACCAGCCAGCTGTCCCTCTTACCTAAAGACTTAAACCAATGCCCTAGTGAGGGGGCATTGGGCATTAAGCCCTGACCTTTGCTATGCT…	ENSG00000214548
ENST00000398460	ATGTTAGAAAGCGCGTAGCCTTAGGATCTGGCAGACCCAGGGGCCACTTAATTAACCCTTTGCCTCTTTGACCCTCAATCTCCTTTTCTCTAAGCCATAGGTCACCTGAAAGCCTACCTCACAGGGCTGTTGTGAGGGCCGAGGGTGGGTGTGTTTCAACAGTGTGCAGATGCTGGCTTTCCCTGGGAATGGGCATATGTTGGGATTTGTCTTGAAAGCATGAGTGATGGCTTTACTAGTCCTAAGTGAATAAAAAGTCAGCCCTGACCTTACGCTGGGATTGCATTTCCCACAGTCAGTGGCATGTGCAGACCACTGGCAGAGCAGCCTGCAGGTGCTTAGCGATGTGGGCCCAGAGTAAATATTTGTTTGATTGATGAGTGATGGCTTTTTCCTTCC…	ENSG00000214548
ENST00000555928	CTTCAACCCACTGCTTCCTGACTCGCTCTACTCCGTGGAAGCACGCTCACAAAGTTCCTGACCTGGCCATCCCGGGGTGCCCTTGACCAGCCCCGTGTCTCCTCAGGGTGTCCCAGCACCAGCCTGGCACAGAGTGGGGCTCAGTTAGAGTATGTGGGATGTTGGTTTCGCCAGGCACGTGGGCCGTGGCCCGGCTGGGTCGGCTGAAGAACTGCGGATGGAAGCTGCGGAAGAGGCCCTGATGGGGCCCACCATCCCGGACCCAAGTCTTCTTCCTGGCGGGCCTCTCGTCTCCTTCCTGGTTTGGGCGGAAGCCATCACCTGGATGCCTACGTGGGAAGGGACCTCGAATGTGGGACCCCAGCCCCTCTCCAGCTCGAAATCCCTCCACAGCCACGG…	ENSG00000214548
ENST00000398474	TGAATTAATTCAACAAACATTTTCTGGGGCACCGACAATCTGCCCAGTGCACCAGGCTAGGTATCTGATACAAAGATAATGAAAACAGTCTCTTGGAACCTAATTGGGGTCCTCATTTGACCAGGAATTTCTTTCGTCCCGTTTTAAGCCAACCAGTTTTGTCCGGACAAGACAAAAACAACTTGGGCTGCTTTAGAGAAGCCCAGCTCAGTGTAGACAATAGCTGCCCAGCCTCTGAAAGGGGCTGATTGGATTATGTGGCAAATGGAGGTGCAAGGATGACTTGGACGGTGACAAATGAAGTGGGCGGAGACCTGCTTTGAGTTAATCCAGGCTATTAGGAGGGGACCTTTTGTCTTCCAGAGACTGGCAGGAGCTTTTACCAGTGGTTTTTACATC…	ENSG00000214548
ENST00000556407	ACTTGCAAAGTCTCGGCTTAGTTCCTGGCACTCTGAGGTCCACCTCCTTCCTGAGGCTGGTGGTTACCGTGCTAATGAGCTAGGCCGCAGCGGCTATTAGACATGGCTGCGTGGGGTGTCCTGCCAGCCCAGCCCCGTCACCACGGGCTGCCTCGAGCAGCTCCCCCAGCACCAGGCACTCCAGATGCTGAGCAGCAGAGTCTGCCCATGAAGGATGGATGCACTACCCCTGCCTCCATATTCAGGGGTCTCAGGCAAGGAGCCCGTCCTCACTACACCACACATGGAGGGCATGAGGCTGGACCACACCAGAACGTCCCTCCCCCCGGAGCCTGGAGCTGCAGGTCTTGATGCGGAGAGGTTTCCATCTGGGTCTCTCCTCAGGGATGACATCATCCG…	ENSG00000214548
ENST00000398518	GGAGAGCAGAGAGGGAGCGCGCCTTGGCTCGCTGGCCTTGGCGGCGGCTCCTCAGGAGAGCTGGGGCGCCCACGAGAGGATCCCTCACCCGGGTCTCTCCTCAGGGATGACATCATCCGTCCACCTCCTTGTCTTCAAGGACCACCTCCTCTCCATGCTGAGCTGCTGCCAAGGGGCCTGCTGCCCATCTACACCTCACGAGGGCACTAGGAGCACGGTTTCCTGGATCCCACCAACATACAAAGCAGCCACTCACTGACCCCCAGGACCAGGATGGCAAAGGATGAAGAGGACCGGAACTGACCAGCCAGCTGTCCCTCTTACCTAAAGACTTAAACCAATGCCCTAGTGAGGGGGCATTGGGCATTAAGCCCTGACCTTTGCTATGCTCATACTTTG…	ENSG00000214548
ENST00000648138	ACGGCGGAGAGCAGAGAGGGAGCGCGCCTTGGCTCGCTGGCCTTGGCGGCGGCTCCTCAGGAGAGCTGGGGCGCCCACGAGAGGATCCCTCACCCGGACCACCTCCTCTCCATGCTGAGCTGCTGCCAAGGGGCCTGCTGCCCATCTACACCTCACGAGGGCACTAGGAGCACGGTTTCCTGGATCCCACCAACATACAAAGCAGCCACTCACTGACCCCCAGGACCAGGATGGCAAAGGATGAAGAGGACCGGAACTGACCAGCCAGCTGTCCCTCTTACCTAAAGACTTAAACCAATGCCCTAGTGAGGGGGCATTGGGCATTAAGCCCTGACCTTTGCTATGCTCATACTTTGACTCTATGAGTACTTTCCTATAAGTCTTTGCTTGTGTTCACCT…	ENSG00000214548
ENST00000455531	GAAATGGAGTCTCGCTCTGTCGCCCAGGCTGGAGTGCAGTGGCGTGATCTCGGCTCACTGCAACCTCTGCCTTCCGGGTTCAAGCAATTCTCCCACCTCAGCCTCCTGAGTAGCTGGGATTACAGGCGCCCACCACCACAGCCGGCTACTTTTTGTATTTTTAGGAGAGACGGGGTTTCACCATGTTGGTCAGGCTGGTCTTGAACTCCTGACCTCATGATCCACCTGCCTTAGCCTCCCAAAGTGCTGGGATTACAGGCGTGAGCCACCATGCCCAGCCCTATAGTAGTTCTTCTTTTGCCCCTTAATATCTTCACCCACATGTCCTGTACCCTGCCTGAACCCTCCTCCTCTTTTTGTTCTGATCTTTGAGCTCCCTAGAGCCCATAATTCTTTAGA…	ENSG00000214548
ENST00000649036	GCGCAGACGGCGGAGAGCAGAGAGGGAGCGCGCCTTGGCTCGCTGGCCTTGGCGGCGGCTCCTCAGGAGAGCTGGGGCGCCCACGAGAGGATCCCTCACCCGGGTCTCTCCTCAGGGATGACATCATCCGTCCACCTCCTTGTCTTCAAGGACCACCTCCTCTCCATGCTGAGCTGCTGCCAAGGGGCCTGCTGCCCATCTACACCTCACGAGGGCACTAGGAGCACGGTTTCCTGGATCCCACCAACATACAAAGCAGCCACTCACTGACCCCCAGGACCAGGATGGCAAAGGATGAAGAGGACCGGAACTGACCAGCCAGCTGTCCCTCTTACCTAAAGACTTAAACCAATGCCCTACACTCCAGGCAGCCCTTGTCCACGGGCTCTCCTTGCATCA…	ENSG00000214548
ENST00000649086	GAGAGGGAGCGCGCCTTGGCTCGCTGGCCTTGGCGGCGGCTCCTCAGGAGAGCTGGGGCGCCCACGAGAGGATCCCTCACCCGGGTCTCTCCTCAGGGATGACATCATCCGTCCACCTCCTTGTCTTCAAGGACCACCTCCTCTCCATGCTGAGCTGCTGCCAAGGGGCCTGCTGCCCATCTACACCTCACGAGGGCACTAGGAGCACGGTTTCCTGGATCCCACCAACATACAAAGCAGCCACTCACTGACCCCCAGGACCAGGATGGCAAAGGATGAAGAGGACCGGAACTGACCAGCCAGCTGTCCCTCTTACCTAAAGACTTAAACCAATGCCCTAGTGAGGGGGCATTGGGCATTAAGCCCTGACCTTTGCTATGCTCATACTTTGACTCTATG…	ENSG00000214548
ENST00000648820	GGCGGAGAGCAGAGAGGGAGCGCGCCTTGGCTCGCTGGCCTTGGCGGCGGCTCCTCAGGAGAGCTGGGGCGCCCACGAGAGGATCCCTCACCCGGGTCTCTCCTCAGGGATGACATCATCCGTCCACCTCCTTGTCTTCAAGGACCACCTCCTCTCCATGCTGAGCTGCTGCCAAGGGGCCTGCTGCCCATCTACACCTCACGAGGGCACTAGGAGCACGGTTTCCTGGATCCCACCAACATACAAAGCAGCCACTCACTGACCCCCAGGACCAGGATGGCAAAGGATGAAGAGGACCGGAACTGACCAGCCAGCTGTCCCTCTTACCTAAAGACTTAAACCAATGCCCTAGTGAGGGGGCATTGGGCATTAAGCCCTGACCTTTGCTATGCTCATACT…	ENSG00000214548
ENST00000654077	AGCCCCTAGCGCAGACGGCGGAGAGCAGAGAGGGAGCGCGCCTTGGCTCGCTGGCCTTGGCGGCGGCTCCTCAGGAGAGCTGGGGCGCCCACGAGAGGATCCCTCACCCGGGTCTCTCCTCAGGGATGACATCATCCGTCCACCTCCTTGTCTTCAAGGACCACCTCCTCTCCATGCTGAGCTGCTGCCAAGGGGCCTGCTGCCCATCTACACCTCACGAGGGCACTAGGAGCACGGTTTCCTGGATCCCACCAACATACAAAGCAGCCACTCACTGACCCCCAGGACCAGGATGGCAAAGGATGAAGAGGACCGGAACTGACCAGCCAGCTGTCCCTCTTACCTAAAGACTTAAACCAATGCCCTAGTGAGGGGGCATTGGGCATTAAGCCCTGACCT…	ENSG00000214548
ENST00000649261	GCAGACGGCGGAGAGCAGAGAGGGAGCGCGCCTTGGCTCGCTGGCCTTGGCGGCGGCTCCTCAGGAGAGCTGGGGCGCCCACGAGAGGATCCCTCACCCGGGTCTCTCCTCAGGGATGACATCATCCGTCCACCTCCTTGTCTTCAAGGACCACCTCCTCTCCATGCTGAGCTGCTGCCAAGGGGCCTGCTGCCCATCTACACCTCACGAGGGCACTAGGAGCACGGTTTCCTGGATCCCACCAACATACAAAGCAGCCACTCACTGACCCCCAGGACCAGGATGGCAAAGGATGAAGAGGACCGGAACTGACCAGCCAGCTGTCCCTCTTACCTAAAGACTTAAACCAATGCCCTAGTGAGGGGGCATTGGGCATTAAGCCCTGACCTTTGCTATGCT…	ENSG00000214548
ENST00000650077	ACGTGGGAAGGGACCTCGAATGTGGGACCCCAGCCCCTCTCCAGCTCGAAATCGAGCTACAACTCTCCTTGGCCTCCTCTTGTGACTCCCAACTCCCTCCTTGGGAAGCTTGGCCTCAGGACCTCTGGGATAGACAGGCCACGAATCCTGCTGTGTCCCGTTGTGTTCCTAATATAAATGGTGTGGATGGCACTTGACCTAGAGCAGTGGGAAATGCATGCACCACTCAACATTCTGACATGTCACCCATTTTACATTCTTACAGGCATACTTTTTTTAAAAAAAGAGTGTCTATTCTTTAATGAGCATCCCTTCTTTAAAAAAACCTAATTGCCATTATTCACCACATACACTTTTTTTTTTTTGTATCCTGCCTCTTCTATTTAATTTTCTGTCATC…	ENSG00000214548
ENST00000650513	GCGCAGACGGCGGAGAGCAGAGAGGGAGCGCGCCTTGGCTCGCTGGCCTTGGCGGCGGCTCCTCAGGAGAGCTGGGGCGCCCACGAGAGGATCCCTCACCCGGGTCTCTCCTCAGGGATGACATCATCCGTCCACCTCCTTGTCTTCAAGGACCACCTCCTCTCCATGCTGAGCTGCTGCCAAGGGGCCTGCTGCCCATCTACACCTCACGAGGGCACTAGGAGCACGGTTTCCTGGATCCCACCAACATACAAAGCAGCCACTCACTGACCCCCAGGACCAGGATGGCAAAGGATGAAGAGGACCGGAACTGACCAGCCAGCTGTCCCTCTTACCTAAAGACTTAAACCAATGCCCTAGTGAGGGGGCATTGGGCATTAAGCCCTGACCTTTGCTATG…	ENSG00000214548
ENST00000650023	AGCTGGGGCGCCCACGAGAGGATCCCTCACCCGGGTCTCTCCTCAGGGATGACATCATCCGTCCACCTCCTTGTCTTCAAGGACCACCTCCTCTCCATGCTGAGCTGCTGCCAAGGGGCCTGCTGCCCATCTACACCTCACGAGGGCACTAGGAGCACGGTTTCCTGGATCCCACCAACATACAAAGCAGCCACTCACTGACCCCCAGGACCAGGATGGCAAAGGATGAAGAGGACCGGAACTGACCAGCCAGCTGTCCCTCTTACCTAAAGACTTAAACCAATGCCCTAGTGAGGGGGCATTGGGCATTAAGCCCTGACCTTTGCTATGCTCATACTTTGACTCTATGAGTACTTTCCTATAAGTCTTTGCTTGTGTTCACCTGCTAGCAAACTGGAG…	ENSG00000214548
ENST00000650556	TCACAAAGGGCTAATCTCGGGCCTTGTCGAAGGAAGAGGCTGCAGACGTTAATGAGGTTAGCTGCTGGATTCCAGTATTCGTCGCATAAGGATCCTTCTTTGTCTGCGAAGGAAAAACACACTGATTATCATAATGAGTTCCTGACCTGGCCATCCCGGGGTGCCCTTGACCAGCCCCGTGTCTCCTCAGGGTGTCCCAGCACCAGCCTGGCACAGAGTGGGGCTCAGTTAGAGTATGTGGGATGTTGGTTTCGCCAGGTGAGTGAATGAAAGGACTCGACCACCACAGCTGAGCCACTAGCTGGGCCATGCGAAGAGTTCTAGGTGCAAAGGCTGGAGGGTGGAATTCATTTTTGAGAGGTGTGTGAGCAGCTTCCGACCCCTGCCCCATTTGAACGG…	ENSG00000214548
ENST00000649174	AGGCCTGTCTACACTTGCTGTCTTCCTTCCTCACCTCCAATTTCCTCTTCAACCCACTGCTTCCTGACTCGCTCTACTCCGTGGAAGCACGCTCACAAAGGGCTAATCTCGGGCCTTGTCGAAGGAAGAGGCTGCAGACGTTAATGAGGTTAGCTGCTGGATTCCAGTATTCGTCGCATAAGGATCCTTCTTTGTCTGCGAAGGAAAAACACACTGATTATCATAATGAGTTCCTGACCTGGCCATCCCGGGGTGCCCTTGACCAGCCCCGTGTCTCCTCAGGGTGTCCCAGCACCAGCCTGGCACAGAGTGGGGCTCAGTTAGAGTATGTGGGATGTTGGTTTCGCCAGCTGCTGGGGCCCACCTCCCATGCCGAGGACCAGCAGGGGAAACCTCCAG…	ENSG00000214548
ENST00000649161	GCTGTCTTCCTTCCTCACCTCCAATTTCCTCTTCAACCCACTGCTTCCTGACTCGCTCTACTCCGTGGAAGCACGCTCACAAAGTTCCTGACCTGGCCATCCCGGGGTGCCCTTGACCAGCCCCGTGTCTCCTCAGGGTGTCCCAGCACCAGCCTGGCACAGAGTGGGGCTCAGTTAGAGTATGTGGGATGTTGGTTTCGCCAGGCACGTGGGCCGTGGCCCGGCTGGGTCGGCTGAAGAACTGCGGATGGAAGCTGCGGAAGAGGCCCTGATGGGGCCCACCATCCCGGACCCAAGTCTTCTTCCTGGCGGGCCTCTCGTCTCCTTCCTGGTTTGGGCGGAAGCCATCACCTGGATGCCTACGTGGGAAGGGACCTCGAATGTGGGACCCCAGCCCCT…	ENSG00000214548
ENST00000650041	CCCACGAGAGGATCCCTCACCCGGGTCTCTCCTCAGGGATGACATCATCCGTCCACCTCCTTGTCTTCAAGGACCACCTCCTCTCCATGCTGAGCTGCTGCCAAGGGGCCTGCTGCCCATCTACACCTCACGAGGGCACTAGGAGCACGGTTTCCTGGATCCCACCAACATACAAAGCAGCCACTCACTGACCCCCAGGACCAGGATGGCAAAGGATGAAGAGGACCGGAACTGACCAGCCAGCTGTCCCTCTTACCTAAAGACTTAAACCAATGCCCTAGTGAGGGGGCATTGGGCATTAAGCCCTGACCTTTGCTATGCTCATACTTTGACTCTATGAGTACTTTCCTATAAGTCTTTGCTTGTGTTCACCTGCTAGCAAACTGGAGTGTTTCCCTC…	ENSG00000214548
ENST00000650549	GGCGCCCACGAGAGGATCCCTCACCCGGGTCTCTCCTCAGGGATGACATCATCCGTCCACCTCCTTGTCTTCAAGGACCACCTCCTCTCCATGCTGAGCTGCTGCCAAGGGGCCTGCTGCCCATCTACACCTCACGAGGGCACTAGGAGCACGGTTTCCTGGATCCCACCAACATACAAAGCAGCCACTCACTGACCCCCAGGACCAGGATGGCAAAGGATGAAGAGGACCGGAACTGACCAGCCAGCTGTCCCTCTTACCTAAAGACTTAAACCAATGCCCTAGTGAGGGGGCATTGGGCATTAAGCCCTGACCTTTGCTATGCTCATACTTTGACTCTATGAGTACTTTCCTATAAGTCTTTGCTTGTGTTCACCTGCTAGCAAACTGGAGTGTTTC…	ENSG00000214548
ENST00000648950	TCTTGAAAGGCCTGTCTACACTTGCTGTCTTCCTTCCTCACCTCCAATTTCCTCTTCAACCCACTGCTTCCTGACTCGCTCTACTCCGTGGAAGCACGCTCACAAAGGGCTAATCTCGGGCCTTGTCGAAGGAAGAGGCTGCAGACGTTAATGAGGTTAGCTGCTGGATTCCAGTATTCGTCGCATAAGGATCCTTCTTTGTCTGCGAAGGAAAAACACACTGATTATCATAATGAGTTCCTGACCTGGCCATCCCGGGGTGCCCTTGACCAGCCCCGTGTCTCCTCAGGGTGTCCCAGCACCAGCCTGGCACAGAGTGGGGCTCAGTTAGAGTATGTGGGATGTTGGTTTCGCCAGGTCTCCCTCTCGAGGTGTGGTTGTGACTGCGACCCTTCCCTT…	ENSG00000214548
ENST00000662362	CACCCATAGCTTCTTCCCCATGGTGCTTTCCATGTGTCACACACCACGACTGTGACCCAGGGTCGGGGTCAAGAGTAGCCTGGGGCCAAGCCCTCCCACCCATGAGCGGAGAAGTCCTCCCCAGGCCTCACCTTGCCTGGCGCATGGTCCCTCCCATGAGCTTTGCTTTCAGCCTTTCAGCTTCCTCCACAGGGTGGCAGTGGTTGTAACTCATCCATTCATCCCTTCATCCCTTCATTCATTCACTCACAGCCAACAGACGTTTTTAAAAAATTAGCCAGTGCTATACTAGAGCTGGCTCCCAAGGACCCGCTGCCGCATTGCCTTTTGAAACAAAACAATGAACACGTTGGTAAAGGGGCCGTGCTTGTGTGTCGGTGACAAGGCGAGATCCCTGAG…	ENSG00000214548
ENST00000480284	CCCGCGCCGCGAGGTCCTAAGCAGCCCGGGCTGTTGCGCGGCGCTGGCGGGCGGGGACACCAACGGGGAGTGGATACTCCGAGGCTCAACCTGGGGCCTCTGCCCGCCCTCCCCTGGGTGCGGAGCCGGACGGCGGGCACTGGCAACCCCCGGGCCCCTGGAGAGCCCCGCGGCGGCCCAAGACCCGCTCCCGAGACACGTGGGCCCCTCCGGACTTGGTTGGTCCCTGGAGCCAGCTGCGCGCGTCCTCTCCGGCCTCCTTGTCGGCGCTGGAGTGGGTCCACGTCTGCCTTGCGGAGCGCGGTGGTTCCACGCTCCTGAGCGCCCACGCTGCGCAGACCTGGCCGCTCTGCGAGGCGACGGCAGCGCACTGAAGACCGTGGTGTTTCCCAAGCCCTC…	ENSG00000243479
ENST00000644021	ACACCGAATAACTCGTTACAAAAAGAGCTAGGGTCCCAGACTGCGCCAAAGCTTCAGGAGACTGCTCCTCGTCTGTGCACAGATGAGTGGCCAACTCTGGAGCCCAGGTTGTTGCTTCCTAGTCTGGTGGTGAATCCTTCATAGTCTGAGTCTCACTTGGTTGCTCAGACTGGAGTACAGTGGTACGATCTCGACTCACTGAAACCTCTGCTTCCTGGCTTCAAGCATTTCTCCTGCCTCAGCCTCCTGAGTAGCTGAGATTACAGGCGCCCACCACCAAAAAAAAAATAACCCAGCCTCAGAGGTGCTTATTTAGCAAATTCAACCTTAAACCTGAGTGCATGGAAACTATTGATGCAGTGTCCAAGGTGGAGAAAGGTCAGAGTGGATCCAGAGGAG…	ENSG00000253438
ENST00000561978	ACACATGGATATTGGATATCTGCATAGGCAGCTTGCTCCACGCCGGTGCCTACCTGTGCAGATGGGAAGGAAAGGAAAGTGGCAAGGAGGCAGAGAAAGCATCTGTACCCTTACAATTTGGTGAGACAAGAATGTATGAATTCCCACAGGTCAAATTATAATGAAGAAAGGAACCTCTCTTGAGTACAAAGAGCTACCTATGGTGGTCTGGAGCCGGAGGACCACAGCATCAAAGGATATAAGATGCATAGCCAACTGAGGAACCTGAGCAATTAAAGAGATCCACAGTTAAGTCACACTTAACTGGCACTTGTGGAAGCCCCGCAAGGCCTGAAGGAGAGCTGACATAGGCACCCCAGAGAGCCAGAATCTGGATCCCATCTTAATAAGGCCATGAAC…	ENSG00000253438
ENST00000646670	ACTCTCAGCTGCTCTGTAATGCAAGTCGACAGGAAAATCTACAAGGGCTTCACGGTCTTCTTTCTAGAAAAATCCCAACAAGGGTTTGATAGTAAAAAGTACTTCGTAGTCATTTTCAAATAGGGGAGAATTTCCTGAAGTATGCAGCATCTGCTCTGCCGGGTTTGCAATCTGTGCACAGGTATTGCAGTTAATGAGCCACCGGCTTGCCGCTTCCAGGGCCAGGCTGGAGCAGTCAGCTGGTGGAATGATGGGAACTGCAATCGGCAGCTCTGCACCAACGTGCCCCGGGTTGGAAAATGTGATTTGTGACAGAGAAGCTTGGGAATAATAATGAAAACATAATTGCTCCAGAAGAGGCAGAGGATGTTGACACAAACTTACAGACTGGGACTCCAA…	ENSG00000253438
ENST00000643594	GGCTGGTCTCGAACTCCTGACCTGAGGTAATCCGCTGGCCTCGGCCTCCTAAAGGGCTAGTATTACAGGCATGAGCCACCGTGCCCGACCCAGAAATGTATTCTTTTGTAGTTCTGGAGGTCAAGAAGTTTGAAATCAAGGTGTCAGCAAGATCCAGCCACCTCTTGGGATGCACACGTTTCTCTTCAACTGCGTGATGTGAACTGCGTCACATGTGAATTATCAACAGAAACTACCTAGAGAAACCTGTAACTTCAGATCTTCTGATTAATTGATTTTCTTTGGGTGCTGCTTGACAGTAACAGAATGGTCCATGGGGACAGTTTTTCAGTGAATGTTTTCAACAATGATAGGAACACAGAGCTAAGCAGAGTGTCAAGAGACATTTAGTGCAGTAGA…	ENSG00000253438
ENST00000524320	CTCTTTTCCAAAGGGCCCAGGAATCCCAGATGGGGCCCAGACAGTGGCAAAAGAGGGAGGAAGAGAGGGAGAAAGGGAGCAGCGGCTGCTACTGCAAACAGTTCCCCTTCGCAGCTCTGCGCTCAGCTCGCCCATCAGTGTGCCACTGCCTCTCCGTCCTCCTCCTCGGAGCTGGGCGCAGGGGGGCGCCCGGGAGGCGGCGTAGTCCGCGCCACGTTGCTGTCGCCCTCCTCCGGCTCCGCCGGGTGCAGGTGCGTGGCGAGCTCCTGCAGCACGGCCGCGCGCCCGATCTGGTCGTTGCGTCGCTTCTCCATGATCAGGTCCTCTAGACTCTGGAACTCGAGCGTGTGGCTGCGCTGCGCCGACAGCTGAATCTGCAGCCGGTAGGGCTGCTTGCCG…	ENSG00000253438
ENST00000644733	AGTTAGGGCATTAACTGGTAACAGTTACGTAACGGTAACATCCCTACCCTTAGTACAAAAGATCCAGCCACCTCTTGGGATGCACACGTTTCTCTTCAACTGCGTGATGTGAACTGCGTCACATGTGAATTATCAACAGAAACTACCTAGAGAAACCTGTAACTTCAGATCTTCTGATTAATTGATTTTCTTTGGGTGCTGCTTGACAGTAACAGAATGGTCCATGGGGACAGTTTTTCAGTGAATGTTTTCAACAATGATAGGAACACAGAGCTAAGCAGAGTGTCAAGAGACATTTAGTGCAGTAGAGACATCTCATCTGTTTTTCTGCAGAACTTGCATAAAATTAGCATCTGATTATTATCACCTCAGAATGAACCGGAACCCGTAAAGATGTCT…	ENSG00000253438
ENST00000643428	GAGGCCCCAGAGAGATTCCAAAGGCCTGAGGACTTGGCACAAAATGACAACACTAATTTCCTGAATGCTTGTGTCAGCTTTTTGGTGACAAGAAAGGATGAGTAAGACACTATTATGGTTTAAAGTACAGCGAGAGAATAGTAAATTTACGAAGGCAGAAGTGAAAAGTAGAAAGCGAAGATGATATAGGAATTTACCAGCTAGACAGAAGAGACAGGGAAAGAAACTGGCGTTGATCATACTGAACGCCATCATGAAGGAGGTTTGAGATACTGCTTTTTCCTCTCTGTGAAGTCCTGAGTCCATGGAAAGGCCGAGGGGAGAAACATCGGCAGCAACATGGCAGCTCTATTAGTGATGGAAACTGGATTGGGAAATGCGATATCACATCTGTCACCT…	ENSG00000253438
ENST00000643742	AGTTCGAGCTTCCCGGCTGCTTTGTTTACCTAAGCAAGCCTGGGCAATGGCGGGCGCCCCTCCCCCAGATTTTTTAAGGCTGAATAATCCAGCCACCTCTTGGGATGCACACGTTTCTCTTCAACTGCGTGATGTGAACTGCGTCACATGGTCAAATTATAATGAAGAAAGGAACCTCTCTTGAGTACAAAGAGCTACCTATGGTGGTCTGGAGCCGGAGGACCACAGCATCAAAGGATATAAGATGCATAGCCAACTGAGGAACCTGAGCAATTAAAGAGATCCACAGTTAAGTCACACTTAACTGGCACTTGTGGAAGCCCCGCAAGGCCTGAAGGAGAGCTGACATAGGCACCCCAGAGAGCCAGAATCTGGATCCCATCTTAATAAGGCCATGAA…	ENSG00000253438
ENST00000644994	AACGGTAACATCCCTACCCTTAGTACAAAAGATCCAGCCACCTCTTGGGATGCACACGTTTCTCTTCAACTGCGTGATGTGAACTGCGTCACATGATCACCATCTACCCCTATAACCACCAGCCCCAACCCAGGCTCACTGAATTGGAATTTCTGAAGGATTCACTGAAGCTGTAAAACCAAGATGAAGGCAAGGTTAAGATTCTTCTGTAAGCTACCTTCTAGCAAAGATGCTGTTCAGATGACCAATGTGCACTGCTGCACTGAGGAGCCCCTACCTAGCATTTCAACAGCCTCCACTTTTAATTATTATACTAACATTTTGTCAACTGTCAAATGCTTGGAAATCATTTAATATCTTCCCATTTCTATGCAACACAGTTATTGATATTCATGAAGT…	ENSG00000253438
ENST00000517773	CATCCCCAGAGGAACAAGCGAGGATCTCAGAGCGCGACCTGGACAGGCTCTCACAAAAGTCACCGCGTTTGTGTAGGTAACTAAGGCCTACCGAAACCAGTCAGCCCTAAGTGCACACAGGAGAACCATGGAGTTGGAGGAAAAGTGTCTTGCCTTAGACGACGTTTGAGAATTTGTCAGAACAGGGCCTGGAGGGAATAAAAAGGAGGTGAGAAGTCTCTGTAGAGATCATCAACATGGCCCATCTCTCCTTAAAAGTAAGCCAAGTAAACTCACTTATTAGAAGAATGACATCATCAGGACTGTTTCTGAGAAAGCCTACTTCTGCTCCTTACCATATGTAGAAATATAATTTCATATTAAAGACCAAGAATTCAGACATCATCCTGGTGCATACAT…	ENSG00000253438
ENST00000646972	AGGTGCTTATTTAGCAAATTCAACCTTAAACCTGAGTGCATGGAAACTATTGATGCAGTGTCCAAGGTGGAGAAAGGTCAGAGTGGATCCAGAGGAGCCAAGAGAAGACGTCCAGCATGGTGACCTGGGCTCAAGTCAAGGTCCTTATTTCTCTGAGGCCATAATGGTTAAGTAATTTCCCAATGTCACTTCACACTCAAGTGGAAGAGCAAGGTGGCCAACCCAAAGCCCACGTTTCTTCTCCTATAGAAGTCTTCCTCGTGGCTGACTGCTTGAAAATTTAGCCAGGTGTTAAAGGATCAAGACTGGAAGTGACTGGTGAACCATTTGCAGTGGTTCCAAAGGAGCCCTGCAATGGAAAAGAAAGGAGAGAGAGAAACTCCATGTGTGGAAGCTTGA…	ENSG00000253438
ENST00000644627	GCCGAGTAGCTGAGATTACAGGCATGCACCACCACATCTGGCTACTTTTTTTTATTTTTGTATTTTTAGTGGAGACGGGGTTTCACCGTGTTGGCCAGTCTGACCTGGAACTCCTGACTTCAGGTGATCTGCCCACCTCATCCTCCCAAAGTGCTGGGATTACAGGTGTGAGCCCTTGTGCTCAGTCAGATTTAGCATTTTAAACGAGTTCCCAGCTGATGCTGATGCTGCTGGATCAAGGACCACGCTCTGAGAAGCAAGGGTTTATGGGGCTTTCTTGGACTGCACTCTGGCCAAACGCAGTGACTCCAGTAAGGCGTGGCCTTTGCAACCACAGGAAGAGCAGAAGTCTGCTGTGGAGCCGCCTGCATCCAAGTCCAGCTCTGCTGCTTGATGGGA…	ENSG00000253438
ENST00000642795	ACACAGTCAGCCCAATGAAGGAGGAGGAGGAAAAGGAGGAGAAGAAGAAAAGAAAAAGAAAGAAAGAGAGAGGAAGAGGAAGATGATCAGAGTGGAAATGTGGCCAGGCGAGGTGGCTCATGCCTGTAATCCCAGCACTTTGGGAGGCTGAGGGTCTGGAGTGGGACATTTTCAGCAGATCATTTTGTTATCATACGAACGCAGCCTAACCACCTGCTACTCCAAGTGAGAGTCAAAATCCAGCAGCATTGGTCTCACCTGAAAAGAACTGAGGTCGCAAGACAACAAACTGGTCCTAAATAAAAAGTAAGAAAAATGCCGGGGAGGAGCCAAGATGGCCAAATAGGAACAGCTCCGGTCTACAGCTCCCAGCGTGAGCGACGCGGAAAATGGGTGATT…	ENSG00000253438
ENST00000644594	GAGGTGCTTATTTAGCAAATTCAACCTTAAACCTGAGTGCATGGAAACTATTGATGCAGTGTCCAAGGTGGAGAAAGGTCAGAGTGGATCCAGAGGAGCCAAGAGAAGACGTCCAGCATGGTGACCTGGGCTCAAGTCAAGGTCCTTATTTCTCTGATTTCTGTTCAGAAAACACATCTTCAGGAAAATCACCCCTGACTCACCCAGGCTAAGTCACAAGCTTTTGTTATAAGGTCTCATCACACCATATGCCTCTCTTTCAAAACCAGCACCTGCAGAAATCAGTTTCTTATAGGGCACGTTTGAGGCTGACTGCAGTGGAAGATGTAACTTACTGGACATCATAGGGACATGGTGCATCCTGTCCCTATGATGCACCATGCCTGGCCTGCGGGCCTT…	ENSG00000253438
ENST00000645198	ATGAAGCCTCGGACCCTGGCGAAGAGGCAGAGGATGTTGACACAAACTTACAGACTGGGACTCCAAGGATCAGCCAGATGAAATGCTATGTGCAGAGTCTTCATTTCCCAGCTCAGTGGTGGACAGCAGAGGACTCTAAGATCCAGCCACCTCTTGGGATGCACACGTTTCTCTTCAACTGCGTGATGTGAACTGCGTCACATGTGAATTATCAACAGAAACTACCTAGAGAAACCTGTAACTTCAGATCTTCTGATTAATTGATTTTCTTTGGGTGCTGCTTGACAGTAACAGAATGGTCCATGGGGACAGTTTTTCAGTGAATGTTTTCAACAATGATAGGAACACAGAGCTAAGCAGAGTGTCAAGAGACATTTAGTGCAGTAGAGACATCTCATC…	ENSG00000253438
ENST00000644570	GAGTTAGAATGACTTTCAGAAATGAAAGGAAAGGTGTTAGGAGTAAACTGGAGACCCATCCAGCCACCTCTTGGGATGCACACGTTTCTCTTCAACTGCGTGATGTGAACTGCGTCACATGGTCAAATTATAATGAAGAAAGGAACCTCTCTTGAGTACAAAGAGCTACCTATGGTGGTCTGGAGCCGGAGGACCACAGCATCAAAGGATATAAGATGCATAGCCAACTGAGGAACCTGAGCAATTAAAGAGATCCACAGTTAAGTCACACTTAACTGGCACTTGTGGAAGCCCCGCAAGGCCTGAAGGAGAGCTGACATAGGCACCCCAGAGAGCCAGAATCTGGATCCCATCTTAATAAGGCCATGAACACCAGTGGAGAAGAGGCAGAAACACCAA…	ENSG00000253438
ENST00000643118	ACTCTCAGCTGCTCTGTAATGCAAGTCGACAGGAAAATCTACAAGGGCTTCACGGTCTTCTTTCTAGAAAAATCCCAACAAGGGTTTGATAGTAAAAAGTACTTCGTAGTCATTTTCAAATAGGGGAGAATTTCCTGAAGTATGCAGCATCTGCTCTGCCGGGTTTGCAATCTGTGCACAGGTATTGCAGTTAATGAGCCACCGGCTTGCCGCTTCCAGGGCCAGGCTGGAGCAGTCAGCTGGTGGAATGATGGGAACTGCAATCGGCAGCTCTGCACCAACGTGCCCCGGGTTGGAAAATGTGATTTGTGACAGAGAAGCTTGGGAATAATAATGAAAACATAATTGCTCCAGAAGAGGCAGAGGATGTTGACACAAACTTACAGACTGGGACTCCAA…	ENSG00000253438
ENST00000645490	GGATCGTAGGGCTGCGGCTGGGGCGGCGGCGGCCCGTCCCCACCGTCGGGCAAGCCGCCGCCATCTGGCCCCTGAGGCGGCGGCTGCGGCTCCACGTCCTCATCGTCATTGGAGAAAATGTAGGAGACCCCAATGCGGGGCCCGTCGTCCCGGTCCACGCCAGTCGGGTCGGCCGTGGGAACTTCCTTGTAACTTAGTGTCTTGCCTTAGACGACGTTTGAGAATTTGTCAGAACAGGGCCTGGAGGGAATAAAAAGGAGGTGAGAAGTCTCTGTAGAGATCATCAACATGGCCCATCTCTCCTTAAAAGTAAGCCAAGTAAACTCACTTATTAGAAGAATGACATCATCAGGACTGTTTCTGAGAAAGCCTACTTCTGCTCCTTACCATATGTAGAAA…	ENSG00000253438
ENST00000644588	AAAAAAAAATAACCCAGCCTCAGAGGTGCTTATTTAGCAAATTCAACCTTAAACCTGAGTGCATGGAAACTATTGATGCAGTGTCCAAGGTGGAGAAAGGTCAGAGTGGATCCAGAGGAGCCAAGAGAAGACGTCCAGCATGGTGACCTGGGCTCAAGTCAAGGTCCTTATTTCTCTGGTAAGAGCAAGGATACTAAAACATGTTTGAGTGCTGATGAAATTGATCCCATAGAGAGAAAAATGTTGAGAGTACTGGGGAAAAGGGGGATAGTTGTAAGAATGAGGTATTTTAAAGTGTTAGAAGAATGAGATCCAAAGAGCAAGAACTGGCTTGTCTTAGAGAGGAGTAGAGACAGATCTTCAATTATCATGGGAAGGAATGTACAGATGGAGCTAGGG…	ENSG00000253438
ENST00000521586	GTACTGTGTATGAAGATATGTGCAGGGCACGGGCAACCTTAAGAGATGGCATTGTAACTCTGTGCTTTGAGTGCAGTTTCTAGGGGAGTAAATACTCTGATGCTATTCTCCTCTCTTCCTCCAATCTCCTGCAGAGGTGCTTATTTAGCAAATTCAACCTTAAACCTGAGTGCATGGAAACTATTGATGCAGTGTCCAAGGTGGAGAAAGGTCAGAGTGGATCCAGAGGAGCCAAGAGAAGACGTCCAGCATGGTGACCTGGGCTCAAGTCAAGGTCCTTATTTCTCTGCTGAACCATCACATTCCTTATACAGAGTGGGACAGCATTGGCTGAGTTCTACTAGCAAATGCCGGAGATGTGGTTCCTGTTGGCCTTTTAACTGATGTGATGAAATAAAG…	ENSG00000253438
ENST00000645130	AGACTCTCCATGCCTGAAACATACAGAGTCATCAACTATGAAACCATGGAAATAATATCAGACAAAAAGCAGATTAGAGCAATTTTCTTTTTCGAGTTCAAAATGGGTTATAAAGCAGCGGAGACAAACCGCAACATCACCAACGCCTTTGGCCCAGGAACTGCTAATGAAGGTACAGTGCAGTCACTGTTCAGGAAGTTTTGCAAAGGAGACTAGAGCCTTGAAGATGAGGAGCATAGTGACCAGCCATTGGAAGTCGACAAAGACCAATTGAGAGGAATCATTGAAGCTGATCATCTTACAACTACACGAGAAGTTGTCAAAGAACGCAATGTTGACCATTGTGTGGTCTTTTCGCATTTGAAGCAAATTGGAAAGGTGAAAAACTTGATAAGTGGG…	ENSG00000253438
ENST00000517915	TCAGAGCGCGACCTGGACAGGCTCTCACAAAAGTCACCGCGTTTGTGTAGGTAACTAAGGCCTACCGAAACCAGTCAGCCCTAAGTGCACACAGGAGAACCATGGAGTTGGAGGAAAAGGATGATCTGCAAGTATCCTGCAAATATCTCACCCAGTTATTGCTGGGATTCCCCAGGAACATTACATGGGAACATATCGCCATATAGGCTCAATGGGTGCAGCAAGAAATAAAAGATGAGAATTATTAGGATATGTGGGATGCTCTGGAAGCATTCTAGCTGACGTAATAGACATTTGCGGAAAAGTCTTGGGGATCCTGAATTCATTAAACAGCTTCTTCTTTTGCCCTGGTTCCTCATGTTTTCTAGCAGCAAAATTACTCTGTCCCCTTGGTGCCTT…	ENSG00000253438
ENST00000519880	ACCAACGCATCCATCCCCAGAGGAACAAGCGAGGATCTCAGAGCGCGACCTGGACAGGCTCTCACAAAAGTCACCGCGTTTGTGTAGGTAACTAAGGCCTACCGAAACCAGTCAGCCCTAAGTGCACACAGGAGAACCATGGAGTTGGAGGAAAAGCAGGGATGTGAAGACAAGACATATTAGCAGAGGTGGATTTACTCTGAAACTGATGAAGGGCTACTCAGAAGTGTGATGGAGCTCCAAGGGAGACCATGCAAAGTGCTCTGAAAATCCTGGGGCTGAGGGGCCACCTCCAGCCAGAAAAATGTGTCACCACATCACAGAAGTTCTATTAAATCCAGGGAAGAACTTTGAAGAACCTACAAGGATGCCAGTGAGACACAATGCCAATCTTTAAAC…	ENSG00000253438
ENST00000643079	GACTCGAAGATCCAGCCACCTCTTGGGATGCACACGTTTCTCTTCAACTGCGTGATGTGAACTGCGTCACATGGTCAAATTATAATGAAGAAAGGAACCTCTCTTGAGTACAAAGAGCTACCTATGGTGGTCTGGAGCCGGAGGACCACAGCATCAAAGGATATAAGATGCATAGCCAACTGAGGAACCTGAGCAATTAAAGAGATCCACAGTTAAGTCACACTTAACTGGCACTTGTGGAAGCCCCGCAAGGCCTGAAGGAGAGCTGACATAGGCACCCCAGAGAGCCAGAATCTGGATCCCATCTTAATAAGGCCATGAACACCAGTGGAGAAGAGGCAGAAACACCAATGGATAAGGAACATTCACATCTTTCTTCCCATGTGCCTCTAAGTGCCA…	ENSG00000253438
ENST00000645463	AGAGGAACAAGCGAGGATCTCAGAGCGCGACCTGGACAGGCTCTCACAAAAGTCACCGCGTTTGTGTAGGTAACTAAGGCCTACCGAAACCAGTCAGCCCTAAGTGCACACAGGAGAACCATGGAGTTGGAGGAAAAGTCCAAGGTAGCCTGCTGGATGGTGAGAGACACTTGCCTCAGTTTCTTGGTCATCCTAGCCTACAATCAGCTGTTTTCAGAAACAGAGTTGCCTAGCTGACCTGCAATTGACCATGGATGCACGAGTGAGCCCAGCTGAGCTTAACGTCCCATACAGAGAGAAGAAACAGACAACCTGAATCACATTCAAAAGAGAGTCTCCACAATAGTGAGGGCTGCAAAACCAGGTGACATGAAAACCAAGAGAATGAATTACATAGAT…	ENSG00000253438
ENST00000644842	AAAAAAAAATAACCCAGCCTCAGAGGTGCTTATTTAGCAAATTCAACCTTAAACCTGAGTGCATGGAAACTATTGATGCAGTGTCCAAGGTGGAGAAAGGTCAGAGTGGATCCAGAGGAGCCAAGAGAAGACGTCCAGCATGGTGACCTGGGCTCAAGTCAAGGTCCTTATTTCTCTGCATTAACTGTAATGTTAAAAGGAGGGACTTACCCAGAAATAACACTGAATGCAACCTAAAGCAGCAAGAATCTTCATGGGAACAGAATAAACACAAAGGATGTCTACCCTTCCTCCCTCCACCCACTTGGATTCTTGTTTCTAGTTTGCACCTGGACATAAGGCCATTTTGTACTTCCACACATAGAGCAAAACTGTTCTACACACCTAAAATTATAGTGT…	ENSG00000253438
ENST00000645215	AAAAAAAATAACCCAGCCTCAGAGGTGCTTATTTAGCAAATTCAACCTTAAACCTGAGTGCATGGAAACTATTGATGCAGTGTCCAAGGTGGAGAAAGGTCAGAGTGGATCCAGAGGAGCCAAGAGAAGACGTCCAGCATGGTGACCTGGGCTCAAGTCAAGGTCCTTATTTCTCTGATTTCTGTTCAGAAAACACATCTTCAGGAAAATCACCCCTGACTCACCCAGGCTAAGTCACAAGCTTTTGTTATAAGGTCTCATCACACCATATGCCTCTCTTTCAAAACCAGCACCTGCAGAAATACATAAAAAGGGCTGGTCATTTTTAAATGATCCCATGATCCCTGGACTCTTTGACTTCTCAAGGCTTAGACTCGTGCTTCCTGGAATGTCCTTCAT…	ENSG00000253438
ENST00000519319	GAGAGATTCCAAAGGCCTGAGGACTTGGCACAAAATGAAGAGGCAGAGGATGTTGACACAAACTTACAGACTGGGACTCCAAGGATCAGCCAGATGAAATGCTATGTGCAGAGTCTTCATTTCCCAGCTCAGTGGTGGACAGCAGAGGACTCTAAGAATCACCTCATAAATGAACTACCTTGACATGCCCTGACCCAGGCTCTTTATTTGGAAACCCAGGCTAGGACAGGAATGAAGAGAAGCCAGACCTTCTGACTCGAAGATCCAGCCACCTCTTGGGATGCACACGTTTCTCTTCAACTGCGTGATGTGAACTGCGTCACATGGTCAAATTATAATGAAGAAAGGAACCTCTCTTGAGTACAAAGAGCTACCTATGGTGGTCTGGAGCCGGAGGAC…	ENSG00000253438
ENST00000644323	ACAAAATGGAATTTACCAGCTAGACAGAAGAGACAGGGAAAGAAACTGGCGTTGATCATACTGAACGCCATCATGAAGGAGGTTTGAGATACTGCTTTTTCCTCTCTGTGAAGTCCTGAGTCCATGGAAAGGCCGAGGGGAGAAACATCGGCAGCAACATGGCAGCTCTATTAGTGATGGAAACTGGATTGGGAAATGCGATATCACATCTGTCACCTAGAGGTTTTGGCAACAATATTTCGGCCTAGAATTCAGCCCAGCACATTCAGTGTACTGTGCTTACCCAGCCTCTGGCAGAGTGGGACAGCTGAAGCTTCCTGGAAAGGAAGAAGCTCTTGTTACCCGGTGGAAAGCAGATCGCAATGGATACTTCCTGCAGTCAGTCAAGCTTCTGAAAGT…	ENSG00000253438
ENST00000643101	GCTGCCGCCATGATTGTGAGGCTTCCCCACCCACGTGGAAATAAGAGGCAGAGGATGTTGACACAAACTTACAGACTGGGACTCCAAGGATCAGCCAGATGAAATGCTATGTGCAGAGTCTTCATTTCCCAGCTCAGTGGTGGACAGCAGAGGACTCTAAGATCCAGCCACCTCTTGGGATGCACACGTTTCTCTTCAACTGCGTGATGTGAACTGCGTCACATGGTAAGAGAGCTCAGCTATTGATCAATGGCTTTACCAGTCTTTAGTTCACTCAAATCTAGGAAAGGAGCTGACAGCCTATTTTGTCTTGGGGCCTAAGCAGGGTTCTCCGTTCCAGATTTACCAGCAAAGGTCCATTTCTTTTCTTTCTTTCTTTTTTTTTTTTTTTTTTTTTGA…	ENSG00000253438
ENST00000520512	AGGAACAAGCGAGGATCTCAGAGCGCGACCTGGACAGGCTCTCACAAAAGTCACCGCGTTTGTGTAGGTAACTAAGGCCTACCGAAACCAGTCAGCCCTAAGTGCACACAGGAGAACCATGGAGTTGGAGGAAAAGAGTATACAGGAAGCATGGTGCCAGCATGTGCCACTGTTGAGGGCCTCAGGAAACTTACAATCATGGTGGAAGGTGAAGGGGAAGCAGGTGTGTCACACTGTGAGTGTGACAGCAAGAAAGAGAGGAAGGAGGTGCCACTCACTTTTAAACAACCAGATCTCGCATGAACTCAGGACTTAGGTATGTCTTTATCAGCAGACATTAGTCCATATAAAAACAGACTAATACAGTAAATT	ENSG00000253438
ENST00000647190	GAGTCTCCACAATAGTGAGGGCTGCAAAACCAGGTGACATGAAAACCAAGAGAATGAATTACATAGATTTGTTTAACCTAAGGAAGAAAAGATTCTGGACACGTGAGGGCCGATTTTCATTCCTCAGAGCTCTCTCCTTTGGAGGCTTCTTTGTTTGGGCCCCACTTCCATTCTTCACATTCAGCAGTTACTGGGAGACGACCTTACCATGGCCTGTCCCTCCGTGTTCATCCCAATCGCATCCAGATGCCTCTCTGGCCTCATCTCCTAGTGTTCCTGTGTCCGGAATTGGTGGGTTCTTGGTCTCGCTAACTTCAACAATGAAGCCTCGGACCCTGGCGGTGAGTGTTACAGTTCTTAAAGGCAGCGTGTCCGGAGTTTGTTCCTTCTGATGTTTGG…	ENSG00000253438
ENST00000531126	GCCCGAGCTCCGAAAGGCCCCCTCGGCAGTGAGAGGGGCGGGAGCCCGCGGGGGCCGCGCCCTTCTCTCGCTTCGGACTGCGCAACGCTGCGCTCTGGGCTGACAGGCGGATAAAACGGTCCCATCAAGACTGAGAAAAAGCACACCAGCTATTGGCACAGCGTGGGCAGTGGGGCCTACAGGATGACTGACTTAGTCTACAGAGATCCCGGCGTACTTAAGCAGATGAAGACTCTTAAGATGACAGAAGGTGATTTTTCTGGTGATCGAGGACTTCCGGGGTAATGACAGTGATGAAATGCAGGGGACCTGGTTGCCCCCAAGTTTCCTGGCAGTGTGTGATACTGAGGAGATTCATGTTACATGTAAAGCTGTCCTCATTTGTGACTATGGACCTAT…	ENSG00000197989
ENST00000464612	GGTCAAAAAGGAGCCCAGAGTGACAGTTTTCCTTGACGGTCGCCGTTCTGTTTGTTGTAACTGATCTGCAACATTTTGGGAAAATACAGTTCCATTGTACCTGCCACCTTTCAGCTGTAGCCAGAGACCTTTATCAAAATGGGCTTGTTTCCACAGAACAGCAGAACGGTTGGGGGTTTGCATGTACAGTTAACCAGCATAAGACTCGTACTGGGAAAATCCAGCTGGGATGTGACACAGCTTAACTGATAGCTTAAGGCATCAGTATTGGGACCAAAGGCTGGTCAGATTTGTATCATTCTGAGGACCAAATGATGGGAACAATAAAATTGTTCATGACAGTTGTTCTCATTTTGCTGTCCAGATGAAGACTCTTAAGATGACAGAAGGTGATTTTTC…	ENSG00000197989
ENST00000648127	CTCCTGCCTCAGCCTCCCGGGTAGCTGGGACTACAGGCGCCCGCGACCACGCCCGGCTAATTTTTTTTTGTATTTTTTTTTAGTAGAGACCGGGTTTCGCCGTGTTAGCCAGGATGGTCTCGATCTCCTGACCTCGTGATCCACCCGCCTTGGCCTCCCAAAGTGCTGGGATTACAGGCGTGAGTAACCGCACCCGGCAGTAGTACCTACTTTTTAAAGTGTAAGCAAGGAAAGTTGGCCCGCACCTGTAGTCCCATCTACCTGGGAGGCTGAGGTGGAAGAATTGCTTGAGCCCAGTTGGTCGAGGCTGCAATGAGCCTTGATCACGCCACTGCACTCCAGCCTGGGCAACAGAACAAGACCCTGTCTCAAACAAAAAAGTGTATGTAAGAATAAAAA…	ENSG00000197989
ENST00000461832	CCTTTCTCCCCGCCGCATTCCCGGTGTCGACTTACTAGCTGCAAGCCTCTGCCTGCCTTCCTGCGCGCCGTTCCCCGCTAGTCGCTGCTGCTGGCGCGCACTCGCCGGGTTTTTCCTCCCACGGCCTCGAGATGGTGGTGAATGTGGCACGGAGGAGCCGGGCCTTCCAACCCGGTGGGCCCGAGCTCCGAAAGGCCCCCTCGGCAGTGAGAGGGGCGGGAGCCCGCGGGGGCCGCGCCCTTCTCTCGCTTCGGACTGCGCAACGCTGCGCTCTGGGCTGACAGGCGGATAAAACGGTCCCATCAAGACTGAGAAAAAGCACACCAGCTATTGGCACAGCGTGGGCAGTGGGGCCTACAGGATGACTGACTTAGTCTACAGAGATCCCGGCGTACTTAA…	ENSG00000197989
ENST00000648327	ATGCGCCCCCACGACCTGCTAAAGTAGTACTTACTTTTTATTTTATTTTATTTTTTTGAGACAGAGTCTCGTTCTGTTGCCCAGGCTAGAGTGCAGTGACGCGATCTCGGCTCTCTGCAAGCTCCGCCTCCCGGGTTCACGCCATTCTCCTGCCTCAGCCTCCCGGGTAGCTGGGACTACAGGCGCCCGCGACCACGCCCGGCTAATTTTTTTTTGTATTTTTTTTTAGTAGAGACCGGGTTTCGCCGTGTTAGCCAGGATGGTCTCGATCTCCTGACCTCGTGATCCACCCGCCTTGGCCTCCCAAAGTGCTGGGATTACAGGCGTGAGTAACCGCACCCGGCAGTAGTACCTACTTTTTAAAGTGTAAGCAAGGAAAGTTGGCCCGCACCTGTAGTC…	ENSG00000197989
ENST00000461448	ATTCCCGGTGTCGACTTACTAGCTGCAAGCCTCTGCCTGCCTTCCTGCGCGCCGTTCCCCGCTAGTCGCTGCTGCTGGCGCGCACTCGCCGGGTTTTTCCTCCCACGGCCTCGAGATGGTGGTGAATGTGGCACGGAGGAGCCGGGCCTTCCAACCCGGTGGGCCCGAGCTCCGAAAGGCCCCCTCGGCAGTGAGAGGGGCGGGAGCCCGCGGGGGCCGCGCCCTTCTCTCGCTTCGGACTGCGCAACGCTGCGCTCTGGGCTGACAGGCGGATAAAACGGTCCCATCAAGACTGAGAAAAAGCACACCAGCTATTGGCACAGCGTGGGCAGTGGGGCCTACAGGATGACTGACTTAGTCTACAGAGATCCCGGCGTACTTAAGCAGATGAAGACTCTT…	ENSG00000197989
ENST00000481368	CCTTTCTCCCCGCCGCATTCCCGGTGTCGACTTACTAGCTGCAAGCCTCTGCCTGCCTTCCTGCGCGCCGTTCCCCGCTAGTCGCTGCTGCTGGCGCGCACTCGCCGGGTTTTTCCTCCCACGGCCTCGAGATGGTGGTGAATGTGGCACGGAGGAGCCGGGCCTTCCAACCCGGTGGGCCCGAGCTCCGAAAGGCCCCCTCGGCAGTGAGAGGGGCGGGAGCCCGCGGGGGCCGCGCCCTTCTCTCGCTTCGGACTGCGCAACGCTGCGCTCTGGGCTGACAGGCGGATAAAACGGTCCCATCAAGACTGAGAAAAAGCACACCAGCTATTGGCACAGCGTGGGCAGTGGGGCCTACAGGATGACTGACTTAGTCTACAGAGATCCCGGCGTACTTAA…	ENSG00000197989
ENST00000648251	TTTCTCCCCGCCGCATTCCCGGTGTCGACTTACTAGCTGCAAGCCTCTGCCTGCCTTCCTGCGCGCCGTTCCCCGCTAGTCGCTGCTGCTGGCGCGCACTCGCCGGGTTTTTCCTCCCACGGCCTCGAGATGGTGGTGAATGTGGCACGGAGGAGCCGGGCCTTCCAACCCGGTGGGCCCGAGCTCCGAAAGGCCCCCTCGGCAGTGAGAGGGGCGGGAGCCCGCGGGGGCCGCGCCCTTCTCTCGCTTCGGACTGCGCAACGCTGCGCTCTGGGCTGACAGGCGGATAAAACGGTCCCATCAAGACTGAGAAAAAGCACACCAGCTATTGGCACAGCGTGGGCAGTGGGGCCTACAGGATGACTGACTTAGTCTACAGAGATCCCGGCGTACTTAAGC…	ENSG00000197989
ENST00000470977	AGCGCCCTTTCTCCCCGCCGCATTCCCGGTGTCGACTTACTAGCTGCAAGCCTCTGCCTGCCTTCCTGCGCGCCGTTCCCCGCTAGTCGCTGCTGCTGGCGCGCACTCGCCGGGTTTTTCCTCCCACGGCCTCGAGATGGTGGTGAATGTGGCACGGAGGAGCCGGGCCTTCCAACCCGGTGGGCCCGAGCTCCGAAAGGCCCCCTCGGCAGTGAGAGGGGCGGGAGCCCGCGGGGGCCGCGCCCTTCTCTCGCTTCGGACTGCGCAACGCTGCGCTCTGGGCTGACAGGCGGATAAAACGGTCCCATCAAGACTGAGAAAAAGCACACCAGCTATTGGCACAGCGTGGGCAGTGGGGCCTACAGGATGACTGACTTAGTCTACAGAGATCCCGGCGTA…	ENSG00000197989
ENST00000483436	CCTTCCTGCGCGCCGTTCCCCGCTAGTCGCTGCTGCTGGCGCGCACTCGCCGGGTTTTTCCTCCCACGGCCTCGAGATGGTGGTGAATGTGGCACGGAGGAGCCGGGCCTTCCAACCCGGTGGGCCCGAGCTCCGAAAGGCCCCCTCGGCAGTGAGAGGGGCGGGAGCCCGCGGGGGCCGCGCCCTTCTCTCGCTTCGGACTGCGCAACGCTGCGCTCTGGGCTGACAGGCGGATAAAACGGTCCCATCAAGACTGAGAAAAAGCACACCAGCTATTGGCACAGCGTGGGCAGTGGGGCCTACAGGATGACTGACTTAGTCTACAGAGATCCCGGCGTACTTAAGCAGGTAGTAATGATGGACAGATGAAGACTCTTAAGATGACAGAAGGTGATTTTT…	ENSG00000197989
ENST00000650239	TCCCCGCCGCATTCCCGGTGTCGACTTACTAGCTGCAAGCCTCTGCCTGCCTTCCTGCGCGCCGTTCCCCGCTAGTCGCTGCTGCTGGCGCGCACTCGCCGGGTTTTTCCTCCCACGGCCTCGAGATGGTGGTGAATGTGGCACGGAGGAGCCGGGCCTTCCAACCCGGTGGGCCCGAGCTCCGAAAGGCCCCCTCGGCAGTGAGAGGGGCGGGAGCCCGCGGGGGCCGCGCCCTTCTCTCGCTTCGGACTGCGCAACGCTGCGCTCTGGGCTGACAGGCGGATAAAACGGTCCCATCAAGACTGAGAAAAAGCACACCAGCTATTGGCACAGCGTGGGCAGTGGGGCCTACAGGATGACTGACTTAGTCTACAGAGATCCCGGCGTACTTAAGCAGGT…	ENSG00000197989
ENST00000474814	TTTCTCCCCGCCGCATTCCCGGTGTCGACTTACTAGCTGCAAGCCTCTGCCTGCCTTCCTGCGCGCCGTTCCCCGCTAGTCGCTGCTGCTGGCGCGCACTCGCCGGGTTTTTCCTCCCACGGCCTCGAGATGGTGGTGAATGTGGCACGGAGGAGCCGGGCCTTCCAACCCGGTGGGCCCGAGCTCCGAAAGGCCCCCTCGGCAGTGAGAGGGGCGGGAGCCCGCGGGGGCCGCGCCCTTCTCTCGCTTCGGACTGCGCAACGCTGCGCTCTGGGCTGACAGGTGAGTGTTGCAGGCAGGCGGCCGGGTTTACGGAAGGGGTGGGGGTTTGGGAACCGGTCTCCTGGGGGATGCGGGGATGAATCCCTGGGCCTGAAGTGTCTTAATTCAGGGGGAGGC…	ENSG00000197989
ENST00000464115	CCGGTGTCGACTTACTAGCTGCAAGCCTCTGCCTGCCTTCCTGCGCGCCGTTCCCCGCTAGTCGCTGCTGCTGGCGCGCACTCGCCGGGTTTTTCCTCCCACGGCCTCGAGATGGTGGTGAATGTGGCACGGAGGAGCCGGGCCTTCCAACCCGGTGGGCCCGAGCTCCGAAAGGCCCCCTCGGCAGTGAGAGGGGCGGGAGCCCGCGGGGGCCGCGCCCTTCTCTCGCTTCGGACTGCGCAACGCTGCGCTCTGGGCTGACAGGCGGATAAAACGGTCCCATCAAGACTGAGAAAAAGCACACCAGCTATTGGCACAGCGTGGGCAGTGGGGCCTACAGGATGACTGACTTAGTCTACAGAGATCCCGGCGTACTTAAGCAGGTAGTAATGATGGACA…	ENSG00000197989
ENST00000488745	CTGCCTCAGCCTCCCGGGTAGCTGGGACTACAGGCGCCCGCGACCACGCCCGGCTAATTTTTTTTTGTATTTTTTTTTAGTAGAGACCGGGTTTCGCCGTGTTAGCCAGGATGGTCTCGATCTCCTGACCTCGTGATCCACCCGCCTTGGCCTCCCAAAGTGCTGGGATTACAGGCGTGAGTAACCGCACCCGGCAGTAGTACCTACTTTTTAAAGTGTAAGCAAGGAAAGTTGGCCCGCACCTGTAGTCCCATCTACCTGGGAGGCTGAGGTGGAAGAATTGCTTGAGCCCAGTTGGTCGAGGCTGCAATGAGCCTTGATCACGCCACTGCACTCCAGCCTGGGCAACAGAACAAGACCCTGTCTCAAACAAAAAAGTGTATGTAAGAATAAAAATTA…	ENSG00000197989
ENST00000475441	TCGGACTGCGCAACGCTGCGCTCTGGGCTGACAGGCGGATAAAACGGTCCCATCAAGACTGAGAAAAAGCACACCAGCTATTGGCACAGCGTGGGCAGTGGGGCCTACAGGATGACTGACTTAGTCTACAGAGATCCCGGCGTACTTAAGCAGGTAGTAATGATGGACAGATGAAGACTCTTAAGATGACAGAAGGTGATTTTTCTGGTGATCGAGGACTTCCGGGGTAATGACAGTGATGAAATGCAGGGGACCTGGTTGCCCCCAAGTTTCCTGGCAGTGTGTGATACTGAGGAGGTGAGCTTGTTTCTGGAGCTGTGCTTTAAGATTCATGTTACATGTAAAGCTGTCCTCATTTGTGACTATGGACCTATGGAGTTGGGACAATCTCTATGGGAA…	ENSG00000197989
ENST00000481220	CCGGTGTCGACTTACTAGCTGCAAGCCTCTGCCTGCCTTCCTGCGCGCCGTTCCCCGCTAGTCGCTGCTGCTGGCGCGCACTCGCCGGGTTTTTCCTCCCACGGCCTCGAGATGGTGGTGAATGTGGCACGGAGGAGCCGGGCCTTCCAACCCGGTGGGCCCGAGCTCCGAAAGGCCCCCTCGGCAGTGAGAGGGGCGGGAGCCCGCGGGGGCCGCGCCCTTCTCTCGCTTCGGACTGCGCAACGCTGCGCTCTGGGCTGACAGATGAAGACTCTTAAGATGACAGAAGGTGATTTTTCTGGTGATCGAGGACTTCCGGGGTAATGACAGTGATGAAATGCAGGGGACCTGGTAGGTTTCTTTTGGAGACTAACTGGGGGCTGCCTGGTGGGACAGAAC…	ENSG00000197989
ENST00000650259	TTACAGGTGCCCACCATCACACCCAGCTAATTTTCTTGTATTTTTAGTAGAGATGGTTTTCACCATGTTGGCTAGATGGGTCTCGAACTTCTGACCTCGGGTGATCCGCCCGACTCGGCCTCCCCTTCCAAAGTGCTGGGATTACAGGCATGAGCCACCGCTCCTGGCCAGTTTAGTTTTCACGCTAAGCTTTTTGTTCTGCAGGTTGCCCCCAAGTTTCCTGGCAGTGTGTGATACTGAGGAGATTCATGTTACATGTAAAGCTGTCCTCATTTGTGACTATGGACCTATGGAGTTGGGACAATCTCTATGGGAAGCAGAAGGCAAGGACCCCGGTCATTTTAGGTAGAAACAACAGCATGCTAATGCAAAAAATTATGCAGTGTGCT	ENSG00000197989
ENST00000569384	GCAGCCGGGACGGTAGCTGCGGTGCGGACCGGAGGAGCCATCTTGTCTCGTCGCCGGGGAGTCAGGCCCCTAAATCGAAGAAGCCCTGGCGCGCCCTCCCCCCCTCCCGGGTCTGTCCTGTGCCTCCTGATTGCTGAGTGTTCACCTGGACCTTCTGACTACCTTCCCTGTGCTATTCCATCAGCCTACAGACCTGGTACCTGGATTTTTGCCCGAGATGATTCCTACCACCTTACTACTGACGAAGACACCCATTCCAGTGGACCACTGTGACCCAGGAGGCATTCAGCCATCATGATGTGGCCTTTACCTCCACTCCTGTCTTGTTCTACCCAGATTCAGCACAGCCCTTTATAGTGAAGTCAGAGTCCTCAAGCCAAATAGCTAAAGCTGTTTTAT…	ENSG00000253352
ENST00000563812	TAAAAATGTTTGAACAATTGGATTTCAAACATTTTCGTTTTGTGGAGTGGTGCTCACCAAGTGGTACAGCCCTAAGCAAGTGAACACAAACACATTTAAGTGTATTTTGTCTGATTAGATGTTAGCCAGTTATGCTATTTCATTCAAATGTCTGAAAAAATCAATTGACTATTCCCTTTTCCTAAAGGGCAGAGACAGATAATCTCACTTCCAGAGAAATGACTTGGAGAAAAAAAAGTGTTGGTCTTTTTGCTCTTTTGTAATTAAATCCGGATGTACCTCAAAAGACTTAAGACTGTGGTGATAAGATGCTTTCCTCAGCAGAAAGGAGGGAAAAAAAACAACTGGAACTCAAAGCTTGAAATTCTGTGGCAAAACATGAGATGTCCAGGATTGGAG…	ENSG00000253352
ENST00000521091	ATAAGATGCTTTCCTCAGCAGAAAGGAGGGAAAAAAAACAACTGGAACTCAAAGCTTGAAATTCTGTGGCAAAACATGAGATGTCCAGGATTGGAGGTTGAAAAGATTTCACTACAGTGTTCTGCAATAGTTGGAGCAGATAACTTTCAGTGTAGCCACAGCCATGGACTCCAGATTTCCAGATTTTCAAGACCTGGACCTGGAACCCGAAAGAGCTTGTCACGATGCGGCAGGAACACTGGAGGTAGATTTTTTTTTATTTTTGAATTTTGGGACTGTTGACCTTGCTGTGAGAAAAGAGACAACGACTGAGCAAGCACTACCACCAGCACTGTTACTGGGAATTAGAAGACCTGAGTTTCTGTCCAGACCCTCAGTGCAAACTGAGGATGCTCCATC…	ENSG00000253352
ENST00000643920	GGGACGGTAGCTGCGGTGCGGACCGGAGGAGCCATCTTGTCTCGTCGCCGGGGAGTCAGGCCCCTAAATCGAAGAAGCCCTGGCGCGCCCTCCCCCCCTCCCGGGTCTGCCTACAGACCTGGTACCTGGATTTTTGCCCGAGATGATTCCTACCACCTTACTACTGACGAAGACACCCATTCCAGTGGACCACTGTGACCCAGGAGGCATTCAGCCATCATGATGTGGCCTTTACCTCCACTCCTGTCTTGTTCTACCCAGATTCAGCACAGCCCTTTATAGTGAAGTCAGAGTCCTCAAGCCAAATAGCTAAAGCTGTTTTATCACAACAAAGGCCTAGTTTGTTCCATGAGTGTGCATTTCATTTCTTCAGTTAAAGCCTTCAGAGACACACAATAA…	ENSG00000253352
ENST00000569149	GTGGACTTTTAGCAAGCGGGCTCACTGGAAGAGACTGAACCTGGCATGGAATTCCTGAAGATGTTTGGGGTTTTTTTCTTTCTTAATCGAAAGTTAACATTGTCTGAAAAGTTTTGTTAGAACTACTGCGGAACCTCAAAATCAGTAGATTTGGAAGTGATTCAAAGCTAAACTTTTTCCTTGGCCCTCCTTGTGTTCTAATTGCTTGCAAGTGTAATACTAGGATGTCCAAGATGCCAGTTTTTGCTTCTTTGTTAGTTGTCAGCTGCTTTTATCAAATTTCAGGCCATTATCCAACAAACACTATAAAAATGTTTGAACAATTGGATTTCAAACATTTTCGTTTTGTGGAGTGGTGCTCACCAAGTGGTACAGCCCTAAGCAAGTGAACACAAACAC…	ENSG00000253352
ENST00000643077	AACATGAGATGTCCAGGATTGGAGGTTGAAAAGATTTCACTACAGTGTTCTGCAATAGTTGGAGCAGATAACTTTCAGTGTAGCCACAGCCATGGACTCCAGATTTCCAGATTTTCAAGACCTGGACCTGGAACCCGAAAGAGCTTGTCACGATGCGGCAGGAACACTGGAGGTAGATTTTTTTTTATTTTTGAATTTTGGGACTGTTGACCTTGCTGTGAGAAAAGAGACAACGACTGAGCAAGCACTACCACCAGCACTGTTACTGGGAATTAGAAGACCTGAGTTTCTGTCCAGACCCTCAGTGCAAACTGAGGATGCTCCATCCAAAGTGAATTATGATAGCAGACTCCTTGAAAGCAGGGTCCTTGTTTAGTGCATCTTTGCCCACATACACCA…	ENSG00000253352
ENST00000643280	GGGGAGACGAGCTCCGGAGTCGGAAGAGCTGGGTTTTCTTCCGGGCCTAGCCACCAGTTGGCGGAGTGACCTTAGGCGAGTCACTCTGTAATTTGTCTGCGCCTCAGTTTCCTCCTCTGCCTATCAATGTGTGTGGGGTTGAAATCGCTTTGTAAACTATAAAGCGTGGGTGTACGTAAAGGATGGTTATTGTTTATAATTTTTTTTGAGTTGTAAGAAAACTTAGCAGTTCCCCAATCCTTGGGTTTTGAACCTGGGAACCTTGGATTGGAGTTGGGGATCCCCAAACTTCCTGAAATTGTGGGAATGTGCGGTTTGGGGGAATGATGGGAATTTGTGGGAATGTGCGTTTTAGGGGAATGATGATCCATCGCTAGCAAGTTTTCCAAGGGGGCTGTG…	ENSG00000253352
ENST00000602393	GTTTTTTAATTCTAAATTTTGATCTAGGGAGCCCTCAGACATAAGGAGAAACCAATATGTTGAATGATGGGGTATTACATACAGAAGGACCAAGACCTTATTTTCTCCTACTTAAGATGGAATCTTGTTAAGATGAAAGGACAGCTTTTTAAAAGGAGAAGGTCATAAGACAGTTTGAGGAAGGCATTGGAAGAGGAAGAGGGGCAATGTCTCCTTTGTTTTATTGTTGGTATATAAACTTAAAATCTCAGTTCTTTTTATGGCACTTGTGGAGCCACTTCCTCTCCTCACCAAAAAATGCCCAGTACCCTGAATCCGATCAAATTACTCTCCTAAAGTATAAGGCTTAGTTTCTGTGTGCTGCTTCGCGAGACAGTTCCCACAAATCGAGAGTGTTAA…	ENSG00000253352
ENST00000602971	GCGGACCGGAGGAGCCATCTTGTCTCGTCGCCGGGGAGTCAGGCCCCTAAATCGAAGAAGCCCTGGCGCGCCCTCCCCCCCTCCCGGGTCTGATAGCAGACTCCTTGAAAGCAGGGTCCTTGTTTAGTGCATCTTTGCCCACATACACCACAACATATCAAGATGCATTTATTAGGAAGGAGGAGTTTAGAGAGCAGGCTATCAGAATAACCACTCATCCTGTGCCTCCTGATTGCTGAGTGTTCACCTGGACCTTCTGACTACCTTCCCTGTGCTATTCCATCAGCCTACAGACCTGGTACCTGGATTTTTGCCCGAGATGATTCCTACCACCTTACTACTGACGAAGACACCCATTCCAGTGGACCACTGTGACCCAGGAGGCATTCAGCCATCATG…	ENSG00000253352
ENST00000646021	AACAGTACCGGGGGCGGGCCGAGCGACGCAGCCGGGACGGTAGCTGCGGTGCGGACCGGAGGAGCCATCTTGTCTCGTCGCCGGGGAGTCAGGCCCCTAAATCGAAGAAGCCCTGGCGCGCCCTCCCCCCCTCCCGGGTCTGGGCAGAGACAGATAATCTCACTTCCAGAGAAATGACTTGGAGAAAAAAAAGTGTTGGTCTTTTTGCTCTTTTGTAATTAAATCCGGATGTACCTCAAAAGACTTAAGACTGTGGTGATAAGATGCTTTCCTCAGCAGAAAGGAGGGAAAAAAAACAACTGGAACTCAAAGCTTGAAATTCTGTGGCAAAACATGAGATGTCCAGGATTGGAGGTTGAAAAGATTTCACTACAG	ENSG00000253352
ENST00000643877	GTCACTCTGTAATTTGTCTGCGCCTCAGTTTCCTCCTCTGCCTATCAATGTGTGTGGGGTTGAAATCGCTTTGTAAACTATAAAGCGTGGGTGTACGTAAAGGATGGTTATTGTTTATAATTTTTTTTGAGTTGTAAGAAAACTTAGCAGTTCCCCAATCCTTGGGTTTTGAACCTGGGAACCTTGGATTGGAGTTGGGGATCCCCAAACTTCCTGAAATTGTGGGAATGTGCGGTTTGGGGGAATGATGGGAATTTGTGGGAATGTGCGTTTTAGGGGAATGATGATCCATCGCTAGCAAGTTTTCCAAGGGGGCTGTGACCCAGAAGAGTTAAGAATCACAATTTCTTCATGCTACAGAGAGGAAACTGAGGCCTAGATGTCATTTGGGACCCTTCA…	ENSG00000253352
ENST00000540687	TGGGTTTTGAACCTGGGAACCTTGGATTGGAGTTGGGGATCCCCAAACTTCCTGAAATTGTGGGAATGTGCGGTTTGGGGGAATGATGGGAATTTGTGGGAATGTGCGTTTTAGGGGAATGATGATCCATCGCTAGCAAGTTTTCCAAGGGGGCTGTGACCCAGAAGAGTTAAGAATCACAATTTCTTCATGCTACAGAGAGGAAACTGAGGCCTAGATGTCATTTGGGACCCTTCACAACCATTTTGAAGCCCTGTTTGAGTCCCTGGGATATGTGAGCTGTTTCTATGCATAATGGATATTCGGGGTTAACAACAGTCCCCTGCTTGGCTTCTATTCTGAATCCTTTTCTTTCACCATGGGGTGCCTGAAGGGTGGCTGATGCATATGGTACAATGG…	ENSG00000253352
ENST00000646496	GACGCAGCCGGGACGGTAGCTGCGGTGCGGACCGGAGGAGCCATCTTGTCTCGTCGCCGGGGAGTCAGGCCCCTAAATCGAAGAAGCCCTGGCGCGCCCTCCCCCCCTCCCGGGTCTGATAGCAGACTCCTTGAAAGCAGGGTCCTTGTTTAGTGCATCTTTGCCCACATACACCACAACATATCAAGATGCATTTATTAGGAAGGAGGAGTTTAGAGAGCAGGCTATCAGAATAACCACTCATCCTGTGCCTCCTGATTGCTGAGTGTTCACCTGGACCTTCTGACTACCTTCCCTGTGCTATTCCATCAGCCTACAGACCTGGTACCTGGATTTTTGCCCGAGATGATTCCTACCACCTTACTACTGACGAAGACACCCATTCCAGTGGACCACTGT…	ENSG00000253352
ENST00000566220	GCTATTTCATTCAAATGTCTGAAAAAATCAATTGACTATTCCCTTTTCCTAAAGGGCAGAGACAGATAATCTCACTTCCAGAGAAATGACTTGGAGAAAAAAAAGTGTTGGTCTTTTTGCTCTTTTGTAATTAAATCCGGATGTACCTCAAAAGACTTAAGACTGTGGTGATAAGATGCTTTCCTCAGCAGAAAGGAGGGAAAAAAAACAACTGGAACTCAAAGCTTGAAATTCTGTGGCAAAACATGAGATGTCCAGGATTGGAGGTTGAAAAGATTTCACTACAGTGTTCTGCAATAGTTGGAGCAGATAACTTTCAGTGTAGCCACAGCCATGGACTCCAGATTTCCAGATTTTCAAGACCTGGACCTGGAACCCGAAAGAGCTTGTCACGATGCG…	ENSG00000253352
ENST00000441257	CGTGGGCACTGCTGAATTTGAATTGAGGGGCGAGGGAAAAGTTTTCCTCAGGTGTGGTGGGGAGAGGGAGGCGGATGCCGGGAAACCGTAGGGACGCGGTCAGAAAGGCGACGGGCTGTCGGAGTTGGAAAGGGACGCCTGGTTTCCCCCCAAGCGAACCGGGATGGGAAGTGACTTCAATGAGATTGAACTTCAGCTGGATTGAAAGAGAGGCTAGAAGTTCCGCTTGCCAGCAGCCTCCTTAGTAGAGCGGAATGAGTAATACCCACACGGTGCTTGTCTCACTTCCCCATCCGCACCCGGCCCTCACCTGCTGTCACCTCGGCCTCCCACACCCGGTCCGCGCTCCCCGCCCTCTTCCTCGCGTAGAACCGTGGGATCCTAGGTGGCAGGACTCAG…	ENSG00000237036
ENST00000607455	ACCTTGTTGCTAGGGACCGGGCGGTTTGCGGCAACCGTGGGCACTGCTGAATTTGAATTGAGGGGCGAGGGAAAAGTTTTCCTCAGGTGTGGTGGGGAGAGGGAGGCGGATGCCGGGAAACCGTAGGGACGCGGTCAGAAAGGCGACGGGCTGTCGGAGTTGGAAAGGTAAAGTTGGAGGCAGGGCTACCATCAGTCCCACGCCTCGCGTGTCCGCCCCCCGCACCCCGGGGCCAAGGAAAGGGATCGCGGTCTGGACTCCCCGGGGAGTTCCCTTGATGAGGGGAAGGGCAGGTTTGGGGACGGCGAGGACACGCGGCGACCGGAGAGAGGCTACCTGACCCGCGCAGCCCGGACTCCCTTCCCTTCCCTTCCAGGGACGCCTGGTTTCCCCCCAAGC…	ENSG00000237036
ENST00000607166	AACCGTGGGCACTGCTGAATTTGAATTGAGGGGCGAGGGAAAAGTTTTCCTCAGGTGTGGTGGGGAGAGGGAGGCGGATGCCGGGAAACCGTAGGGACGCGGTCAGAAAGGCGACGGGCTGTCGGAGTTGGAAAGGTAAAGTTGGAGGCTCGGCGGCGTCCTGCCTCCGCGCTGGCCACACCCGCCGCGGCTGCCCGGGGCAGGGAGGGATCTGGCTGATTCTCCCTGTACCCTGTGCCCTCGGAGCTGCCCCTCCGAGCGCCCAGAGGTCCCCGCCTGCCTGCTTCCTGGAGGCAGGGCTACCATCAGTCCCACGCCTCGCGTGTCCGCCCCCCGCACCCCGGGGCCAAGGAAAGGGATCGCGGTCTGGACTCCCCGGGGAGTTCCCTTGATGAGGGG…	ENSG00000237036
ENST00000605946	GGCACAAGAGTGGGGAAAAGTGCGGAAAGAAGCAACAGCCGCTCCACCCGGGACCAGAAAAGTGGCCAGTGCGTCCCGGCCGCCCGCCCTGCGCCGGGGATGCGGCGGCGTCGGCGCCGGCTAACGGTCCAGGGAGGCGGCAGGGGCGGCGGGAGCCGCTAGGCGGAGAGAGACCAGGCCCTGGTTCTTTCTGGCAGGGACTTGAAAGAGAATCTACTTGATCCAGCCCCAGAAGCCACTGGGAAGCTGCTTATGGAACTGGGCAAGAGGGCAGTATAGACACCTGCTTCGCTGATAGTGCTGCTGGCAGCCCCGCCTGCTATTCCTAGCGCCTTTTGTGCTATACTGCAGGACCAAACAGAGACTCCAGCTTTGGTAATGT	ENSG00000237036
ENST00000424191	GCGGTCAGAAAGGCGACGGGCTGTCGGAGTTGGAAAGACAGAGTTTTGCTCTTATTGCCCAGGCTGGAGTGCAATGGCACGATCTCAGCTCACTGCAACGTCTGCCTCCCAGGTTCAAGCGATTCTCCTGCCTCAGCCTCCCGAGTAGCTGGGATTACAGGGCCTACTGCAGTGCATGAAGGTGGTATGGACTCAGAACTCTGAAGTCTGAGGAGACAAATACATGCCCACCATAACAACATCACACAATACCTAGAGTCAAAACAGTTATCCCTATTCCTACCCCCAACTGAGTTATTCAATAAAGCCTGCCTTGTTGA	ENSG00000237036
ENST00000423714	CGCCCACAGCCCGGCCCGAGTCGCGGGGCCCGAGCGACAGCGACGGCGCCGGCCGGGGCCGCGGCGCGCGGAAGCCACTTTGCACGGTCAGCGCCGGGCACAAGTTTGTTCCGCGGCTCCCGGGGGCCTGGGCGCTGAGGGAGAATCGCGCTGAGGGGGCCAGGAGGAGGGGGAGAGGGAGGCGCCGAAGGGCACAAGAGTGGGGAAAAGTGCGGAAAGAAGCAACAGCCGCTCCACCCGGGACCAGAAAAGTGGCCAGTGCGTCCCGGCCGCCCGCCCTGCGCCGGGGATGCGGCGGCGTCGGCGCCGGCTAACGGTCCAGGGAGGCGGCAGGGGCGGCGGGAGCCGCTAGGCGGAGAGAGACCAGGGACGCCTGGTTTCCCCCCAAGCGAACCGGGA…	ENSG00000237036
ENST00000606286	ATTATCCGGCTTCAGCGCTCCGTGCGTCCGGCCCAGGTAACAACTTCCCCAAAAACCGAAAGAGAAAAGCGCGAGGCGCACGCACACCGGCCCATCCCGGCGCAGAGACCTCGTCTGCCCCGGGAGGGGGATCTGTCTGTGGTGCTTCCCGGTCTCTAAGCCCAGGGACGCCTGGTTTCCCCCCAAGCGAACCGGGATGGGAAGTGACTTCAATGAGATTGAACTTCAGCTGGATTGAAAGAGAGGCTAGAAGTTCCGCTTGCCAGCAGCCTCCTTAGTAGAGCGGAATGAGTAATACCCACACGGTGCTTGTCTCACTTCCCCATCCGCACCCGGCCCTCACCTGCTGTCACCTCGGCCTCCCACACCCGGTCCGCGCTCCCCGCCCTCTTCCTCGCG…	ENSG00000237036
ENST00000606250	CCGGCGCAGAGACCTCGTCTGCCCCGGGAGGGGGATCTGTGTGGTGGGGAGAGGGAGGCGGATGCCGGGAAACCGTAGGGACGCGGTCAGAAAGGCGACGGGCTGTCGGAGTTGGAAAGGTAAAGTTGGAGGCTCGGCGGCGTCCTGCCTCCGCGCTGGCCACACCCGCCGCGGCTGCCCGGGGCAGGGAGGGATCTGGCTGATTCTCCCTGTACCCTGTGCCCTCGGAGCTGCCCCTCCGAGCGCCCAGAGGTCCCCGCCTGCCTGCTTCCTGGAGGCAGGGCTACCATCAGTCCCACGCCTCGCGTGTCCGCCCCCCGCACCCCGGGGCCAAGGAAAGGGATCGCGGTCTGGACTCCCCGGGGAGTTCCCTTGATGAGGGGAAGGGCAGGTTTGGGG…	ENSG00000237036
ENST00000656575	GGGCACTGCTGAATTTGAATTGAGGGGCGAGGGAAAAGTTTTCCTCAGGTGTGGTGGGGAGAGGGAGGCGGATGCCGGGAAACCGTAGGGACGCGGTCAGAAAGGCGACGGGCTGTCGGAGTTGGAAAGGGACGCCTGGTTTCCCCCCAAGCGAACCGGGATGGGAAGTGACTTCAATGAGATTGAACTTCAGCTGGATTGAAAGAGAGGCTAGAAGTTCCGCTTGCCAGCAGCCTCCTTAGTAGAGCGGAATGAGTAATACCCACACGGTGCTTGTCTCACTTCCCCATCCGCACCCGGCCCTCACCTGCTGTCACCTCGGCCTCCCACACCCGGTCCGCGCTCCCCGCCCTCTTCCTCGCGTAGAACCGTGGGATCCTAGGTGGCAGGACTCAGAGC…	ENSG00000237036
ENST00000450834	GCGGCAACCGTGGGCACTGCTGAATTTGAATTGAGGGGCGAGGGAAAAGTTTTCCTCAGGTGTGGTGGGGAGAGGGAGGCGGATGCCGGGAAACCGTAGGGACGCGGTCAGAAAGGCGACGGGCTGTCGGAGTTGGAAAGGGCCTACTGCAGTGCATGAAGGTGGTATGGACTCAGAACTCTGAAGTCTGAGGAGACAAATACATGCCCACCATAACAACATCACACAATACCTAGAGTCAAAACAGTTATCCCTATTCCTACCCCCAACTGAGTTATTCAATAAAGCCTGCCTTGTTGAATCTGTTTTCCCATGTATAGTTTATATAGTTACATAACAATTAGTTTTTTCCATATACTTAGGATAACTACATGTAATTTAGTATTCTGCTGTTTTCAC…	ENSG00000237036
ENST00000659795	ACACCTAGAGGCTCTCGCTCTACGGCCGGAACCTTGTTGCTAGGGACCGGGCGGTTTGCGGCAACCGTGGGCACTGCTGAATTTGAATTGAGGGGCGAGGGAAAAGTTTTCCTCAGGTGTGGTGGGGAGAGGGAGGCGGATGCCGGGAAACCGTAGGGACGCGGTCAGAAAGGCGACGGGCTGTCGGAGTTGGAAAGGGACGCCTGGTTTCCCCCCAAGCGAACCGGGATGGGAAGTGACTTCAATGAGATTGAACTTCAGCTGGATTGAAAGAGAGGCTAGAAGTTCCGCTTGCCAGCAGCCTCCTTAGTAGAGCGGAATGAGTAATACCCACACGGTGCTTGTCTCACTTCCCCATCCGCACCCGGCCCTCACCTGCTGTCACCTCGGCCTCCCACA…	ENSG00000237036
ENST00000612568	TAGAATGATGAATTCAAAGTAGATGAGGAAAATCAGGCACAGAGAAGTAAAGGTAGGTACAGACCCAAATTCACACAAGATAATGACATCACCAGCGTTTAAGTTGATCATCAAAGGCTGGGCTGGATTTGTCTTGCTGTATGTGTCAGGAAATTTATACCTATTACATTTTCCATTTTCTCAAAATAAGTCACATGATTGTAATGTTTAGCTGCAACTTTTCTCCTAATAAATAGTGTCATGAAGAATGTTATAGTGCGAAGTTTGTACATTTCAGGGTCAGTTATACAATGTGAACTCTTTATCTACGGGAATGAGAATGGAGGATCATTGAAGGCCATGATATAAACAAATTTGCATGTTGAAGCCTGTATAAAACATGGTACAGTGAGTGAATGC…	ENSG00000276855

## Sheet: miRNA_sequence
MIMAT0000065	AGAGGUAGUAGGUUGCAUAGUU
MIMAT0000069	UAGCAGCACGUAAAUAUUGGCG
MIMAT0000074	UGUGCAAAUCCAUGCAAAACUGA
MIMAT0000075	UAAAGUGCUUAUAGUGCAGGUAG
MIMAT0000087	UGUAAACAUCCUCGACUGGAAG
MIMAT0000092	UAUUGCACUUGUCCCGGCCUGU
MIMAT0000093	CAAAGUGCUGUUCGUGCAGGUAG
MIMAT0000095	UUUGGCACUAGCACAUUUUUGCU
MIMAT0000100	UAGCACCAUUUGAAAUCAGUGUU
MIMAT0000226	UAGGUAGUUUCAUGUUGUUGGG
MIMAT0000252	UGGAAGACUAGUGAUUUUGUUGUU
MIMAT0000279	AGCUACAUCUGGCUACUGGGU
MIMAT0000420	UGUAAACAUCCUACACUCAGCU
MIMAT0000425	CAGUGCAAUGUUAAAAGGGCAU
MIMAT0000432	UAACACUGUCUGGUAAAGAUGG
MIMAT0000434	UGUAGUGUUUCCUACUUUAUGGA
MIMAT0000436	UACAGUAUAGAUGAUGUACU
MIMAT0000441	UCUUUGGUUAUCUAGCUGUAUGA
MIMAT0000447	UGUGACUGGUUGACCAGAGGGG
MIMAT0000460	UGUAACAGCAACUCCAUGUGGA
MIMAT0000680	UAAAGUGCUGACAGUGCAGAU
MIMAT0000682	UAACACUGUCUGGUAACGAUGU
MIMAT0000686	AGGCAGUGUAGUUAGCUGAUUGC
MIMAT0000688	CAGUGCAAUAGUAUUGUCAAAGC
MIMAT0000691	CAGUGCAAUGAUGAAAGGGCAU
MIMAT0000721	AAUAAUACAUGGUUGAUCUUU
MIMAT0000765	UCAAGAGCAAUAACGAAAAAUGU
MIMAT0001080	UAGGUAGUUUCCUGUUGUUGGG
MIMAT0002171	AAUAUAACACAGAUGGCCUGU
MIMAT0003161	UGAAGGUCUACUGUGUGCCAGG
MIMAT0004784	GCAGUCCAUGGGCAUAUACAC
MIMAT0004793	AUAUUACCAUUAGCUCAUCUUU
MIMAT0003258	GAGCUUAUUCAUAAAAGUGCAG
MIMAT0003294	AGGGGGAAAGUUCUAUAGUCC
MIMAT0005796	CUUGGCACCUAGCAAGCACUCA
MIMAT0003885	UAGUGCAAUAUUGCUUAUAGGGU
MIMAT0004926	AAGGAGCUUACAAUCUAGCUGGG
MIMAT0004957	CGGCUCUGGGUCUGUGGGGA
MIMAT0004958	CAGUGCAAUGAUAUUGUCAAAGC
MIMAT0005919	CCAAAACUGCAGUUACUUUUGC
MIMAT0006764	AAAAGCUGGGUUGAGAGGA
