# Supplementary material for: Construction and Characterization of a Synergistic lncRNA–miRNA Network Reveals a Crucial and Prognostic Role of lncRNAs in Colon Cancer
Source: Front Genet. 2020 Sep 15;11:572983. doi: 10.3389/fgene.2020.572983 (PMC7522580; doi:10.3389/fgene.2020.572983)
Supplement: Supplementary file 6 [file Table_5.XLSX]

## Sheet: Sheet1
lncRNA	miRNA	type	lncRNA_ENST	energy
ENSG00000255737	MIMAT0000680	nega	ENST00000542466	-10.24
ENSG00000255737	MIMAT0000691	nega	ENST00000542466	-9.46
ENSG00000255737	MIMAT0000075	nega	ENST00000542466	-9.76
ENSG00000255737	MIMAT0000420	nega	ENST00000542466	-7
ENSG00000255737	MIMAT0000092	nega	ENST00000542466	-12.11
ENSG00000255737	MIMAT0000093	nega	ENST00000542466	-8.63
ENSG00000226950	MIMAT0000680	posi	ENST00000425653;ENST00000623036;ENST00000411630;ENST00000441504;ENST00000444958;ENST00000653147	-6.23;-13.50;-6.40;-6.42;-8.38;-6.01
ENSG00000226950	MIMAT0000691	posi	ENST00000425653;ENST00000623036;ENST00000411630;ENST00000441504;ENST00000444958;ENST00000653147	-14.57;-9.93;-13.57;-7.47;-9.15;-11.15
ENSG00000226950	MIMAT0000069	posi	ENST00000425653;ENST00000623036;ENST00000411630;ENST00000441504;ENST00000444958;ENST00000653147	-7.96;-5.53;-8.80;-5.66;-8.61;-7.40
ENSG00000226950	MIMAT0000075	posi	ENST00000425653;ENST00000623036;ENST00000411630;ENST00000441504;ENST00000444958;ENST00000653147	-8.00;-5.27;-8.47;-4.70;-6.16;-8.04
ENSG00000226950	MIMAT0000093	posi	ENST00000425653;ENST00000623036;ENST00000411630;ENST00000441504;ENST00000444958;ENST00000653147	-8.09;-7.29;-6.62;-4.79;-6.81;-6.62
ENSG00000268388	MIMAT0000680	nega	ENST00000662100;ENST00000600553;ENST00000594398;ENST00000659545;ENST00000595886;ENST00000659486;ENST00000669311;ENST00000667117;ENST00000593604;ENST00000598996;ENST00000659025;ENST00000597578;ENST00000599749;ENST00000671115	-7.91;-6.98;-7.78;-7.38;-9.62;-7.92;-7.84;-7.29;-11.04;-11.04;-9.37;-7.22;-11.06;-7.09
ENSG00000268388	MIMAT0000075	nega	ENST00000662100;ENST00000600553;ENST00000594398;ENST00000659545;ENST00000595886;ENST00000659486;ENST00000669311;ENST00000667117;ENST00000593604;ENST00000598996;ENST00000659025;ENST00000597578;ENST00000599749;ENST00000671115	-9.90;-6.33;-5.99;-11.04;-10.92;-9.65;-9.96;-11.04;-13.88;-13.88;-11.04;-6.57;-13.90;-11.03
ENSG00000268388	MIMAT0000093	nega	ENST00000662100;ENST00000600553;ENST00000594398;ENST00000659545;ENST00000595886;ENST00000659486;ENST00000669311;ENST00000667117;ENST00000593604;ENST00000598996;ENST00000659025;ENST00000597578;ENST00000599749;ENST00000671115	-9.59;-9.91;-9.91;-9.69;-9.56;-9.31;-9.28;-9.69;-9.14;-9.14;-10.28;-8.67;-10.28;-9.67
ENSG00000234741	MIMAT0000069	posi	ENST00000412059;ENST00000448718;ENST00000422183;ENST00000443799;ENST00000451607;ENST00000442067;ENST00000432536;ENST00000452197;ENST00000430245;ENST00000450589;ENST00000436285;ENST00000436656;ENST00000449589;ENST00000422008;ENST00000416952;ENST00000421068;ENST00000449289;ENST00000444470;ENST00000414075;ENST00000431268;ENST00000454068;ENST00000422207;ENST00000434796;ENST00000425771;ENST00000458220…	-6.67;-4.59;-4.59;-5.03;-8.27;-5.84;-7.33;-3.94;-4.48;-5.44;-4.59;-4.78;-4.46;-4.67;-4.46;-7.27;-5.14;-4.06;-4.10;-6.39;-5.77;-4.81;-5.21;-4.06;-5.97;-5.57;-6.45;-4.79;-5.39;-12.60;-6.58
ENSG00000234741	MIMAT0000092	posi	ENST00000412059;ENST00000448718;ENST00000422183;ENST00000443799;ENST00000451607;ENST00000442067;ENST00000432536;ENST00000452197;ENST00000430245;ENST00000450589;ENST00000436285;ENST00000436656;ENST00000449589;ENST00000422008;ENST00000416952;ENST00000421068;ENST00000449289;ENST00000444470;ENST00000414075;ENST00000431268;ENST00000454068;ENST00000422207;ENST00000434796;ENST00000425771;ENST00000458220…	-12.55;-13.64;-12.54;-12.04;-11.32;-11.44;-11.25;-10.38;-10.22;-12.55;-13.64;-12.21;-11.74;-10.59;-11.60;-11.90;-12.12;-7.60;-6.35;-11.59;-11.13;-7.27;-7.57;-11.03;-10.09;-7.01;-11.39;-13.25;-10.42;-12.63;-12.06
ENSG00000234741	MIMAT0000093	posi	ENST00000412059;ENST00000448718;ENST00000422183;ENST00000443799;ENST00000451607;ENST00000442067;ENST00000432536;ENST00000452197;ENST00000430245;ENST00000450589;ENST00000436285;ENST00000436656;ENST00000449589;ENST00000422008;ENST00000416952;ENST00000421068;ENST00000449289;ENST00000444470;ENST00000414075;ENST00000431268;ENST00000454068;ENST00000422207;ENST00000434796;ENST00000425771;ENST00000458220…	-6.88;-7.05;-7.01;-8.27;-6.84;-5.92;-7.38;-6.70;-8.31;-6.88;-7.05;-6.43;-5.92;-5.65;-6.75;-8.26;-6.52;-6.44;-5.03;-5.94;-6.67;-4.95;-6.28;-7.44;-7.20;-5.81;-9.18;-7.04;-7.09;-8.88;-6.83
ENSG00000281189	MIMAT0000420	posi	ENST00000627071	-10.37
ENSG00000281189	MIMAT0000092	posi	ENST00000627071	-11.79
ENSG00000130600	MIMAT0000069	nega	ENST00000442037;ENST00000412788;ENST00000439725;ENST00000428066;ENST00000417089;ENST00000414790;ENST00000411861;ENST00000436715;ENST00000422826;ENST00000447298;ENST00000431095;ENST00000643292	-7.26;-8.56;-8.57;-8.40;-5.76;-8.56;-8.12;-8.63;-4.43;-7.77;-7.53;-7.15
ENSG00000278970	MIMAT0000680	nega	ENST00000651563;ENST00000623091	-7.36;-6.85
ENSG00000278970	MIMAT0000691	nega	ENST00000651563;ENST00000623091	-14.06;-11.61
ENSG00000278970	MIMAT0000075	nega	ENST00000651563;ENST00000623091	-6.84;-7.59
ENSG00000278970	MIMAT0000093	nega	ENST00000651563;ENST00000623091	-6.78;-7.35
ENSG00000227036	MIMAT0000420	posi	ENST00000647593;ENST00000648411;ENST00000648428;ENST00000648672;ENST00000648522;ENST00000581183;ENST00000648176;ENST00000648500;ENST00000582712;ENST00000580500;ENST00000580175;ENST00000580861;ENST00000648952;ENST00000579631;ENST00000583460;ENST00000648907;ENST00000648054;ENST00000648297;ENST00000647652;ENST00000457958;ENST00000647611;ENST00000648401;ENST00000648840;ENST00000647850;ENST00000648954…	-15.05;-14.71;-7.08;-9.45;-9.75;-11.77;-14.85;-5.06;-8.41;-8.55;-4.61;-10.54;-14.85;-7.07;-8.08;-9.71;-7.14;-14.85;-9.62;-14.85;-11.55;-13.85;-6.98;-5.90;-7.10;-13.97;-7.09;-8.37;-9.52;-6.71;-14.85;-10.65;-11.49;-8.17;-11.93;-11.05;-5.35;-6.14;-8.59;-9.24
ENSG00000227036	MIMAT0000092	posi	ENST00000647593;ENST00000648411;ENST00000648428;ENST00000648672;ENST00000648522;ENST00000581183;ENST00000648176;ENST00000648500;ENST00000582712;ENST00000580500;ENST00000580175;ENST00000580861;ENST00000648952;ENST00000579631;ENST00000583460;ENST00000648907;ENST00000648054;ENST00000648297;ENST00000647652;ENST00000457958;ENST00000647611;ENST00000648401;ENST00000648840;ENST00000647850;ENST00000648954…	-14.36;-14.03;-10.70;-11.66;-11.47;-11.27;-14.17;-8.91;-14.79;-12.55;-8.91;-10.68;-14.17;-12.58;-16.15;-15.46;-14.46;-14.17;-13.16;-14.17;-11.94;-17.02;-13.62;-12.69;-12.46;-13.28;-10.44;-11.74;-10.47;-12.83;-14.34;-11.03;-15.81;-11.13;-12.50;-12.81;-11.2
ENSG00000225938	MIMAT0000680	nega	ENST00000432195	-6.57
ENSG00000225938	MIMAT0000691	nega	ENST00000432195	-9.35
ENSG00000225938	MIMAT0000075	nega	ENST00000432195	-9.5
ENSG00000225938	MIMAT0000092	nega	ENST00000432195	-15.25
ENSG00000225938	MIMAT0000093	nega	ENST00000432195	-13.83
ENSG00000251562	MIMAT0000680	posi	ENST00000618227;ENST00000616527;ENST00000616691;ENST00000508832;ENST00000613376;ENST00000618132;ENST00000617489;ENST00000620465;ENST00000544868;ENST00000610481;ENST00000618925;ENST00000610851;ENST00000617791;ENST00000612781;ENST00000620902	-6.01;-10.39;-4.77;-7.39;-3.86;-8.88;-4.95;-8.02;-8.69;-6.87;-5.61;-5.03;-7.27;-4.71;-7.67
ENSG00000251562	MIMAT0000691	posi	ENST00000618227;ENST00000616527;ENST00000616691;ENST00000508832;ENST00000613376;ENST00000618132;ENST00000617489;ENST00000620465;ENST00000544868;ENST00000610481;ENST00000618925;ENST00000610851;ENST00000617791;ENST00000612781;ENST00000620902	-6.51;-5.37;-14.84;-7.53;-4.00;-9.52;-14.90;-7.41;-5.12;-6.96;-6.91;-8.57;-4.54;-5.56;-3.66
ENSG00000251562	MIMAT0000069	posi	ENST00000618227;ENST00000616527;ENST00000616691;ENST00000508832;ENST00000613376;ENST00000618132;ENST00000617489;ENST00000620465;ENST00000544868;ENST00000610481;ENST00000618925;ENST00000610851;ENST00000617791;ENST00000612781;ENST00000620902	-6.17;-6.97;-8.11;-9.38;-5.14;-8.49;-9.62;-7.76;-5.85;-5.84;-14.23;-8.48;-5.86;-4.40;-5.86
ENSG00000251562	MIMAT0000420	posi	ENST00000618227;ENST00000616527;ENST00000616691;ENST00000508832;ENST00000613376;ENST00000618132;ENST00000617489;ENST00000620465;ENST00000544868;ENST00000610481;ENST00000618925;ENST00000610851;ENST00000617791;ENST00000612781;ENST00000620902	-6.18;-6.24;-6.22;-7.16;-11.02;-14.81;-6.72;-7.94;-8.47;-8.44;-6.05;-7.71;-7.16;-4.74;-15.40
ENSG00000214548	MIMAT0000069	nega	ENST00000521812;ENST00000451743;ENST00000524131;ENST00000523671;ENST00000648547;ENST00000423456;ENST00000647780;ENST00000648123;ENST00000521256;ENST00000429159;ENST00000521404;ENST00000554639;ENST00000648802;ENST00000452120;ENST00000520714;ENST00000556736;ENST00000648456;ENST00000452514;ENST00000648512;ENST00000424076;ENST00000412736;ENST00000519709;ENST00000524035;ENST00000455286;ENST00000522618…	-6.08;-8.05;-6.54;-8.59;-8.85;-7.97;-8.06;-7.38;-8.18;-7.87;-7.85;-8.63;-7.72;-10.01;-8.67;-8.03;-7.32;-7.77;-9.97;-9.87;-8.39;-8.68;-11.13;-7.82;-8.92;-11.34;-7.79;-10.03;-6.74;-8.08;-6.93;-8.00;-7.66;-10.31;-7.20;-8.75;-8.37;-7.29;-7.97;-6.18;-7.21;-7.6
ENSG00000243479	MIMAT0000680	posi	ENST00000480284	-9.44
ENSG00000243479	MIMAT0000069	posi	ENST00000480284	-7.14
ENSG00000243479	MIMAT0000075	posi	ENST00000480284	-10.41
ENSG00000243479	MIMAT0000420	posi	ENST00000480284	-8.21
ENSG00000253438	MIMAT0000680	posi	ENST00000644021;ENST00000561978;ENST00000646670;ENST00000643594;ENST00000524320;ENST00000644733;ENST00000643428;ENST00000643742;ENST00000644994;ENST00000517773;ENST00000646972;ENST00000644627;ENST00000642795;ENST00000644594;ENST00000645198;ENST00000644570;ENST00000643118;ENST00000645490;ENST00000644588;ENST00000521586;ENST00000645130;ENST00000517915;ENST00000519880;ENST00000643079;ENST00000645463…	-6.50;-14.33;-7.87;-7.17;-8.78;-7.62;-4.08;-10.66;-9.84;-6.32;-5.97;-5.68;-9.37;-8.59;-7.48;-10.84;-6.47;-9.87;-7.80;-6.13;-12.32;-6.09;-6.54;-10.10;-7.36;-10.58;-8.60;-3.75;-5.41;-7.37;-5.18;-9.81
ENSG00000253438	MIMAT0000691	posi	ENST00000644021;ENST00000561978;ENST00000646670;ENST00000643594;ENST00000524320;ENST00000644733;ENST00000643428;ENST00000643742;ENST00000644994;ENST00000517773;ENST00000646972;ENST00000644627;ENST00000642795;ENST00000644594;ENST00000645198;ENST00000644570;ENST00000643118;ENST00000645490;ENST00000644588;ENST00000521586;ENST00000645130;ENST00000517915;ENST00000519880;ENST00000643079;ENST00000645463…	-9.02;-9.75;-7.95;-9.98;-11.42;-10.93;-10.90;-6.81;-9.01;-9.30;-4.63;-7.64;-6.35;-9.79;-9.04;-7.30;-8.11;-10.07;-7.00;-6.68;-9.67;-9.61;-9.60;-6.90;-5.84;-9.38;-9.04;-5.99;-10.25;-7.05;-6.66;-6.92
ENSG00000253438	MIMAT0000075	posi	ENST00000644021;ENST00000561978;ENST00000646670;ENST00000643594;ENST00000524320;ENST00000644733;ENST00000643428;ENST00000643742;ENST00000644994;ENST00000517773;ENST00000646972;ENST00000644627;ENST00000642795;ENST00000644594;ENST00000645198;ENST00000644570;ENST00000643118;ENST00000645490;ENST00000644588;ENST00000521586;ENST00000645130;ENST00000517915;ENST00000519880;ENST00000643079;ENST00000645463…	-7.33;-14.01;-7.64;-7.21;-9.44;-7.49;-3.87;-10.00;-9.14;-8.06;-4.56;-9.72;-5.58;-8.93;-8.38;-10.25;-7.65;-8.33;-7.41;-7.82;-11.81;-8.23;-6.13;-9.37;-5.57;-8.45;-8.58;-5.36;-3.68;-5.99;-5.34;-7.59
ENSG00000253438	MIMAT0000093	posi	ENST00000644021;ENST00000561978;ENST00000646670;ENST00000643594;ENST00000524320;ENST00000644733;ENST00000643428;ENST00000643742;ENST00000644994;ENST00000517773;ENST00000646972;ENST00000644627;ENST00000642795;ENST00000644594;ENST00000645198;ENST00000644570;ENST00000643118;ENST00000645490;ENST00000644588;ENST00000521586;ENST00000645130;ENST00000517915;ENST00000519880;ENST00000643079;ENST00000645463…	-4.96;-18.75;-6.73;-8.10;-12.60;-8.85;-6.20;-14.74;-11.30;-8.03;-5.24;-8.81;-7.87;-12.72;-8.70;-14.99;-6.37;-8.74;-7.34;-6.91;-16.55;-7.77;-6.22;-14.11;-6.79;-7.99;-12.38;-7.59;-7.62;-5.34;-5.69;-7.57
ENSG00000197989	MIMAT0000069	posi	ENST00000531126;ENST00000464612;ENST00000648127;ENST00000461832;ENST00000648327;ENST00000461448;ENST00000481368;ENST00000648251;ENST00000470977;ENST00000483436;ENST00000650239;ENST00000474814;ENST00000464115;ENST00000488745;ENST00000475441;ENST00000481220;ENST00000650259	-5.60;-6.94;-10.81;-12.92;-12.03;-12.64;-13.78;-13.78;-13.47;-13.35;-13.79;-13.78;-13.75;-7.97;-4.28;-10.54;-6.73
ENSG00000197989	MIMAT0000420	posi	ENST00000531126;ENST00000464612;ENST00000648127;ENST00000461832;ENST00000648327;ENST00000461448;ENST00000481368;ENST00000648251;ENST00000470977;ENST00000483436;ENST00000650239;ENST00000474814;ENST00000464115;ENST00000488745;ENST00000475441;ENST00000481220;ENST00000650259	-4.54;-5.87;-7.94;-7.04;-11.30;-7.01;-6.56;-7.67;-7.68;-5.36;-7.02;-11.28;-7.73;-8.02;-5.71;-6.70;-5.68
ENSG00000253352	MIMAT0000069	nega	ENST00000569384;ENST00000563812;ENST00000521091;ENST00000643920;ENST00000569149;ENST00000643077;ENST00000643280;ENST00000602393;ENST00000602971;ENST00000646021;ENST00000643877;ENST00000540687;ENST00000646496;ENST00000566220	-10.76;-7.62;-6.48;-10.34;-10.45;-9.45;-10.90;-9.46;-6.78;-4.28;-10.92;-10.60;-10.54;-6.09
ENSG00000253352	MIMAT0000420	posi	ENST00000569384;ENST00000563812;ENST00000521091;ENST00000643920;ENST00000569149;ENST00000643077;ENST00000643280;ENST00000602393;ENST00000602971;ENST00000646021;ENST00000643877;ENST00000540687;ENST00000646496;ENST00000566220	-8.83;-12.82;-5.81;-8.08;-12.79;-12.85;-11.36;-12.71;-12.85;-8.36;-11.36;-11.53;-12.43;-7.40
ENSG00000253352	MIMAT0000092	posi	ENST00000569384;ENST00000563812;ENST00000521091;ENST00000643920;ENST00000569149;ENST00000643077;ENST00000643280;ENST00000602393;ENST00000602971;ENST00000646021;ENST00000643877;ENST00000540687;ENST00000646496;ENST00000566220	-14.00;-10.24;-7.38;-10.35;-10.57;-8.87;-12.24;-7.79;-8.25;-10.05;-12.09;-10.14;-12.99;-8.79
ENSG00000237036	MIMAT0000691	nega	ENST00000441257;ENST00000607455;ENST00000607166;ENST00000605946;ENST00000424191;ENST00000423714;ENST00000606286;ENST00000606250;ENST00000656575;ENST00000450834;ENST00000659795	-8.52;-6.60;-11.04;-5.28;-6.18;-5.27;-11.06;-7.87;-8.21;-6.67;-9.22
ENSG00000237036	MIMAT0000075	nega	ENST00000441257;ENST00000607455;ENST00000607166;ENST00000605946;ENST00000424191;ENST00000423714;ENST00000606286;ENST00000606250;ENST00000656575;ENST00000450834;ENST00000659795	-4.85;-7.09;-9.20;-6.02;-7.30;-3.91;-5.62;-5.95;-8.77;-8.19;-9.20
ENSG00000237036	MIMAT0000093	nega	ENST00000441257;ENST00000607455;ENST00000607166;ENST00000605946;ENST00000424191;ENST00000423714;ENST00000606286;ENST00000606250;ENST00000656575;ENST00000450834;ENST00000659795	-6.45;-6.04;-7.58;-6.63;-7.30;-9.17;-6.84;-4.76;-7.08;-5.96;-7.58
ENSG00000276855	MIMAT0000680	nega	ENST00000612568	-7.71
ENSG00000276855	MIMAT0000691	nega	ENST00000612568	-10.37
ENSG00000276855	MIMAT0000075	nega	ENST00000612568	-8.33
