# Supplementary material for: Construction and Characterization of a Synergistic lncRNA–miRNA Network Reveals a Crucial and Prognostic Role of lncRNAs in Colon Cancer
Source: Front Genet. 2020 Sep 15;11:572983. doi: 10.3389/fgene.2020.572983 (PMC7522580; doi:10.3389/fgene.2020.572983)
Supplement: Supplementary file 7 [file Table_6.XLSX]

## Sheet: ENSG00000214548
lncRNA	miRNA	type	lncRNA_ENST	Energy
ENSG00000214548	MIMAT0000065	nega	ENST00000521812;ENST00000451743;ENST00000524131;ENST00000523671;ENST00000648547;ENST00000423456;ENST00000647780;ENST00000648123;ENST00000521256;ENST00000429159;ENST00000521404;ENST00000554639;ENST00000648802;ENST00000452120;ENST00000520714;ENST00000556736;ENST00000648456;ENST00000452514;ENST00000648512;ENST00000424076;ENST00000412736;ENST00000519709;ENST00000524035;ENST00000455286;ENST00000522618…	-11.39;-11.63;-12.20;-10.85;-12.40;-11.95;-11.63;-9.89;-10.22;-11.51;-12.53;-12.38;-11.60;-11.99;-13.37;-11.63;-11.61;-7.87;-12.65;-12.35;-12.47;-12.38;-12.94;-12.45;-11.07;-17.24;-12.17;-13.19;-13.81;-9.65;-10.75;-11.68;-11.76;-16.53;-11.54;-12.03;-12.48
ENSG00000214548	MIMAT0000069	nega	ENST00000521812;ENST00000451743;ENST00000524131;ENST00000523671;ENST00000648547;ENST00000423456;ENST00000647780;ENST00000648123;ENST00000521256;ENST00000429159;ENST00000521404;ENST00000554639;ENST00000648802;ENST00000452120;ENST00000520714;ENST00000556736;ENST00000648456;ENST00000452514;ENST00000648512;ENST00000424076;ENST00000412736;ENST00000519709;ENST00000524035;ENST00000455286;ENST00000522618…	-6.08;-8.05;-6.54;-8.59;-8.85;-7.97;-8.06;-7.38;-8.18;-7.87;-7.85;-8.63;-7.72;-10.01;-8.67;-8.03;-7.32;-7.77;-9.97;-9.87;-8.39;-8.68;-11.13;-7.82;-8.92;-11.34;-7.79;-10.03;-6.74;-8.08;-6.93;-8.00;-7.66;-10.31;-7.20;-8.75;-8.37;-7.29;-7.97;-6.18;-7.21;-7.6
ENSG00000214548	MIMAT0000087	posi	ENST00000521812;ENST00000451743;ENST00000524131;ENST00000523671;ENST00000648547;ENST00000423456;ENST00000647780;ENST00000648123;ENST00000521256;ENST00000429159;ENST00000521404;ENST00000554639;ENST00000648802;ENST00000452120;ENST00000520714;ENST00000556736;ENST00000648456;ENST00000452514;ENST00000648512;ENST00000424076;ENST00000412736;ENST00000519709;ENST00000524035;ENST00000455286;ENST00000522618…	-7.32;-4.94;-4.44;-10.13;-6.32;-4.74;-6.41;-6.63;-5.21;-5.13;-5.33;-4.90;-7.07;-10.58;-4.91;-5.40;-4.94;-6.10;-5.99;-10.51;-6.01;-4.91;-7.23;-5.66;-6.46;-6.50;-7.78;-7.17;-4.10;-5.95;-5.10;-5.39;-4.94;-7.47;-4.78;-4.93;-5.35;-5.45;-4.84;-4.49;-6.01;-5.32;
ENSG00000214548	MIMAT0000226	nega	ENST00000521812;ENST00000451743;ENST00000524131;ENST00000523671;ENST00000648547;ENST00000423456;ENST00000647780;ENST00000648123;ENST00000521256;ENST00000429159;ENST00000521404;ENST00000554639;ENST00000648802;ENST00000452120;ENST00000520714;ENST00000556736;ENST00000648456;ENST00000452514;ENST00000648512;ENST00000424076;ENST00000412736;ENST00000519709;ENST00000524035;ENST00000455286;ENST00000522618…	-7.01;-12.60;-10.69;-12.90;-8.86;-12.29;-12.54;-9.09;-9.12;-12.75;-12.38;-14.47;-12.93;-12.99;-14.10;-12.59;-12.89;-12.66;-9.08;-12.82;-16.43;-14.36;-10.75;-12.70;-9.57;-10.01;-9.80;-9.80;-7.99;-10.83;-11.12;-12.54;-12.24;-10.51;-12.85;-12.48;-12.36;-12.0
ENSG00000214548	MIMAT0000252	nega	ENST00000521812;ENST00000451743;ENST00000524131;ENST00000523671;ENST00000648547;ENST00000423456;ENST00000647780;ENST00000648123;ENST00000521256;ENST00000429159;ENST00000521404;ENST00000554639;ENST00000648802;ENST00000452120;ENST00000520714;ENST00000556736;ENST00000648456;ENST00000452514;ENST00000648512;ENST00000424076;ENST00000412736;ENST00000519709;ENST00000524035;ENST00000455286;ENST00000522618…	-8.33;-10.72;-8.27;-9.48;-8.51;-10.16;-10.82;-10.02;-6.44;-7.84;-8.35;-9.14;-8.00;-10.21;-9.54;-10.71;-10.60;-7.90;-9.30;-9.22;-8.24;-9.06;-10.74;-8.74;-8.49;-10.74;-9.29;-8.35;-8.37;-9.20;-7.76;-10.65;-8.69;-10.29;-9.74;-8.98;-8.92;-8.82;-10.16;-7.87;-8.
ENSG00000214548	MIMAT0000425	posi	ENST00000521812;ENST00000451743;ENST00000524131;ENST00000523671;ENST00000648547;ENST00000423456;ENST00000647780;ENST00000648123;ENST00000521256;ENST00000429159;ENST00000521404;ENST00000554639;ENST00000648802;ENST00000452120;ENST00000520714;ENST00000556736;ENST00000648456;ENST00000452514;ENST00000648512;ENST00000424076;ENST00000412736;ENST00000519709;ENST00000524035;ENST00000455286;ENST00000522618…	-6.87;-9.16;-8.51;-9.61;-7.36;-9.35;-9.15;-9.57;-5.84;-9.08;-9.47;-10.05;-8.64;-7.77;-10.15;-9.12;-7.81;-5.61;-8.87;-7.90;-7.36;-10.10;-10.40;-9.84;-11.18;-9.79;-7.27;-10.35;-8.68;-9.15;-8.40;-9.11;-9.44;-10.29;-9.40;-10.09;-10.03;-10.04;-9.36;-8.55;-7.04
ENSG00000214548	MIMAT0000441	posi	ENST00000521812;ENST00000451743;ENST00000524131;ENST00000523671;ENST00000648547;ENST00000423456;ENST00000647780;ENST00000648123;ENST00000521256;ENST00000429159;ENST00000521404;ENST00000554639;ENST00000648802;ENST00000452120;ENST00000520714;ENST00000556736;ENST00000648456;ENST00000452514;ENST00000648512;ENST00000424076;ENST00000412736;ENST00000519709;ENST00000524035;ENST00000455286;ENST00000522618…	-10.91;-9.84;-8.17;-8.80;-8.48;-10.49;-9.81;-11.17;-8.99;-9.98;-9.73;-8.44;-9.89;-8.33;-10.42;-9.84;-10.47;-9.14;-6.77;-9.35;-9.40;-8.46;-9.60;-7.99;-8.41;-8.80;-9.64;-12.05;-10.46;-9.66;-7.00;-9.78;-10.25;-9.19;-10.25;-10.93;-8.18;-8.02;-9.49;-6.83;-9.25
ENSG00000214548	MIMAT0000447	posi	ENST00000521812;ENST00000451743;ENST00000524131;ENST00000523671;ENST00000648547;ENST00000423456;ENST00000647780;ENST00000648123;ENST00000521256;ENST00000429159;ENST00000521404;ENST00000554639;ENST00000648802;ENST00000452120;ENST00000520714;ENST00000556736;ENST00000648456;ENST00000452514;ENST00000648512;ENST00000424076;ENST00000412736;ENST00000519709;ENST00000524035;ENST00000455286;ENST00000522618…	-8.97;-9.30;-12.84;-13.08;-8.98;-12.04;-10.41;-9.94;-7.82;-8.52;-8.49;-11.82;-10.63;-13.08;-10.93;-9.78;-8.63;-8.66;-12.16;-13.08;-9.79;-11.16;-10.43;-7.62;-8.88;-10.55;-11.70;-10.91;-8.75;-9.38;-7.77;-10.19;-9.66;-11.30;-9.65;-9.58;-10.83;-10.16;-12.06;-
ENSG00000214548	MIMAT0000686	posi	ENST00000521812;ENST00000451743;ENST00000524131;ENST00000523671;ENST00000648547;ENST00000423456;ENST00000647780;ENST00000648123;ENST00000521256;ENST00000429159;ENST00000521404;ENST00000554639;ENST00000648802;ENST00000452120;ENST00000520714;ENST00000556736;ENST00000648456;ENST00000452514;ENST00000648512;ENST00000424076;ENST00000412736;ENST00000519709;ENST00000524035;ENST00000455286;ENST00000522618…	-7.39;-10.10;-9.11;-9.10;-5.02;-8.77;-10.21;-10.42;-8.59;-10.32;-10.80;-10.71;-8.89;-9.58;-10.97;-10.10;-8.46;-9.84;-8.52;-9.92;-8.38;-10.50;-9.73;-9.88;-11.04;-8.36;-6.93;-8.04;-8.72;-8.65;-8.88;-10.36;-11.31;-11.13;-9.79;-8.77;-8.97;-9.19;-8.58;-7.51;-6
ENSG00000214548	MIMAT0000688	nega	ENST00000521812;ENST00000451743;ENST00000524131;ENST00000523671;ENST00000648547;ENST00000423456;ENST00000647780;ENST00000648123;ENST00000521256;ENST00000429159;ENST00000521404;ENST00000554639;ENST00000648802;ENST00000452120;ENST00000520714;ENST00000556736;ENST00000648456;ENST00000452514;ENST00000648512;ENST00000424076;ENST00000412736;ENST00000519709;ENST00000524035;ENST00000455286;ENST00000522618…	-3.09;-6.52;-3.44;-6.21;-4.80;-6.51;-6.52;-3.72;-2.45;-6.57;-6.55;-6.55;-6.57;-6.59;-6.55;-6.52;-6.58;-2.06;-3.41;-7.49;-6.57;-6.55;-4.20;-6.49;-3.52;-4.71;-6.59;-7.29;-2.18;-5.74;-2.13;-6.53;-6.58;-7.48;-3.65;-6.55;-6.55;-6.55;-6.51;-5.65;-6.57;-6.56;-5.
ENSG00000214548	MIMAT0000765	nega	ENST00000521812;ENST00000451743;ENST00000524131;ENST00000523671;ENST00000648547;ENST00000423456;ENST00000647780;ENST00000648123;ENST00000521256;ENST00000429159;ENST00000521404;ENST00000554639;ENST00000648802;ENST00000452120;ENST00000520714;ENST00000556736;ENST00000648456;ENST00000452514;ENST00000648512;ENST00000424076;ENST00000412736;ENST00000519709;ENST00000524035;ENST00000455286;ENST00000522618…	-3.79;-7.43;-6.80;-7.78;-5.44;-7.72;-7.43;-8.99;-6.48;-6.01;-6.01;-6.82;-7.45;-8.01;-6.83;-7.28;-8.07;-4.20;-7.90;-7.94;-6.01;-6.83;-8.73;-4.94;-8.43;-8.74;-7.95;-10.03;-7.41;-7.33;-5.31;-7.25;-7.45;-8.64;-6.96;-6.85;-7.29;-7.80;-7.74;-9.95;-7.44;-7.92;-8
ENSG00000214548	MIMAT0001080	nega	ENST00000521812;ENST00000451743;ENST00000524131;ENST00000523671;ENST00000648547;ENST00000423456;ENST00000647780;ENST00000648123;ENST00000521256;ENST00000429159;ENST00000521404;ENST00000554639;ENST00000648802;ENST00000452120;ENST00000520714;ENST00000556736;ENST00000648456;ENST00000452514;ENST00000648512;ENST00000424076;ENST00000412736;ENST00000519709;ENST00000524035;ENST00000455286;ENST00000522618…	-7.21;-8.70;-9.64;-8.96;-7.51;-8.59;-8.72;-9.34;-8.84;-8.87;-9.22;-10.32;-8.76;-9.16;-10.38;-8.70;-8.72;-10.40;-11.49;-10.74;-12.26;-10.19;-9.78;-9.33;-9.17;-8.95;-8.21;-8.84;-8.43;-8.70;-11.86;-8.81;-9.41;-10.51;-8.77;-9.55;-9.34;-8.78;-9.89;-9.16;-12.09
ENSG00000214548	MIMAT0002171	posi	ENST00000521812;ENST00000451743;ENST00000524131;ENST00000523671;ENST00000648547;ENST00000423456;ENST00000647780;ENST00000648123;ENST00000521256;ENST00000429159;ENST00000521404;ENST00000554639;ENST00000648802;ENST00000452120;ENST00000520714;ENST00000556736;ENST00000648456;ENST00000452514;ENST00000648512;ENST00000424076;ENST00000412736;ENST00000519709;ENST00000524035;ENST00000455286;ENST00000522618…	-5.49;-7.43;-7.47;-8.41;-8.39;-8.31;-7.62;-7.62;-5.34;-7.43;-7.43;-7.43;-7.43;-8.24;-7.43;-7.43;-7.43;-7.49;-7.28;-9.47;-7.69;-7.43;-10.88;-5.57;-6.04;-12.57;-8.20;-9.93;-6.13;-9.65;-6.06;-7.43;-7.43;-12.72;-7.26;-7.43;-7.43;-7.66;-8.14;-7.82;-9.65;-7.43;
ENSG00000214548	MIMAT0003161	posi	ENST00000521812;ENST00000451743;ENST00000524131;ENST00000523671;ENST00000648547;ENST00000423456;ENST00000647780;ENST00000648123;ENST00000521256;ENST00000429159;ENST00000521404;ENST00000554639;ENST00000648802;ENST00000452120;ENST00000520714;ENST00000556736;ENST00000648456;ENST00000452514;ENST00000648512;ENST00000424076;ENST00000412736;ENST00000519709;ENST00000524035;ENST00000455286;ENST00000522618…	-9.07;-9.44;-8.48;-14.11;-9.67;-15.93;-9.44;-13.62;-12.16;-9.44;-9.83;-12.28;-9.44;-11.88;-13.56;-9.44;-9.44;-8.75;-16.63;-13.61;-12.48;-10.06;-15.16;-12.48;-9.94;-13.88;-9.44;-11.82;-15.95;-12.47;-9.56;-11.83;-9.44;-14.95;-8.88;-11.97;-17.42;-11.54;-15.9
ENSG00000214548	MIMAT0003258	nega	ENST00000521812;ENST00000451743;ENST00000524131;ENST00000523671;ENST00000648547;ENST00000423456;ENST00000647780;ENST00000648123;ENST00000521256;ENST00000429159;ENST00000521404;ENST00000554639;ENST00000648802;ENST00000452120;ENST00000520714;ENST00000556736;ENST00000648456;ENST00000452514;ENST00000648512;ENST00000424076;ENST00000412736;ENST00000519709;ENST00000524035;ENST00000455286;ENST00000522618…	-6.05;-6.47;-5.82;-8.49;-6.73;-6.61;-6.46;-6.39;-7.46;-6.51;-9.18;-6.52;-6.52;-6.72;-6.52;-6.47;-6.51;-5.42;-5.49;-7.54;-6.52;-6.52;-6.33;-5.02;-5.77;-6.49;-6.52;-8.27;-5.81;-7.82;-5.03;-6.47;-6.38;-8.43;-5.52;-6.52;-6.36;-5.77;-6.53;-6.90;-7.20;-6.51;-7.
ENSG00000214548	MIMAT0003294	nega	ENST00000521812;ENST00000451743;ENST00000524131;ENST00000523671;ENST00000648547;ENST00000423456;ENST00000647780;ENST00000648123;ENST00000521256;ENST00000429159;ENST00000521404;ENST00000554639;ENST00000648802;ENST00000452120;ENST00000520714;ENST00000556736;ENST00000648456;ENST00000452514;ENST00000648512;ENST00000424076;ENST00000412736;ENST00000519709;ENST00000524035;ENST00000455286;ENST00000522618…	-11.64;-9.22;-10.03;-10.30;-9.92;-9.29;-9.32;-9.27;-8.38;-9.28;-9.27;-10.35;-9.24;-10.96;-10.41;-9.24;-9.27;-8.51;-7.23;-12.44;-9.30;-10.40;-10.50;-9.78;-9.73;-11.89;-9.49;-10.66;-8.51;-9.44;-11.83;-9.18;-9.17;-11.87;-8.67;-10.26;-10.03;-9.22;-10.28;-10.2
ENSG00000214548	MIMAT0004793	nega	ENST00000521812;ENST00000451743;ENST00000524131;ENST00000523671;ENST00000648547;ENST00000423456;ENST00000647780;ENST00000648123;ENST00000521256;ENST00000429159;ENST00000521404;ENST00000554639;ENST00000648802;ENST00000452120;ENST00000520714;ENST00000556736;ENST00000648456;ENST00000452514;ENST00000648512;ENST00000424076;ENST00000412736;ENST00000519709;ENST00000524035;ENST00000455286;ENST00000522618…	-7.30;-6.83;-5.69;-14.16;-9.56;-6.58;-6.57;-4.16;-9.25;-8.99;-7.75;-6.87;-6.47;-13.07;-6.57;-6.80;-8.45;-9.10;-4.20;-13.27;-6.85;-6.86;-9.80;-7.00;-10.10;-9.01;-10.52;-9.29;-6.60;-13.42;-8.39;-7.25;-6.74;-14.38;-8.43;-5.99;-6.56;-6.76;-5.98;-7.30;-8.14;-9
ENSG00000214548	MIMAT0004926	posi	ENST00000521812;ENST00000451743;ENST00000524131;ENST00000523671;ENST00000648547;ENST00000423456;ENST00000647780;ENST00000648123;ENST00000521256;ENST00000429159;ENST00000521404;ENST00000554639;ENST00000648802;ENST00000452120;ENST00000520714;ENST00000556736;ENST00000648456;ENST00000452514;ENST00000648512;ENST00000424076;ENST00000412736;ENST00000519709;ENST00000524035;ENST00000455286;ENST00000522618…	-7.15;-9.11;-9.64;-9.41;-6.37;-8.28;-10.70;-9.12;-9.36;-8.78;-9.84;-8.91;-7.38;-8.27;-8.87;-9.10;-10.10;-9.99;-7.63;-9.43;-8.88;-8.92;-8.72;-6.57;-9.16;-9.63;-12.03;-9.12;-8.57;-8.65;-6.57;-9.04;-7.00;-9.63;-8.92;-8.73;-8.52;-6.69;-9.05;-16.50;-7.96;-9.21
ENSG00000214548	MIMAT0005919	nega	ENST00000521812;ENST00000451743;ENST00000524131;ENST00000523671;ENST00000648547;ENST00000423456;ENST00000647780;ENST00000648123;ENST00000521256;ENST00000429159;ENST00000521404;ENST00000554639;ENST00000648802;ENST00000452120;ENST00000520714;ENST00000556736;ENST00000648456;ENST00000452514;ENST00000648512;ENST00000424076;ENST00000412736;ENST00000519709;ENST00000524035;ENST00000455286;ENST00000522618…	-8.42;-7.65;-10.86;-8.05;-5.29;-9.94;-7.52;-6.37;-4.58;-10.10;-10.28;-8.00;-7.27;-6.43;-9.73;-7.67;-9.53;-12.26;-6.67;-9.54;-7.95;-7.65;-11.97;-5.74;-13.26;-7.94;-6.59;-8.13;-9.89;-7.86;-7.07;-7.64;-7.45;-13.36;-9.38;-8.65;-4.22;-4.29;-8.44;-6.10;-6.08;-1
ENSG00000214548	MIMAT0006764	nega	ENST00000521812;ENST00000451743;ENST00000524131;ENST00000523671;ENST00000648547;ENST00000423456;ENST00000647780;ENST00000648123;ENST00000521256;ENST00000429159;ENST00000521404;ENST00000554639;ENST00000648802;ENST00000452120;ENST00000520714;ENST00000556736;ENST00000648456;ENST00000452514;ENST00000648512;ENST00000424076;ENST00000412736;ENST00000519709;ENST00000524035;ENST00000455286;ENST00000522618…	-11.71;-16.50;-15.62;-17.51;-11.35;-19.45;-16.56;-17.17;-11.48;-11.59;-13.11;-19.23;-14.78;-16.84;-18.72;-17.19;-15.88;-10.25;-19.61;-14.31;-11.66;-18.57;-15.62;-15.43;-13.20;-15.70;-16.83;-18.73;-13.27;-16.24;-16.01;-17.60;-15.88;-15.63;-15.79;-14.76;-18

## Sheet: ENSG00000237036
lncRNA	miRNA	type	lncRNA_ENST	Energy
ENSG00000237036	MIMAT0000074	nega	ENST00000441257;ENST00000607455;ENST00000607166;ENST00000605946;ENST00000424191;ENST00000423714;ENST00000606286;ENST00000606250;ENST00000656575;ENST00000450834;ENST00000659795	-4.72;-4.75;-4.74;-3.86;-2.36;-4.72;-4.70;-4.76;-4.72;-6.15;-4.72
ENSG00000237036	MIMAT0000075	nega	ENST00000441257;ENST00000607455;ENST00000607166;ENST00000605946;ENST00000424191;ENST00000423714;ENST00000606286;ENST00000606250;ENST00000656575;ENST00000450834;ENST00000659795	-4.85;-7.09;-9.20;-6.02;-7.30;-3.91;-5.62;-5.95;-8.77;-8.19;-9.20
ENSG00000237036	MIMAT0000093	nega	ENST00000441257;ENST00000607455;ENST00000607166;ENST00000605946;ENST00000424191;ENST00000423714;ENST00000606286;ENST00000606250;ENST00000656575;ENST00000450834;ENST00000659795	-6.45;-6.04;-7.58;-6.63;-7.30;-9.17;-6.84;-4.76;-7.08;-5.96;-7.58
ENSG00000237036	MIMAT0000095	posi	ENST00000441257;ENST00000607455;ENST00000607166;ENST00000605946;ENST00000424191;ENST00000423714;ENST00000606286;ENST00000606250;ENST00000656575;ENST00000450834;ENST00000659795	-5.93;-5.86;-5.91;-7.28;-4.37;-8.21;-5.79;-5.42;-5.93;-6.13;-5.93
ENSG00000237036	MIMAT0000100	nega	ENST00000441257;ENST00000607455;ENST00000607166;ENST00000605946;ENST00000424191;ENST00000423714;ENST00000606286;ENST00000606250;ENST00000656575;ENST00000450834;ENST00000659795	-6.35;-6.20;-4.77;-6.67;-3.32;-3.88;-3.80;-4.41;-5.04;-4.48;-6.35
ENSG00000237036	MIMAT0000279	nega	ENST00000441257;ENST00000607455;ENST00000607166;ENST00000605946;ENST00000424191;ENST00000423714;ENST00000606286;ENST00000606250;ENST00000656575;ENST00000450834;ENST00000659795	-10.86;-10.78;-10.84;-8.65;-8.27;-10.97;-10.67;-5.48;-10.87;-9.21;-10.86
ENSG00000237036	MIMAT0000432	nega	ENST00000441257;ENST00000607455;ENST00000607166;ENST00000605946;ENST00000424191;ENST00000423714;ENST00000606286;ENST00000606250;ENST00000656575;ENST00000450834;ENST00000659795	-5.83;-7.03;-5.80;-4.02;-3.19;-4.71;-5.64;-4.54;-5.83;-3.99;-5.82
ENSG00000237036	MIMAT0000434	nega	ENST00000441257;ENST00000607455;ENST00000607166;ENST00000605946;ENST00000424191;ENST00000423714;ENST00000606286;ENST00000606250;ENST00000656575;ENST00000450834;ENST00000659795	-6.21;-11.04;-6.92;-4.93;-6.66;-8.98;-3.68;-5.48;-7.06;-10.01;-6.34
ENSG00000237036	MIMAT0000436	nega	ENST00000441257;ENST00000607455;ENST00000607166;ENST00000605946;ENST00000424191;ENST00000423714;ENST00000606286;ENST00000606250;ENST00000656575;ENST00000450834;ENST00000659795	-2.42;-4.30;-8.19;-1.98;-4.08;-2.92;-3.24;-3.92;-7.64;-4.21;-8.19
ENSG00000237036	MIMAT0000460	nega	ENST00000441257;ENST00000607455;ENST00000607166;ENST00000605946;ENST00000424191;ENST00000423714;ENST00000606286;ENST00000606250;ENST00000656575;ENST00000450834;ENST00000659795	-8.04;-8.08;-6.59;-8.71;-4.80;-5.30;-7.00;-4.96;-7.97;-6.47;-7.92
ENSG00000237036	MIMAT0000682	nega	ENST00000441257;ENST00000607455;ENST00000607166;ENST00000605946;ENST00000424191;ENST00000423714;ENST00000606286;ENST00000606250;ENST00000656575;ENST00000450834;ENST00000659795	-8.59;-9.79;-8.57;-7.66;-4.61;-9.68;-8.40;-7.34;-8.59;-10.98;-8.59
ENSG00000237036	MIMAT0000688	nega	ENST00000441257;ENST00000607455;ENST00000607166;ENST00000605946;ENST00000424191;ENST00000423714;ENST00000606286;ENST00000606250;ENST00000656575;ENST00000450834;ENST00000659795	-2.93;-3.96;-4.15;-4.10;-1.51;-1.75;-1.59;-3.17;-4.93;-4.49;-5.06
ENSG00000237036	MIMAT0000691	nega	ENST00000441257;ENST00000607455;ENST00000607166;ENST00000605946;ENST00000424191;ENST00000423714;ENST00000606286;ENST00000606250;ENST00000656575;ENST00000450834;ENST00000659795	-8.52;-6.60;-11.04;-5.28;-6.18;-5.27;-11.06;-7.87;-8.21;-6.67;-9.22
ENSG00000237036	MIMAT0000721	nega	ENST00000441257;ENST00000607455;ENST00000607166;ENST00000605946;ENST00000424191;ENST00000423714;ENST00000606286;ENST00000606250;ENST00000656575;ENST00000450834;ENST00000659795	-7.12;-8.61;-7.52;-5.24;-6.20;-5.61;-6.32;-6.45;-6.47;-9.27;-7.60
ENSG00000237036	MIMAT0003885	nega	ENST00000441257;ENST00000607455;ENST00000607166;ENST00000605946;ENST00000424191;ENST00000423714;ENST00000606286;ENST00000606250;ENST00000656575;ENST00000450834;ENST00000659795	-6.46;-6.38;-7.44;-4.93;-5.04;-4.63;-6.82;-5.66;-5.79;-5.75;-6.82
ENSG00000237036	MIMAT0004784	nega	ENST00000441257;ENST00000607455;ENST00000607166;ENST00000605946;ENST00000424191;ENST00000423714;ENST00000606286;ENST00000606250;ENST00000656575;ENST00000450834;ENST00000659795	-7.96;-11.29;-10.97;-8.20;-9.23;-6.46;-9.74;-10.91;-6.83;-12.26;-10.05
ENSG00000237036	MIMAT0004957	nega	ENST00000441257;ENST00000607455;ENST00000607166;ENST00000605946;ENST00000424191;ENST00000423714;ENST00000606286;ENST00000606250;ENST00000656575;ENST00000450834;ENST00000659795	-14.14;-13.31;-17.32;-11.60;-11.82;-9.87;-13.73;-16.47;-13.36;-17.16;-14.86
ENSG00000237036	MIMAT0004958	nega	ENST00000441257;ENST00000607455;ENST00000607166;ENST00000605946;ENST00000424191;ENST00000423714;ENST00000606286;ENST00000606250;ENST00000656575;ENST00000450834;ENST00000659795	-5.77;-6.79;-6.98;-4.65;-3.31;-3.54;-4.46;-6.00;-7.77;-7.29;-6.42
ENSG00000237036	MIMAT0005796	nega	ENST00000441257;ENST00000607455;ENST00000607166;ENST00000605946;ENST00000424191;ENST00000423714;ENST00000606286;ENST00000606250;ENST00000656575;ENST00000450834;ENST00000659795	-10.89;-10.59;-7.73;-10.63;-5.40;-6.68;-7.97;-5.31;-7.63;-5.22;-8.98
ENSG00000237036	MIMAT0005919	nega	ENST00000441257;ENST00000607455;ENST00000607166;ENST00000605946;ENST00000424191;ENST00000423714;ENST00000606286;ENST00000606250;ENST00000656575;ENST00000450834;ENST00000659795	-4.08;-8.44;-8.42;-6.79;-5.03;-5.63;-3.91;-8.44;-4.39;-6.15;-7.81
